# Supplementary material for: Senescent cells and the incidence of age‐related diseases
Source: Aging Cell. 2021 Feb 8;20(3):e13314. doi: 10.1111/acel.13314 (PMC7963340; doi:10.1111/acel.13314)
Supplement: Supplementary file 2 — File S1 [file ACEL-20-e13314-s002.xls]

## Sheet: Sheet1
ICD9	Slope	Xc_2p_model	s_2p_model	R2_2p_model	Xc_3p_model	s_3p_model	sigma_3p_model	R2_3p_model	rate_exp_33_5	rate_exp_38_5	rate_exp_43_5	rate_exp_48_5	rate_exp_53_5	rate_exp_58_5	rate_exp_63_5	rate_exp_68_5	rate_exp_73_5	rate_exp_78_5	rate_exp_83_5	rate_exp_88_5	rate_exp_93_5	rate_exp_98_5	rate_2p_33_5	rate_2p_38_5	rate_2p_43_5	rate_2p_48_5	rate_2p_53_5	rate_2p_58_5	rate_2p_63_5	rate_2p_68_5	rate_2p_73_5	rate_2p_78_5	rate_2p_83_5	rate_2p_88_5	rate_2p_93_5	rate_2p_98_5	rate_3p_33_5	rate_3p_38_5	rate_3p_43_5	rate_3p_48_5	rate_3p_53_5	rate_3p_58_5	rate_3p_63_5	rate_3p_68_5	rate_3p_73_5	rate_3p_78_5	rate_3p_83_5	rate_3p_88_5	rate_3p_93_5
ACQUIRED HYPOTHYROIDISM	0.0488807	14.0955	0.0446737	0.638509	13.8335	0.0339951	2.40969	0.938171	16.5679	22.7039	24.1277	26.9311	33.3658	47.4434	64.8613	88.8831	116.291	142.754	169.295	206.91	228.656	116.139	5.99743	10.1516	17.0695	28.3879	46.3688	73.5706	111.519	157.757	202.245	227.955	220.913	182.734	129.79	80.2566	13.7359	18.3709	24.5901	32.7983	43.3731	56.5416	72.2104	89.8255	108.423	126.963	144.666	160.89	175.352
ACUTE AND UNSPECIFIED INFLAMMATION OF LACRIMAL PASSAGES	0.0518525	14.3301	0.0118625	0.642866	14.2093	0.00888278	2.8381	0.968719	3.76993	5.75008	5.36987	7.63194	8.505	9.35766	14.0076	23.6534	29.7451	43.1725	46.5347	46.5422	57.8063	60.5941	1.3482	2.30906	3.93149	6.62835	10.9948	17.7615	27.5131	39.9746	52.9729	62.1682	63.1862	55.162	41.576	27.4263	3.46611	4.5006	5.88085	7.70167	10.0658	13.0702	16.7876	21.2591	26.522	32.6822	39.9422	48.4538	58.3115
ACUTE CONJUNCTIVITIS	0.010287	12.5846	0.790513	-30.5843	8	0.823891	3.71359	0.664512	1752.97	1718.8	1623.98	1664.9	1740.81	1933.67	2158.19	2332.91	2453.18	2529.87	2456.92	2379.22	2179.94	2070.3	313.923	496.777	781.585	1218.22	1870.14	2800.34	4023.79	5397	6460.63	6478.65	5107.78	3083.01	1454.7	558.065	1414.82	1521.12	1655.72	1812.46	1981.93	2149.11	2292.69	2388.46	2419.38	2388.59	2321.66	2249.48	2194.27
ACUTE DELIRIUM	0.0952742	16.2968	0.0393051	0.96458	17	0.0345875	2.13511	0.988907	2.52982	3.31963	4.26648	6.22837	12.8042	17.7796	33.2935	51.3303	93.1908	162.508	287.202	477.058	684.683	646.337	1.09703	2.06537	3.883	7.28146	13.5905	25.1524	45.8565	81.4581	138.602	220.673	320.317	415.647	480.251	500.894	1.78449	2.9669	4.95335	8.28803	13.8624	23.1012	38.2066	62.4437	100.427	158.227	242.545	357.796	504.51
ACUTE INFLAMMATION OF ORBIT	0.00770987	12.4372	0.0561013	-4.84905	10.857	0.0567519	2.3678	0.950265	64.0392	71.1943	71.4267	90.3552	105.892	109.391	105.971	95.9547	96.6716	82.0685	67.3754	62.7308	48.8142		23.9292	36.853	55.7923	82.2575	116.471	155.216	189.365	204.258	187.589	142.188	87.7275	44.2988	18.5705		62.9779	71.1704	80.0529	88.986	96.9961	102.792	104.969	102.463	95.1581	84.2206	71.6779	59.4062	48.5463
ACUTE NONSUPPURATIVE OTITIS MEDIA	-0.00659031	12.5834	0.337464	-12.3363	8	0.472348	3.43673	0.876196	664.203	690.425	658.876	632.837	611.519	607.593	596.44	588.043	547.911	472.454	413.388	342.49	312.154	393.861	131.722	206.135	318.67	483.22	710.781	996.929	1299.58	1519.23	1524.83	1261.6	842.018	455.214	202.974	76.0357	594.731	608.265	625.401	641.329	650.9	648.822	630.684	594.77	543.905	485.612	429.109	380.762	342.948
ADJUSTMENT REACTION WITH BRIEF DEPRESSIVE REACTION	0.0478728	13.1527	0.0365861	0.836155	12.9755	0.0324933	1.27918	0.957149	10.7145	17.2502	31.4836	47.8093	72.2457	80.7566	91.151	88.7612	102.051	96.9345	85.0757	85.496	55.2371		9.52645	15.3197	24.3514	37.998	57.5919	83.4519	113.021	138.865	149.564	136.851	104.473	66.5188	35.7043		13.3002	19.5703	28.3811	40.2906	55.4833	73.2403	91.3264	105.803	112.093	107.463	93.151	73.6674	53.9446
AFTER-CATARACT	0.135276	15.5284	0.0609595	0.962251	15.5283	0.060954	5.73087e-05	0.962256	1.68655	3.31963	7.20887	13.948	33.0854	68.5917	143.223	266.649	408.837	553.3	564.697	541.812	418.774	257.525	2.94982	5.35755	9.70559	17.503	31.3165	55.2731	95.3318	158.324	247.903	356.562	459.324	521.582	521.625	465.579	2.94982	5.35754	9.70554	17.5029	31.3164	55.2733	95.3333	158.329	247.915	356.578	459.333	521.575	521.599
AFTERCARE CHECK-UP NO DISEASE	0.0188549	13.0072	0.0502009	-4.25936	11.5535	0.0439346	2.33311	0.837339	46.8761	45.8228	55.1699	63.8627	76.7319	80.008	92.6736	93.6382	92.7161	99.9892	84.5047	68.8015	43.6758	60.5941	14.4679	23.0754	36.3469	56.1301	84.0397	119.982	159.535	191.559	200.521	177.287	130.086	79.2755	40.5887	17.7056	41.5275	48.9811	57.5326	66.8616	76.3288	84.9097	91.2602	94.0301	92.4307	86.7647	78.368	68.8498	59.4889
AGRANULOCYTOSIS	0.041034	13.5433	0.0790892	0.259831	12.9234	0.0623619	2.08473	0.910695	47.521	50.328	56.6411	64.0382	73.4607	105.18	143.223	191.666	222.772	239.893	215.259	194.769	199.11	126.238	15.6832	25.7914	42.0358	67.523	105.965	160.289	229.13	301.259	352.588	355.777	303.065	217.097	131.938	69.0066	35.0783	46.2292	60.6046	78.6157	100.267	124.779	150.216	173.422	190.711	199.336	198.757	190.435	176.997
ALCOHOL ABUSE	0.0198391	12.4823	0.0439043	-0.0437257	11.7961	0.0394483	1.62167	0.939001	31.9452	39.3614	56.2733	81.7583	94.3961	94.6996	83.2336	89.4927	87.1785	81.4576	60.8091	48.0599	29.5454		18.1517	28.0283	42.5547	62.9455	89.467	119.78	146.976	159.704	148.049	113.523	70.9995	36.3998	15.5113		33.9902	43.6144	55.0298	67.776	80.7386	91.9924	98.9615	99.1748	91.5766	77.5771	60.6186	44.2751	30.7149
ALLERGIC PURPURA	0.0112171	12.2214	0.356877	0.472319	11.1258	0.3383	1.51184	0.987907	400.506	548.392	678.958	751.878	783.207	819.17	957.999	947.721	770.208	655.733	432.516	271.159	174.703	80.7921	178.971	274.191	413.955	610.769	869.391	1170.46	1447.29	1578.91	1450	1076.54	635.392	301.105	116.984	37.9386	406.321	508.317	624.953	748.977	865.602	951.348	977.55	921.983	785.854	601.499	416.456	265.571	159.234
ALZHEIMER'S DISEASE	0.215219	17	0.0576921	0.867862	17	0.0576921	2.67827e-05	0.867862					2.61692	9.63839	28.3197	77.1783	240.334	580.792	1099.13	1536.4	1649.41	1383.56					13.8075	26.6041	50.7962	95.3548	173.62	300.28	480.394	694.523	900.974	1063.5					13.8075	26.6041	50.7962	95.3548	173.62	300.28	480.394	694.523	900.974
AMBLYOPIA EX ANOPSIA	0.0434698	13.1938	0.0886657	0.639353	12.7402	0.0749663	1.41793	0.975346	43.9495	50.4466	75.1047	101.233	112.715	169.374	208.49	244.947	265.016	253.333	200.699	173.016	100.198	85.8416	22.4631	36.2374	57.8246	90.6792	138.341	202.209	276.988	345.202	378.02	352.073	273.499	177.013	96.4914	44.9476	37.542	53.3838	74.8078	102.627	136.637	174.579	211.141	238.051	246.66	232.846	200.418	158.862	117.713
AMYLOIDOSIS	0.014183	12.75	0.0156207	-9.82894	10.8682	0.0161377	2.97272	0.686625	17.1135	18.7322	17.2866	21.8432	21.3092	23.3006	23.8535	25.2384	30.8526	33.194	23.9811	26.3065	20.5533		5.37128	8.42983	13.0351	19.6943	28.7098	39.6469	50.5619	57.6522	56.712	46.6756	31.6503	17.732	8.30987		15.6939	17.3432	19.2292	21.2531	23.2659	25.0635	26.4078	27.0905	27.0337	26.3681	25.3866	24.365	23.4863
ANEMIA IN CHRONIC ILLNESS	0.108472	15.9127	0.100229	0.997395	16.0948	0.0960802	1.06125	0.999161	4.36518	7.88413	12.2845	21.4045	45.6092	74.1127	129.215	212.271	330.36	531.307	770.249	963.221	1170.26	1146.24	3.68413	6.81368	12.578	23.1406	42.3179	76.571	136.023	234.262	383.849	583.865	803.506	982.52	1064.53	1035.47	4.12591	7.4099	13.2969	23.7955	42.3342	74.5102	128.777	216.217	347.66	526.33	737.717	946.263	1111.38
ANEMIA, UNSPECIFIED	0.0911217	15.2983	0.345787	0.978309	15.8643	0.316739	1.89729	0.999344	31.2012	44.163	71.2796	119.743	206.924	329.296	489.048	725.574	1144.55	1723.23	2341.29	3061.16	3640.51	4216.34	19.7444	35.4973	63.6617	113.681	201.481	352.507	603.385	996.269	1554.44	2232.6	2874.13	3255.43	3230.9	2838.21	28.7054	46.5663	75.6134	122.599	197.836	316.349	498.479	768.786	1151.64	1662.03	2290.69	2988.23	3677.38
ANISOMETROPIA AND ANISEIKONIA	0.0373652	12.6712	0.0247229	0.824693	12.4008	0.0224519	1.10153	0.963659	15.0797	15.0569	25.3046	36.4053	40.3754	49.3149	63.2373	77.0564	65.1861	64.9624	45.9637	26.3065	16.6996		8.97681	14.0223	21.5688	32.3899	46.8768	64.1658	80.939	91.0343	88.0502	71.0178	47.0527	25.6964	11.7163		12.2727	17.6706	24.9499	34.2569	45.2305	56.6027	65.9585	70.1703	66.9045	56.5093	42.299	28.4007	17.4053
ANXIETY STATES	0.0111007	13.1416	0.286609	-12.11	9.89485	0.302255	3.66418	0.814341	301.892	330.363	383.615	433.88	451.326	440.278	445.909	424.664	492.535	574.887	625.221	599.99	657.707	540.297	75.6774	122.103	195.167	307.278	472.257	698.635	974.039	1242.17	1395.49	1329.48	1047.36	679.944	368.289	169.361	311.003	334.083	362.29	394.113	427.543	459.908	488.126	509.605	523.834	533.808	545.351	563.697	592.128
ASTIGMATISM	0.0151773	12.6871	0.154077	-0.970533	11.431	0.138213	1.91277	0.896866	168.01	169.953	204.864	257.995	243.748	250.224	290.506	325.173	321.975	304.651	238.383	202.357	110.474	75.7426	55.5936	87.1715	134.819	204.056	298.639	415.096	534.095	614.981	609.602	502.669	338.827	187.328	86.1818	33.5003	141.592	172.132	206.964	244.38	280.976	311.369	328.742	326.85	303.307	262.117	212.413	163.591	121.566
ATTENTION DEFICIT DISORDER OF CHILDHOOD	-0.0785661	10	0.0120457	0.702277	8	0.03616	1.32378	0.978522	62.7991	52.0471	46.0485	30.0892	20.5615	13.1007	7.30832	5.60854	2.84793						22.0061	26.717	30.4254	31.741	29.4267	23.3585	15.218	7.79685	3.03368						55.3298	48.1198	40.1542	31.706	23.3208	15.7019	9.50129	5.0798	2.37283
BELL'S PALSY	0.0280202	13.3258	0.0920345	-1.62137	12.1642	0.0753138	2.4626	0.991915	59.6245	71.7278	84.741	104.917	128.79	144.763	167.99	181.546	186.698	204.255	180.429	168.968	170.85	171.683	21.2631	34.5582	55.6035	88.0291	135.824	201.299	280.564	357.363	402.033	386.677	311.568	209.838	119.325	58.1308	59.4995	72.1206	87.3404	105.071	124.768	145.211	164.409	179.856	189.334	191.993	188.758	181.445	171.993
BENIGN NEOPLASM OF CEREBRAL MENINGES	0.080683	14.4156	0.0171809	0.973612	14.3894	0.0153643	1.14231	0.991855	2.77784	3.1418	5.73767	8.50918	15.2342	26.3886	37.8612	53.8907	62.0217	73.3118	75.94	67.7897	79.6442	60.5941	1.83782	3.16135	5.40789	9.16498	15.2936	24.8832	38.8863	57.1276	76.7534	91.5864	94.8829	84.5891	65.1984	44.0447	2.29196	3.74347	6.07451	9.74827	15.3685	23.58	34.7674	48.4949	62.8985	74.7199	80.6091	79.0215	71.0703
BENIGN NEOPLASM OF COLON	0.0953177	13.511	0.173465	0.915961	13.5109	0.173435	5.90152e-05	0.915979	18.3536	33.3742	72.2358	140.884	385.248	553.412	775.798	1021.85	1114.02	932.689	709.154	394.597	208.103	171.683	35.2476	57.9298	94.4071	151.758	238.624	362.294	520.94	690.471	815.679	830.086	710.832	509.532	308.503	160.205	35.2456	57.9264	94.4019	151.751	238.617	362.295	520.962	690.532	815.779	830.182	710.876	509.527	308.48
BENIGN NEOPLASM OF SKIN	0.0097472	12.466	0.313502	-0.560148	11.0139	0.295669	1.90483	0.946577	429.375	454.197	475.565	533.797	583.574	664.113	700.685	719.356	648.222	569.185	471.913	362.726	218.379	121.188	132.59	205.931	315.588	473.561	687.548	948.361	1209.7	1375.17	1333.33	1059.91	677.636	350.547	149.459	53.461	360.021	429.312	506.694	587.465	662.949	720.047	742.963	718.625	644.849	535.367	414.46	303.846	214.583
BENIGN NEOPLASM OF SKIN, SITE UNSPECIFIED	0.00750916	12.443	0.51042	-2.84967	10.1662	0.515964	2.38587	0.898231	980.331	906.379	884.264	917.851	995.271	1136.86	1257.54	1327.15	1234.42	1086.44	871.598	674.862	513.833	333.267	221.255	344.971	532.155	807.089	1191.38	1684.34	2223.86	2641.14	2686.2	2226.69	1462.76	765.24	326.317	116.056	766.878	862.616	969.251	1079.58	1181.52	1257.45	1286.16	1249.67	1143.98	986.29	808.658	640.571	498.224
BLEPHARITIS	0.0321991	13.2793	0.467012	-0.55595	12.1563	0.388211	2.56199	0.921515	404.474	424.617	467.841	528.446	592.826	724.096	913.54	1132.68	1365.9	1555.43	1591.89	1488.84	1397.63	1025.05	112.4	183.194	296.466	474.272	744.648	1134.38	1646.77	2217.3	2668.27	2750.56	2347.32	1639.3	946.404	460.892	324.573	395.936	484.686	592.357	718.605	859.554	1006.08	1143.44	1254.44	1326.63	1358.18	1355.59	1329.77
BLEPHAROCONJUNCTIVITIS	0.0395218	13.8438	0.0948248	0.230034	13.1603	0.0728913	2.76404	0.950572	52.7791	56.7894	63.3351	73.0737	79.8161	107.894	130.23	177.522	239.385	290.396	324.315	308.089	317.292	287.822	15.2201	25.4383	42.202	69.165	111.133	172.999	256.31	352.531	436.391	471.032	433.409	337.753	224.503	129.104	42.028	52.3266	65.438	81.8071	101.722	125.129	151.445	179.54	208.087	236.303	264.323	292.44	321.009
BORDERLINE GLAUCOMA (GLAUCOMA SUSPECT)	0.0826977	13.9548	0.09756	0.995567	13.9421	0.0963817	0.322887	0.995831	13.1452	21.9926	41.3407	77.6353	119.35	176.486	263.607	365.53	436.05	478.97	432.516	357.667	253.063	171.683	14.4784	24.3397	40.6346	67.0676	108.649	170.806	256.169	357.787	451.471	498.768	471.434	378.441	259.66	154.447	14.8038	24.7712	41.1562	67.5821	108.878	170.142	253.553	351.935	441.884	487.23	461.993	374.63	261.828
CANDIDIASIS OF MOUTH	0.0289794	13.812	0.0891947	-0.459613	12.2775	0.0742138	3.7259	0.963517	62.0551	65.9184	68.5578	69.3016	79.8161	94.6996	113.482	146.432	177.521	223.397	260.651	275.206	305.731	338.317	14.64	24.4265	40.4466	66.1447	106.007	164.499	242.745	332.187	408.62	437.745	399.367	308.392	203.037	115.6	52.5847	59.9359	69.1181	80.2438	93.3715	108.461	125.391	144.132	165.171	190.092	221.702	262.948	316.405
CANDIDIASIS OF SKIN AND NAILS	0.0281364	13.5244	0.0954059	-1.14871	12.1858	0.0780635	2.93724	0.960265	70.339	73.6247	81.5779	88.513	108.415	116.877	146.166	171.67	207.266	230.118	236.385	230.182	218.379	237.327	19.1782	31.5126	51.3185	82.3693	129.169	195.258	278.943	366.502	428.522	431.675	366.734	261.713	158.295	82.3307	60.4	71.0143	83.9155	99.12	116.385	135.074	154.092	172.056	187.822	201.189	213.06	224.524	236.508
CANDIDIASIS OF UNSPECIFIED SITE	0.0390555	14.0371	0.0200063	0.272285	13.3819	0.0152279	3.1459	0.982184	9.72246	10.0182	13.3879	13.2462	17.5708	23.3942	25.6806	33.1635	39.2382	56.613	61.0946	73.8604	80.9288	80.7921	2.79853	4.72172	7.91094	13.1019	21.2932	33.572	50.4782	70.6711	89.4396	99.287	94.6166	76.9032	53.6552	32.5784	8.39771	10.2312	12.5685	15.4969	19.0925	23.4002	28.4187	34.1155	40.5073	47.7936	56.3972	66.7278	79.1197
CANDIDIASIS OF VULVA AND VAGINA	0.0117619	13.35	0.0441317	-7.9046	9.61269	0.0518907	4.17131	0.816637	48.9595	46.6527	48.8438	48.5111	46.5438	51.935	54.7109	69.0094	71.9895	80.4393	85.9322	72.8487	113.043	90.8911	10.0147	16.2879	26.2187	41.5112	64.0182	94.7621	131.802	167.422	187.837	180.372	145.416	98.237	56.1563	27.5458	42.7725	44.9964	47.8795	51.2196	54.7967	58.3654	61.6949	64.6786	67.5103	70.8363	75.6717	82.9628	93.447
CARCINOMA IN SITU OF BREAST	0.0456969	15.1882	0.000704198	0.816125	13.3799	0.00125654	5.22896	0.998212							1.62407	1.9508	2.37328	3.2583	4.66451	6.07072									1.23706	1.98002	2.95936	4.01947	4.562	5.10452									1.60841	1.95979	2.44437	3.162	4.63325	6.10449
CARCINOMA IN SITU OF SKIN	0.108958	14.955	0.0542773	0.99077	14.9548	0.054271	8.63252e-05	0.990774	3.12508	6.04648	10.0777	21.1414	37.9454	71.9604	122.719	205.809	283.528	330.718	371.707	361.208	348.122	191.881	3.95589	6.98991	12.3036	21.5149	37.2034	63.1354	103.893	162.82	237.17	312.238	362.537	366.531	323.221	251.965	3.9558	6.98972	12.3033	21.5143	37.2027	63.1352	103.895	162.828	237.187	312.26	362.553	366.531	323.207
CARPAL TUNNEL SYNDROME	0.0238424	12.8498	0.291854	-0.847455	11.8415	0.252107	1.86197	0.926739	183.288	277.189	407.448	510.112	606.378	662.991	681.298	624.132	607.085	628.649	572.405	485.658	326.284	262.574	94.5147	150.048	235.599	363.496	545.463	783.655	1052.86	1280.17	1353.06	1195.73	863.441	509.729	249.755	103.385	224.918	284.792	357.233	441.094	531.854	620.007	690.509	725.382	711.038	647.394	550.165	441.766	340.295
CATARACT	0.128806	14.2674	0.523265	0.912087	14.2673	0.523216	5.3902e-05	0.912094	28.1257	48.3718	109.384	271.767	678.811	1457.36	2879.58	4429.89	5118.53	5378.24	4098.19	3024.74	2199.21	1838.02	62.4754	107.029	182.656	309.724	519.545	855.976	1369.2	2088.64	2961.15	3776.62	4192.79	3961.54	3167.92	2166.21	62.4742	107.026	182.652	309.717	519.537	855.971	1369.21	2088.71	2961.3	3776.83	4192.93	3961.51	3167.76
CHALAZION	0.00825151	12.6964	0.214769	-5.00717	10.664	0.211599	2.4326	0.922328	279.025	292.78	315.351	345.017	347.303	374.962	392.416	418.446	405.04	374.908	310.326	244.347	222.233	141.386	77.1658	121.225	187.988	285.628	420.328	588.732	765.229	892.066	896.145	748.177	509.336	283.627	131.172	51.2077	252.268	283.957	318.742	354.228	386.666	410.925	421.205	412.864	384.997	342.052	292.228	243.256	199.859
CHRONIC CONJUNCTIVITIS	0.013805	12.8512	0.0298735	-9.22512	10.2912	0.0342431	3.5859	0.703303	34.227	33.7891	36.7064	40.4405	36.2631	36.9628	40.7033	55.3538	60.2813	61.2968	52.8154	50.0835	55.2371		9.58489	15.1404	23.5866	35.953	52.982	74.1602	96.1895	111.991	112.951	95.6634	66.9427	38.783	18.8278		31.0202	33.2685	35.977	38.9855	42.0895	45.0323	47.537	49.3972	50.62	51.5397	52.7337	54.6982	57.7488
CHRONIC LYMPHOCYTIC THYROIDITIS	0.00366008	11.9494	0.0108015	-0.898601	10.8927	0.0111898	1.96522	0.788472	13.5916	16.7167	17.8751	18.2465	14.7669	20.8676	22.128	24.6288	18.1951	13.4405	13.7035	6.57661			6.37501	9.47948	13.7729	19.3243	25.7428	31.7989	35.3089	33.9573	27.233	17.6951	9.22318	3.89104			13.0244	15.0402	17.1504	19.1636	20.7975	21.7004	21.53	20.0977	17.5214	14.2593	10.9247	7.99379
CHRONIC SEROUS OTITIS MEDIA	0.0194296	13.0413	0.0519761	-4.62754	11.5814	0.0452991	2.3743	0.892501	46.4793	50.328	54.8757	59.1256	78.1338	88.9914	93.0796	104.246	102.842	93.8798	83.6482	72.3428	52.6679	65.6436	14.6301	23.3815	36.9131	57.1561	85.8501	123.052	164.428	198.658	209.526	186.896	138.505	85.3155	44.1801	19.5055	42.3621	49.9128	58.6071	68.1408	77.8944	86.8621	93.708	97.0663	96.1015	91.0472	83.172	74.0368	64.9092
CLASSICAL MIGRAINE	-0.0409307	10.517	0.00628672	0.324865	8	0.0143572	2.2079	0.959108	19.3457	17.2502	14.2706	15.9657	10.0938	9.26409	7.20682	5.60854	3.79725	3.2583					8.88268	11.5531	14.3017	16.5162	17.3267	15.9637	12.4102	7.80202	3.82217	1.42869					17.0396	16.0554	14.947	13.6061	11.9795	10.0847	8.0229	5.97069	4.13346	2.67009
COLITIS,ENTERITIS,GASTROENTERITIS PRESUMED INFECTIOUS ORIGIN	-0.00985875	12.5676	0.549975	-31.6619	8	0.661967	3.48654	-0.0208379	1592.95	1337.52	1159.97	1132.51	1097.42	1114.69	1099.19	952.354	933.49	960.181	952.105	857.489	800.295	873.565	218.894	344.019	535.615	821.487	1229.96	1771.71	2399.12	2948.3	3134.2	2737.57	1900.46	1049.03	470.916	176.22	993.063	1038.1	1093.11	1150.54	1201.12	1233.74	1236.97	1202.93	1132.48	1037.98	938.465	849.363	778.231
COMMON MIGRAINE	-0.0543729	10.2596	0.00982913	0.691083	8	0.0229324	1.86639	0.971625	31.1019	25.49	26.3345	24.6503	17.3838	15.6273	9.84593	5.24276	3.95547	3.05466					15.8772	19.9942	23.8018	26.2073	25.9399	22.2745	15.9224	9.07823	3.98188	1.31831					29.9324	27.5207	24.7914	21.6304	18.0536	14.2219	10.428	7.02816	4.32046	2.42705
CONJUNCTIVAL DEGENERATIONS AND DEPOSITS	0.00408117	12.6466	0.0779777	-3.57846	10.4249	0.0820786	2.46803	0.956992	87.4525	103.798	121.447	136.322	139.912	143.64	136.422	134.605	121.195	106.098	80.2224	67.2838	52.6679	55.5446	28.8503	45.0499	69.2994	104.137	150.936	207.099	262.07	295.747	286.724	231.266	152.774	82.9663	37.5464	14.3621	96.5244	106.187	116.395	126.18	134.214	138.875	138.558	132.272	120.318	104.538	87.617	71.7883	58.2324
CONJUNCTIVAL VASCULAR DISORDERS AND CYSTS	0.0472004	13.498	0.220641	0.648392	13.075	0.180741	1.71207	0.981614	99.2584	124.605	149.989	206.764	276.179	368.037	482.654	576.46	654.392	714.79	745.126	663.226	511.264	368.614	45.2871	74.4203	121.301	195.11	307.191	467.465	674.559	898.485	1067.66	1092.77	939.737	674.842	408.365	211.557	84.1547	118.101	164.272	225.292	302.576	394.483	493.9	586.661	653.57	677.979	655.003	593.615	510.795
CORNEAL SCARS AND OPACITIES	0.0530157	13.8235	0.0587274	0.711793	13.5075	0.0466408	1.85498	0.942922	23.3637	26.972	35.9708	45.8794	50.5627	68.6853	93.0796	139.604	188.597	238.671	198.986	199.322	173.419	116.139	9.55714	15.951	26.4173	43.2007	69.2118	107.314	158.138	215.965	265.006	283.233	258.01	199.19	131.286	74.9152	17.9459	25.3411	35.5332	49.2305	66.97	88.7474	113.508	138.735	160.65	175.426	180.843	176.999	166.03
DEGENERATION OF MACULA AND POSTERIOR POLE OF RETINA	0.137555	16.1048	0.182031	0.980397	16.1047	0.182021	4.30297e-05	0.980398	4.71242	7.35062	13.9764	31.8436	64.8623	149.068	332.123	636.203	1042.82	1495.76	1710.93	1840.44	1750.89	1530	5.83111	10.8823	20.2778	37.6789	69.6586	127.619	230.104	403.7	677.215	1060.87	1512.33	1924.48	2177.39	2218.53	5.83115	10.8824	20.2778	37.6789	69.6586	127.619	230.106	403.706	677.229	1060.89	1512.35	1924.46	2177.32
DEGENERATIVE DISORDERS OF EYELID AND PERIOCULAR AREA	-0.000465142	11.7469	0.0157399	0.399006	11.0432	0.0156293	1.45874	0.899106	15.5758	22.7039	27.8792	37.1948	36.5434	36.1206	30.4513	26.3357	21.9924	16.9024	17.1293	6.07072			10.6118	15.542	22.1837	30.4685	39.542	47.2905	50.4508	46.2057	34.9631	21.2513	10.289	4.01033			18.1889	22.2252	26.5111	30.5997	33.8037	35.2729	34.2471	30.4702	24.5415	17.819	11.7501	7.15455
DEMENTIA IN CONDITIONS CLASSIFIED ELSEWHERE	0.163176	17	0.0278439	0.941679	17	0.0278439	5.29275e-05	0.941679			0.882719	1.70309	2.52346	7.48613	16.4437	37.309	101.418	221.157	428.233	662.72	736.066	752.376			1.7735	4.2187	6.6639	12.8399	24.5157	46.0211	83.7944	144.924	231.852	335.198	434.837	513.275			1.7735	4.2187	6.6639	12.8399	24.5157	46.0211	83.7944	144.924	231.852	335.198	434.837
DEMENTIA, UNSPECIFIED	0.182023	17	0.0198632	0.887152	17	0.0198632	0.000135109	0.887152					1.49538	2.99445	10.455	24.0192	54.269	130.128	266.932	459.351	806.718	883.664					4.75388	9.1597	17.489	32.8304	59.777	103.385	165.398	239.122	310.203	366.159					4.75388	9.1597	17.489	32.8304	59.777	103.385	165.398	239.122	310.203
DEPRESSIVE DISORDER, NOT ELSEWHERE CLASSIFIED	0.0368844	13.831	0.397308	0.269564	13.0864	0.318922	3.28199	0.953605	212.009	244.23	308.584	383.439	453.942	527.304	567.105	613.281	893.46	1339.77	1774.03	2066.07	2100.29	1620.89	64.6201	108.241	180.289	297.501	483.434	766.134	1166.25	1666.97	2168.65	2476.49	2405.48	1957.58	1339.36	782.601	201.292	242.695	295.866	363.115	446.762	548.722	670.055	811.004	972.308	1157.94	1375.9	1632.13	1926.8
DERMATOMYCOSIS, UNSPECIFIED	0.0110294	13.2489	0.087647	-10.5709	10.1947	0.0931482	3.66039	0.694537	98.8615	99.2333	100.409	99.9171	103.088	104.151	117.948	134.117	141.447	165.97	175.861	188.698	173.419	141.386	21.3662	34.5747	55.3606	87.1559	133.583	196.361	270.879	340.591	377.089	355.862	280.644	184.665	102.456	48.6301	85.5518	91.6885	99.1469	107.502	116.212	124.593	131.9	137.575	141.644	145.053	149.445	156.254	166.406
DERMATOPHYTOSIS OF FOOT	0.0161252	12.8561	0.539957	-9.73165	10.4711	0.513433	2.91686	0.804005	772.787	743.539	792.167	836.356	932.465	1046.94	1141.21	1242.78	1371.76	1458.5	1374.06	1237.42	1100.89	858.416	175.464	280.033	443.306	692.651	1059.66	1567.03	2194.73	2821.95	3190.25	3020.01	2308.67	1415.66	708.495	296.461	643.589	723.166	817.523	923.838	1036.47	1145.74	1237.73	1296.68	1311.19	1281.58	1221.07	1146.82	1072.68
DERMATOPHYTOSIS OF GROIN AND PERIANAL AREA	0.0131175	12.9292	0.31341	-12.9527	10.6644	0.301034	2.84488	0.689629	415.734	391.598	403.476	440.372	468.055	516.824	558.477	595.114	657.557	680.782	654.626	552.436	483.003	378.713	96.0866	153.291	242.046	375.948	568.842	825.942	1125.05	1392.49	1504.79	1364.78	1013.64	615.918	310.691	132.488	340.813	380.792	426.925	477.114	527.823	573.742	608.12	624.367	618.982	594.253	557.632	517.168	478.68
DERMATOPHYTOSIS OF HAND	0.0155221	12.4664	0.0668122	-0.963865	11.5274	0.0612817	1.88039	0.919103	67.71	74.9882	82.8285	98.5135	111.967	132.972	132.768	137.531	131.005	121.983	105.06	78.9194	42.3913		27.9513	43.1404	65.479	96.8449	137.672	184.394	226.382	246.058	227.984	174.493	108.767	55.5071	23.5252		59.8648	73.2048	88.4226	104.753	120.687	133.865	141.341	140.463	130.267	112.51	91.11	70.0851	51.975
DERMATOPHYTOSIS OF NAIL	0.0253026	12.8111	0.578435	-2.2327	11.4282	0.512427	2.24188	0.927225	682.407	707.853	759.433	862.673	1046.39	1294.45	1507.04	1681.34	1756.23	1784.94	1587.32	1408.91	1037.94	823.07	194.254	309.525	489.337	763.876	1168.33	1728.92	2426.14	3129.39	3550.48	3367.28	2567.87	1562.31	772.369	318.324	561.671	680.392	824.051	992.036	1178.75	1370.33	1542.04	1659.93	1691.61	1624.51	1476.61	1284.98	1085.91
DERMATOPHYTOSIS OF SCALP AND BEARD	0.00409686	12.1673	0.0227962	-18.1776	9.74051	0.0305462	3.19876	0.327978	34.9711	31.9515	32.6606	36.5807	35.9827	38.0857	34.613	37.5528	42.0861	38.4887	38.2555	24.2829			11.6477	17.5994	26.0553	37.3941	51.2184	65.4877	75.8844	76.8646	65.5389	45.6635	25.6985	11.7683			30.9873	32.6489	34.5492	36.4622	38.1199	39.2193	39.4717	38.7014	36.9662	34.6084	32.1271	29.9127
DERMATOPHYTOSIS OF THE BODY	0.0149616	13.049	0.276312	-12.175	10.7423	0.263379	3.01186	0.856538	324.264	319.574	335.507	367.298	402.352	432.886	478.593	520.009	565.79	583.44	553.848	506.399	499.703	414.06	77.8252	124.907	198.479	310.372	473.128	692.833	953.458	1195.69	1315.05	1221.12	934.51	588.225	308.576	137.271	281.17	313.051	350.309	391.464	434.02	474.192	507.109	527.928	533.963	526.73	511.554	494.075	478.352
DERMATOPHYTOSIS OF UNSPECIFIED SITE	0.0140692	13.1656	0.0612893	-12.6902	10.9149	0.0586092	3.06728	0.853172	64.7337	61.5911	67.9694	73.1614	79.7227	81.5053	94.1961	106.928	105.374	110.375	107.344	100.167	106.62	85.8416	15.8259	25.4787	40.5572	63.4051	96.345	140.086	190.58	235.481	255.268	235.143	180.651	115.679	62.4112	28.7756	56.3599	62.3901	69.3822	77.0233	84.8264	92.1001	98.0105	101.796	103.128	102.425	100.711	98.9609	97.83
DIABETES MELLITUS	0.0522139	12.9631	0.561242	0.715648	12.5884	0.505121	1.23456	0.902387	155.758	348.799	656.743	1099.44	1525.39	1898.48	2051.1	2112.47	2102.57	1912.42	1674.68	1377.04	1077.77	823.07	169.253	271.763	433.132	682.084	1053.48	1576.86	2244.18	2948.89	3432.23	3370.77	2687.36	1720.91	898.668	392.127	265.673	387.626	559.357	794.111	1100.84	1474.19	1878.44	2232.07	2415.82	2332.51	1991.46	1515.17	1046.96
DIABETES MELLITUS WITHOUT MENTION OF COMPLICATION	0.071407	13.5993	0.486102	0.89772	13.4554	0.441041	1.11466	0.944955	74.0593	164.559	331.093	633.451	956.205	1326.92	1604.07	1822.41	1986.75	2037.46	1926.48	1797.44	1649.41	1459.31	93.3154	154.638	254.777	415.782	668.011	1046.28	1572.91	2216.68	2833.24	3156.98	2960.6	2297.33	1481.5	808.27	124.202	193.701	299.694	457.901	686.351	999.802	1396.82	1838.83	2232.43	2446.72	2387.73	2074.28	1624.21
DIABETES WITH KETOACIDOSIS	0.0525326	13.2739	0.0653444	0.85345	12.9863	0.057323	1.14141	0.978711	19.3457	30.4102	47.4461	77.0212	115.425	140.084	180.678	198.25	204.26	180.632	157.875	111.802	78.3596	70.6931	15.6467	25.3467	40.6272	64.0233	98.215	144.486	199.465	251.023	278.327	263.333	208.521	137.98	77.0836	36.878	22.0105	32.9661	48.6641	70.3081	98.467	131.986	166.618	194.434	205.903	195.294	165.49	126.391	88.3569
DIABETES WITH NEUROLOGICAL MANIFESTATIONS	0.0979657	14.4371	0.0463125	0.965978	14.4369	0.0463059	0.000170902	0.965978	2.72824	6.63927	13.3879	31.7559	59.8154	98.6298	135.711	148.626	202.362	232.561	218.97	201.346	178.557	141.386	4.88011	8.40512	14.3987	24.4447	40.8817	66.7112	104.666	154.577	209.083	251.489	262.803	236.319	183.644	125.025	4.87989	8.40474	14.3981	24.4438	40.8806	66.7109	104.669	154.587	209.102	251.513	262.818	236.32	183.636
DIABETES WITH OPHTHALMIC MANIFESTATIONS	0.105545	14.2711	0.0495584	0.939256	14.2709	0.0495501	7.5905e-05	0.939262	2.62903	5.75008	15.7418	36.8439	72.0588	116.129	176.516	215.685	274.826	271.661	226.393	180.098	150.296		5.87536	10.035	17.0382	28.6433	47.3713	76.2876	117.777	170.483	224.904	262.423	264.691	228.818	170.394		5.87523	10.0348	17.0377	28.6426	47.3706	76.2878	117.781	170.493	224.923	262.442	264.697	228.807	170.374
DIABETES WITH PERIPHERAL CIRCULATORY DISORDERS	0.119287	14.9492	0.0334805	0.940478	14.949	0.0334766	8.20131e-05	0.940481	0.892879	2.48973	6.25259	19.5623	38.88	67.4688	98.0533	132.166	169.769	189.389	184.997	183.639	175.988	141.386	2.45001	4.32752	7.61404	13.3071	22.9937	38.9809	64.0511	100.173	145.51	190.904	220.8	222.36	195.371	151.804	2.44996	4.32741	7.61383	13.3068	22.9933	38.9808	64.0524	100.178	145.52	190.918	220.809	222.36	195.362
DIABETES WITH RENAL MANIFESTATIONS	0.0947968	14.0777	0.0963118	0.961422	14.0776	0.0962969	0.000103217	0.961425	7.24224	15.7683	37.1478	79.0389	136.08	223.929	306.442	394.67	462.315	503.815	437.083	360.196	231.225	207.03	13.1014	22.1648	37.257	61.9602	101.252	160.841	244.326	346.753	446.392	505.328	491.402	407.134	289.032	178.294	13.1008	22.1637	37.2552	61.9577	101.25	160.84	244.334	346.778	446.438	505.381	491.432	407.134	289.016
DIABETIC RETINOPATHY	0.0809284	13.5091	0.128695	0.930082	13.509	0.128673	6.87942e-05	0.930081	13.0956	30.6473	76.2081	156.762	266.739	380.67	484.075	532.079	554.398	514.812	402.539	305.56	226.087	126.238	26.1645	42.9739	69.9649	112.298	176.169	266.554	381.402	502.235	588.684	594.209	505.181	360.158	217.277	112.576	26.1627	42.971	69.9605	112.292	176.164	266.554	381.419	502.282	588.759	594.283	505.217	360.158	217.263
DIPLOPIA	0.0648035	13.8736	0.045814	0.936613	13.7203	0.0397548	1.23596	0.990341	12.1035	14.5827	22.8771	33.3349	50.0954	69.2467	100.794	123.388	160.908	185.927	170.437	156.321	131.028	80.7921	7.19525	12.0393	19.9923	32.7888	52.7015	82.0206	121.405	166.708	205.964	222.006	204.322	159.633	106.628	61.7446	9.8297	15.2858	23.5356	35.6783	52.8355	75.6309	103.235	132.228	156.33	168.431	164.602	146.609	120.475
DISORDERS OF BILIRUBIN EXCRETION	0.0150793	13.2543	0.0340396	-9.28734	10.85	0.0330144	3.28042	0.838042	37.4513	32.3664	34.426	39.1247	39.0669	43.981	49.6357	55.5977	62.1799	62.7223	61.6656	62.7308	53.9525	60.5941	8.2571	13.3552	21.3651	33.5838	51.3463	75.1958	103.193	128.897	141.674	132.805	104.222	68.398	37.9224	18.0109	30.4222	33.3908	36.8848	40.7542	44.775	48.636	51.9677	54.4447	55.959	56.7709	57.4356	58.4535	60.1502
DISORDERS OF CALCIUM METABOLISM	0.059136	14.1758	0.0988841	0.819815	14.0555	0.0779754	2.02736	0.998851	24.6038	34.4412	45.2393	67.7225	100.751	134.47	174.689	223.61	277.357	319.11	363.713	397.632	435.474	403.96	12.5487	21.3368	36.0599	60.3308	99.2739	159.006	244.012	350.766	458.844	529.645	526.846	447.587	326.424	207.219	23.9322	34.1839	48.6696	68.7789	95.9645	131.335	174.956	225.025	277.485	326.799	367.653	396.217	411.594
DISORDERS OF LIPOID METABOLISM	0.0353001	12.727	0.214542	0.690124	12.2292	0.190836	1.20646	0.957965	85.4683	181.394	282.764	384.931	450.858	514.11	589.842	665.831	569.903	473.879	357.432	249.405	182.411	100.99	75.47	118.775	184.563	281.082	414.806	583.032	761.185	892.384	902.837	760.192	522.515	293.998	137.46	54.2826	121.195	170.99	236.938	320.006	416.916	516.836	599.169	636.755	608.552	516.703	390.057	265.276	165.621
DISORDERS OF REFRACTION AND ACCOMMODATION	0.0233869	12.4996	0.069964	0.1128	11.8663	0.0626521	1.57617	0.961798	55.2593	61.5911	82.3871	129.041	124.678	134.002	161.697	174.352	148.884	143.976	92.7839	72.8487	51.3833		28.618	44.267	67.3612	99.9335	142.596	191.885	236.963	259.43	242.466	187.433	118.118	60.9857	26.1661		52.1105	67.7018	86.4687	107.776	129.886	149.626	162.57	164.271	152.564	129.573	101.138	73.5213	50.5929
DISORDERS OF VITREOUS BODY	0.0832445	13.4781	0.16092	0.920642	13.478	0.160892	5.4751e-05	0.920654	38.5426	46.7713	60.6134	97.4608	182.717	439.249	864.513	1067.69	911.497	701.961	489.042	349.066	224.802	176.733	33.457	54.8812	89.244	143.089	224.283	339.157	485.151	638.771	748.394	754.269	639.1	453.124	271.331	139.323	33.4549	54.8776	89.2386	143.082	224.276	339.157	485.172	638.829	748.488	754.36	639.143	453.121	271.313
DISTURBANCE OF EMOTIONS SPECIFIC TO CHILDHOOD AND ADOLESCENCE	0.0235331	11.706	0.000810381	0.00672978	10.856	0.00140823	5.99992	0.819705	0.992087	0.652071	0.839714	1.02736	1.215	1.42546	1.63592	1.84638	2.05684						0.560388	0.817618	1.22637	1.63512	2.04387	1.96448	1.88508	1.80569	1.72629						0.798613	0.855384	0.955739	1.05609	1.15645	1.37893	1.60142	1.82391	2.0464
ELEVATED WHITE BLOOD CELL COUNT	0.052009	14.6915	0.0337743	0.679204	15.0627	0.0257634	3.65736	0.997939	9.37523	11.0852	14.3442	18.071	23.2719	27.6987	38.5717	51.6961	69.9326	98.36	132.467	161.886	258.201	313.069	2.96958	5.17942	8.99212	15.4896	26.3332	43.8025	70.3373	106.908	149.866	188.279	207.02	197.066	162.924	118.586	8.93892	11.1731	14.1676	18.1608	23.462	30.4701	39.7143	51.9651	68.4963	91.5542	124.755	172.613	239.98
ENTERITIS DUE TO SPECIFIED VIRUS	-0.0114034	12.6566	0.0884411	-9.00411	8	0.150314	3.50525	0.725125	208.686	163.966	132.04	122.199	122.061	135.593	136.219	112.78	103.791	108.949	106.487	93.0844	79.6442	60.5941	32.5116	50.8101	78.2426	117.735	170.948	235.102	298.382	337.927	328.931	266.414	176.708	96.3367	43.763	16.8046	144.555	144.813	145.839	146.51	145.761	142.626	136.433	127.102	115.407	102.912	91.3636	81.859	74.7241
ENTEROBIASIS	-0.0361471	11.3686	0.0336308	-0.464326	8	0.0720169	2.60967	0.832662	86.9069	126.798	110.561	69.3893	49.9084	34.1555	37.3536	39.3817	31.6437	21.179	19.6987	13.1532			28.9242	41.1	56.6075	74.4713	91.6703	102.679	101.013	83.8168	56.4243	30.0104	12.5465	4.18043			80.4725	77.7848	74.8127	70.9253	65.6514	58.757	50.3613	41.0162	31.6369	23.2166	16.4296	11.4129
ENTROPION AND TRICHIASIS OF EYELID	0.0812856	14.9959	0.0391072	0.945645	15.2691	0.0327481	1.86964	0.980421	5.85332	8.71404	8.23871	14.4744	19.6269	31.161	52.1733	89.005	140.182	191.833	230.961	277.736	274.901	252.475	2.76804	4.90047	8.64304	15.1454	26.2484	44.6551	73.6907	115.872	169.458	224.172	261.789	266.459	236.789	186.21	4.30592	6.7717	10.633	16.6152	25.7229	39.2301	58.5266	84.741	118.169	157.744	200.777	243.113	280.869
EOSINOPHILIA	0.0227647	13.2304	0.0208786	-1.39519	11.4898	0.0208499	3.82411	0.971858	17.0143	18.6137	20.229	22.8958	22.5242	25.7336	31.2634	34.1389	42.5608	47.8563	53.1009	57.6719	59.0908		5.14829	8.31404	13.2762	20.8228	31.7474	46.3277	63.2864	78.5995	85.8051	79.8251	62.1465	40.4569	22.2489		16.1266	17.8674	20.0188	22.5596	25.4492	28.6184	31.9811	35.4852	39.2172	43.5257	49.0216	56.3282	65.9871
EPILEPSY	0.0215793	13.4565	0.0592576	-2.68918	11.5878	0.051878	3.25092	0.940762	46.9753	55.0111	55.2435	59.1256	65.9838	74.5806	82.9291	95.8328	109.171	129.314	144.457	121.92	131.028	136.337	12.485	20.4298	33.1113	52.8411	82.2716	123.228	173.962	225.139	258.437	254.921	211.767	147.721	87.3343	44.3836	43.6271	49.3074	56.1271	63.9826	72.6442	81.7085	90.6119	98.7691	105.875	112.24	118.757	126.291	135.463
EPILEPSY, UNSPECIFIED	0.0319077	13.739	0.0408545	-0.250339	12.7377	0.0320181	2.93867	0.984375	21.2307	26.0236	33.0284	36.3175	44.7681	50.7185	62.0192	69.4971	73.2552	96.5272	107.344	126.979	125.889	116.139	7.05478	11.7197	19.3096	31.3901	49.9333	76.7433	111.836	150.595	181.601	190.136	169.265	127.512	81.924	45.5177	21.2156	25.5175	30.8605	37.3374	44.9593	53.5955	62.9321	72.5128	81.9273	91.1016	100.385	110.163	120.758
EPIPHORA	0.0760193	14.1844	0.068799	0.973664	14.129	0.0627919	0.984043	0.986105	13.1452	17.6652	29.3504	41.1423	57.0115	85.8098	132.26	210.564	288.433	344.769	335.735	324.278	247.925	156.535	8.67509	14.7537	24.937	41.7185	68.6233	109.828	168.314	241.455	315.007	362.551	359.717	305.111	222.421	141.292	10.3893	16.9621	27.4915	44.0189	69.1331	105.407	153.834	211.079	266.865	305.289	312.727	287.029	238.555
ERYSIPELAS	0.05732	14.1147	0.0817409	0.807268	13.9539	0.0644553	1.98911	0.997544	20.8338	28.454	42.959	55.8799	85.9846	114.725	148.196	172.158	219.766	263.108	301.476	341.478	309.585	302.97	10.8304	18.3553	30.9109	51.507	84.3482	134.302	204.558	291.24	376.409	428.238	419.054	349.836	250.555	156.108	20.5459	29.3136	41.6547	58.6963	81.5673	111.025	146.841	187.118	228.059	264.795	293.002	310.037	315.888
ESCHERICHIA COLI(E. COLI),CONDITI.CLASSIF.ELSEWHERE,UNSP.SITE	0.0871187	15.6352	0.0851894	0.957967	16.5493	0.074185	2.42418	0.9991	6.39896	11.1445	14.9327	26.4925	43.1792	60.8248	90.1359	145.09	214.228	341.511	499.606	735.063	981.422	1232.08	3.81926	6.9721	12.6979	23.0302	41.467	73.7253	128.285	215.416	342.039	500.544	658.119	764.575	783.605	717.835	6.67845	10.3592	16.1611	25.2986	39.6258	61.8966	96.0643	147.613	223.954	334.767	491.024	700.25	963.414
ESOTROPIA	0.0313508	13.1681	0.0125726	-0.279519	12.4411	0.0108224	2.58022	0.891193	9.47444	10.196	11.9903	9.82503	13.1781	20.3061	21.4174	27.9208	29.4287	33.8049	33.4022	27.3182	25.6917		3.23688	5.208	8.28169	12.9258	19.591	28.3791	38.4117	47.1611	50.7726	46.4759	35.5394	22.696	12.2317		7.76789	9.44572	11.4932	13.9165	16.6693	19.6247	22.5593	25.178	27.2056	28.5171	29.1876	29.3812	29.2841
EXOTROPIA	0.0302583	12.9215	0.0256471	-0.0876274	12.3254	0.0220718	1.96908	0.919157	18.2048	21.8147	23.1714	30.8787	35.3284	40.6123	48.9251	58.4019	64.0785	63.7405	57.3833	50.0835	29.5454		7.83805	12.4325	19.4582	29.8195	44.2252	62.3888	81.7117	96.2949	98.5767	84.9809	60.6805	35.9422	17.8676		15.7724	20.2092	25.6627	32.1001	39.262	46.5491	52.9742	57.3025	58.4769	56.1816	51.0734	44.3697	37.2784
FRAGMENTS OF TORSION DYSTONIA	0.00316886	13.0221	0.0471807	-23.1345	8.22587	0.0731962	4.05936	-0.186433	72.1744	70.6015	65.3948	56.0553	53.9273	51.8415	57.756	68.034	77.2107	87.5669	81.6498	62.2249	46.245	75.7426	13.4568	21.4804	33.8649	52.3497	78.4711	112.188	149.428	179.81	188.734	167.423	123.333	75.4946	38.8401	17.0312	60.5904	61.5735	63.1692	64.9753	66.6014	67.6671	67.8627	67.0742	65.5375	63.9029	63.0405	63.6088	65.9619
FRIEDLANDER'S BACILLUS;CONDITION CLASSIF.ELSEWHERE,UNSP.SITE	0.0994315	15.9524	0.0459992	0.983886	16.6153	0.0416147	1.94853	0.999505	2.33141	4.20882	6.62039	11.4918	17.3838	29.851	49.6357	79.373	132.271	210.975	311.754	420.397	529.248	717.03	1.64316	3.04441	5.63002	10.3766	19.0101	34.4592	61.3231	105.794	173.635	264.524	364.58	446.513	484.722	472.745	2.35788	3.94912	6.62964	11.1313	18.6373	30.9962	50.9564	82.3375	129.988	199.266	294.393	415.286	557.252
GENERALIZED NONCONVULSIVE EPILEPSY	0.027205	13.1785	0.0234203	-0.866164	12.0377	0.0212993	3.12458	0.860726	23.7605	17.5466	18.0222	21.4045	27.5711	38.6472	36.2371	40.6009	49.9971	65.5733	61.9511	50.0835	57.8063		5.98778	9.64146	15.346	23.9798	36.4006	52.835	71.6991	88.3151	95.4353	87.7116	67.3424	43.1728	23.3548		16.5975	19.1635	22.2676	25.8972	29.9832	34.3744	38.8341	43.0913	46.9699	50.5458	54.1541	58.1323	62.7359
GENITAL HERPES	-0.0174995	11.2809	0.0129323	-1.15957	8	0.0276754	2.96008	0.970256	29.217	29.6989	24.7897	24.124	23.4588	22.2712	20.6054	17.3133	14.5561	13.2369	8.56467				11.7222	16.5104	22.4971	29.2075	35.3704	38.835	37.3038	30.1077	19.6466	10.0999	4.07162				27.6327	27.0441	26.4634	25.6677	24.4698	22.7364	20.4283	17.6426	14.6238	11.7016	9.16103
GIARDIASIS	-0.016499	11.4304	0.0037082	-4.1082	8	0.00785139	3.26561	0.575683	8.43274	9.01043	7.87091	8.07056	5.51423	4.58526	4.36469	5.48661	4.74656	4.68381	3.71136				3.05855	4.36282	6.03474	7.97847	9.88003	11.1513	11.0821	9.3206	6.3849	3.46871	1.48563				7.22972	7.14355	7.08053	6.98323	6.80067	6.49133	6.03259	5.43356	4.74291	4.04	3.40367
GLAUCOMA	0.0956733	14.6439	0.17317	0.997255	14.6447	0.169789	0.478069	0.99769	15.675	24.1266	49.5058	89.7411	145.146	244.516	384.803	599.991	783.34	978.509	1042.89	979.41	906.916	757.426	15.7655	27.4515	47.5954	81.9222	139.288	232.046	373.961	571.997	809.268	1028.21	1143.3	1097.75	911.477	663.007	16.3555	28.2479	48.576	82.9067	139.713	230.557	367.873	557.192	782.026	990.202	1106.21	1079.21	923.041
GLYCOGENOSIS	0.0055943	12.3167	0.00993701	-9.91653	8	0.0187553	4.45373	-0.0298301	19.8417	15.1755	11.4753	13.6849	12.8042	12.9136	12.282	18.7764	19.1445	21.7899	18.5568	13.6591			4.58941	7.00323	10.4858	15.2507	21.2277	27.6856	32.8835	34.3451	30.3969	22.1269	13.0824	6.32084			13.7333	13.9424	14.3178	14.7751	15.2363	15.6279	15.8933	16.0197	16.0756	16.2327	16.7314	17.7772
GOITER, SPECIFIED AS SIMPLE	0.0502422	13.014	0.0381915	0.944461	12.8865	0.0354035	0.923495	0.982227	15.2285	21.2219	29.5711	42.6336	58.4134	74.3934	98.0533	122.656	125.309	128.092	105.06	67.2838	34.6838		10.9512	17.4699	27.5209	42.5011	63.6263	90.8114	120.691	144.84	151.558	134.005	98.3966	60.0448	30.7999		13.3082	20.2323	30.2906	44.3154	62.6752	84.4468	106.38	122.553	126.269	114.45	90.8681	63.7577	40.1814
GOITER, UNSPECIFIED	0.0364836	13.0921	0.0252047	0.382202	12.6729	0.0214171	1.90325	0.949656	13.542	19.9771	22.2151	26.317	32.7115	37.1499	53.5943	58.5239	67.2429	67.8134	66.2334	56.6601	35.9683		6.84361	10.9649	17.356	26.9482	40.5975	58.3831	78.3198	95.0932	100.963	90.8675	68.1217	42.5478	22.3829		12.9161	17.095	22.4202	28.9682	36.6101	44.867	52.7966	59.0552	62.2835	61.7523	57.7825	51.4842	44.186
GOUT, UNSPECIFIED	0.0499107	13.7394	0.214568	0.650594	13.3679	0.17125	1.96645	0.995525	67.2635	105.517	152.858	209.484	272.16	337.531	407.54	499.891	604.553	679.967	726.569	680.427	648.715	631.188	37.138	61.8055	102.127	166.79	267.263	415.367	615.234	847.004	1049.57	1131.43	1034.32	795.207	517.822	289.977	74.9679	103.582	142.416	193.942	260.057	340.849	432.851	527.539	611.797	671.919	699.418	693.699	661.52
GOUTY ARTHROPATHY	0.0496896	13.8309	0.121035	0.620483	13.4593	0.0948524	2.07571	0.995005	37.2033	57.323	76.061	115.181	143.09	180.322	225.137	260.065	319.443	366.152	370.565	352.608	377.668	388.812	19.6109	32.7629	54.3359	89.0367	143.075	222.823	330.431	455.122	564.36	610.119	561.838	437.666	290.436	166.568	41.0637	56.1307	76.4273	103.172	137.288	178.819	226.143	275.355	320.575	355.764	377.066	383.622	377.607
HELMINTH INFECTION, UNSPECIFIED	-0.026399	11.6323	0.0106891	-2.0372	8	0.0222865	3.00734	0.691398	25.8935	33.9077	29.0562	21.9309	13.4585	12.6328	11.47	11.7048	11.8664	10.7931	7.7082	7.5884			7.75759	11.2568	15.8913	21.5365	27.4944	32.2205	33.5265	29.7962	21.7671	12.7147	5.89415	2.19333			21.9362	21.501	21.0825	20.5039	19.615	18.3063	16.5398	14.3841	12.0254	9.72253	7.70457	6.07891
HEMANGIOMA, ANY SITE	0.0237049	12.8389	0.159887	-0.564364	11.8746	0.137493	1.78913	0.942713	136.065	162.958	186.327	205.975	235.149	287.655	342.578	396.377	381.623	334.587	292.341	218.546	151.581	100.99	51.952	82.2114	128.472	196.818	292.293	413.735	544.729	645.709	663.421	570.71	403.381	234.671	113.906	46.848	118.183	150.344	188.95	233.041	279.716	323.409	355.908	368.169	354.339	316.043	262.607	205.819	154.463
HEMIPLEGIA, UNSPECIFIED	0.0804032	14.6149	0.0679251	0.968637	14.6502	0.0593675	1.36647	0.993824	8.53195	11.5594	20.6703	38.1597	63.0865	99.3784	128.302	166.427	226.094	267.181	328.598	349.066	423.913	308.02	6.30812	10.9626	18.9616	32.5356	55.0823	91.2079	145.713	220.162	306.437	381.63	415.139	390.109	317.674	227.221	8.40874	13.626	21.9652	35.0795	55.1823	84.8197	126.056	178.818	238.776	296.493	339.895	359.614	353.899
HEPATIC OF MENTION WITHOUT B HEPATITIS VIRAL	0.00262635	12.2524	0.0374004	-1.40308	10.7905	0.0381862	2.09887	0.955093	41.3204	48.0161	59.2157	71.4947	80.5638	73.9256	65.8764	65.8393	55.0601	46.2272	38.2555	32.3772	21.8379		18.0621	27.4637	40.9624	59.3213	82.1654	106.532	125.596	129.907	113.506	81.2826	47.1228	22.2682	8.70528		44.8645	51.1041	57.6423	63.8942	69.0062	71.9128	71.5636	67.3433	59.5384	49.4692	38.9709	29.5213	21.8208
HEREDITARY AND IDIOPATHIC PERIPHERAL NEUROPATHY	0.057551	13.5337	0.219637	0.905097	13.3116	0.192317	1.20827	0.986136	66.321	93.4833	144.398	209.308	305.058	410.614	541.222	627.912	732.869	814.168	827.061	714.322	566.501	277.723	43.9587	72.3741	118.208	190.571	300.841	459.264	665.354	890.687	1065.16	1098.84	953.749	692.005	423.41	221.938	61.8114	94.1732	141.909	210.284	303.964	423.933	562.329	697.104	792.769	814.785	752.608	628.443	481.15
HERPANGINA	-0.0192663	11.0246	0.00251361	-2.89111	8	0.00552405	3.14884	0.262996	8.77997	6.87638	4.85495	3.85983	4.39269	2.71372	3.85717	3.04812	2.84793	4.07288					2.65962	3.65447	4.83367	6.05181	7.00921	7.28659	6.55133	4.88893	2.91485	1.35485					5.21072	5.12864	5.05772	4.95624	4.78785	4.52427	4.15229	3.68262	3.15425	2.62617
HERPES SIMPLEX WITHOUT MENTION OF COMPLICATION	0.00891994	12.9182	0.148465	-12.2138	10.5325	0.149261	2.85309	0.330021	207.148	197.044	186.401	196.062	188.045	207.553	228.182	244.215	280.205	288.767	274.069	225.123	197.826	126.238	45.6434	72.5484	113.923	175.489	262.294	374.161	497.409	596.901	622.896	546.222	394.842	235.514	117.431	49.7017	162.557	178.817	197.135	216.324	234.639	249.738	258.962	260.09	252.46	237.764	219.435	200.719	183.707
HERPES ZOSTER WITHOUT MENTION OF COMPLICATION	0.0438408	13.6162	0.286481	0.389452	13.0434	0.227348	2.25327	0.971324	156.7	183.41	198.832	236.503	309.358	412.205	564.06	735.45	854.697	923.118	946.681	930.338	843.971	792.772	54.1591	89.6245	147.256	239.129	380.999	588.751	866.907	1185.61	1456.69	1551.03	1392.43	1044.44	659.558	356.382	127.934	167.386	218.781	284.325	365.344	461.055	567.02	674.121	769.683	841.745	883.936	896.253	884.269
HERPETIC GINGIVOSTOMATITIS	-0.0032082	11.8693	0.00240136	-10.7338	8	0.00495326	4.42794	-0.170182	5.20846	5.03873	4.11936	2.71943	3.36461	3.64949	3.14664	3.53582	4.90478	4.07288	5.1388				1.49315	2.20636	3.18185	4.42412	5.82812	7.10034	7.75128	7.30387	5.7197	3.61815	1.83158				3.61334	3.66501	3.75971	3.87507	3.99039	4.08624	4.14764	4.17122	4.17468	4.20245	4.31618
HYPERMETROPIA	0.0535741	12.6963	0.124747	0.976825	12.6795	0.123796	0.260254	0.977208	39.5843	57.7972	108.133	194.308	278.983	384.694	465.905	491.235	421.178	356.58	232.959	155.309	75.7904		44.6805	70.0538	108.306	163.802	239.41	332.102	426.152	489.151	483.46	397.92	268.159	148.453	68.4619		45.5359	71.0961	109.42	164.666	239.361	330.094	421.094	480.931	474.077	390.847	265.487	149.296	70.5636
HYPEROSMOLALITY AND/OR HYPERNATREMIA	0.0833897	16.052	0.0362239	0.927766	17	0.030135	2.67182	0.992048	3.07547	3.67531	5.59055	9.29869	12.15	18.7153	29.0303	49.1357	71.8312	124.019	207.265	325.289	587.055	807.921	1.20485	2.24269	4.16728	7.71918	14.2182	25.9283	46.4649	80.8375	134.05	206.798	289.241	360.098	397.905	395.583	2.54122	3.87812	5.96998	9.25031	14.3913	22.4196	34.8796	54.0793	83.4966	128.377	195.982	293.977	428.691
HYPERPARATHYROIDISM	0.0732639	13.955	0.0389358	0.978593	13.8719	0.0357711	0.903818	0.993663	6.25015	12.745	18.4635	26.0539	43.4596	64.2872	90.339	116.438	152.206	170.45	173.292	137.097	87.3517	80.7921	5.77307	9.70035	16.1814	26.6722	43.1175	67.5645	100.845	139.921	175.113	191.733	179.722	143.324	97.8967	58.0703	6.82865	11.0539	17.7394	28.0705	43.4485	65.0333	92.6723	123.273	149.776	163.088	157.561	135.341	104.59
HYPERPOTASSEMIA	0.0915167	14.8704	0.159922	0.992062	14.9325	0.147678	1.0851	0.99913	14.5341	23.5338	39.8695	73.6877	120.472	197.634	297.104	459.29	602.022	785.658	931.836	1042.14	1124.01	934.159	12.3875	21.8075	38.2472	66.6499	114.882	194.42	319.256	499.716	727.615	957.809	1110.97	1119.41	980.331	755.744	14.6465	24.7804	41.7689	69.9046	115.573	187.344	294.599	443.064	626.524	818.672	975.505	1054.79	1041.22
HYPOGLYCEMIA, UNSPECIFIED	0.073463	14.3153	0.0938721	0.954553	14.2776	0.0805402	1.4151	0.994496	17.3119	26.0828	34.6467	55.529	80.6573	115.193	174.892	245.312	350.454	426.43	455.069	436.08	393.083	328.218	10.7891	18.4743	31.4575	53.0662	88.1416	142.743	222.026	324.564	433.566	513.467	526.363	462.524	349.914	231.062	15.1345	23.8654	37.3823	57.9023	88.1306	130.699	186.802	253.96	323.955	383.391	418.648	422.522	397.756
HYPOPOTASSEMIA	0.0754216	15.0996	0.0902058	0.925756	15.6732	0.0737745	2.41036	0.997446	12.5499	16.1832	23.4656	36.0544	56.2638	74.7677	113.888	167.768	246.188	336.42	481.62	664.238	828.556	823.07	5.93062	10.554	18.7182	33.0034	57.6083	98.8611	164.943	263.064	391.796	530.106	635.455	665.405	608.986	493.558	11.2042	16.6144	24.7399	36.8866	54.8761	81.1271	118.646	170.903	241.677	334.949	454.135	599.444	767.757
HYPOSMOLALITY AND/OR HYPONATREMIA	0.0846323	15.5028	0.154801	0.955477	16.397	0.135953	2.41081	0.997452	12.2523	20.2142	35.8237	54.7395	76.6384	119.497	176.618	247.019	394.597	626.409	982.367	1379.07	1854.94	1939.01	7.63126	13.8462	25.0607	45.1617	80.7701	142.572	246.123	409.612	643.717	930.782	1206.88	1379.89	1388.55	1245.15	13.3193	20.5431	31.8597	49.566	77.1337	119.656	184.326	280.891	422.071	623.641	901.88	1264.35	1703.92
IMPACTED CERUMEN	0.0331582	13.0736	0.711541	-0.556744	11.7846	0.61713	2.64625	0.981857	705.771	730.142	814.676	1044	1274.63	1526.52	1794.29	2077.35	2463.62	2785.85	2924.55	2898.26	2594.86	2368.22	199.266	322.633	519.561	829.352	1304.97	2005.63	2966.1	4119.94	5178.49	5601.39	4954.12	3483.66	1960.15	907.09	607.433	733.618	892.213	1087.46	1321.27	1590.11	1880.98	2168.32	2416.78	2593.86	2685.58	2698.46	2653.44
INFECTIOUS COLITIS, ENTERITIS, AND GASTROENTERITIS	0.00078231	13.1092	0.139831	-34.131	8	0.205761	4.36724	0.211528	241.325	196.866	168.452	166.411	168.978	185.562	188.9	192.153	199.988	225.841	242.951	259.523	262.055	232.277	37.6279	60.4592	96.0848	150.056	227.952	331.69	452.041	559.775	607.571	558.7	426.525	270.103	143.554	65.0129	172.984	176.77	182.666	189.615	196.586	202.553	206.656	208.575	209.039	210.151	214.912	225.84	244.582
INFECTIOUS DIARRHEA	0.00771546	13.1274	0.29466	-14.6229	8.50916	0.365593	4.27228	0.564851	465.19	388.931	336.169	378.264	391.417	426.148	459.815	418.324	529.558	610.117	657.481	685.486	572.924	590.792	78.5984	126.733	202.437	318.519	489.219	723.261	1007.68	1283.99	1440.73	1370.01	1076.34	696.267	375.533	171.872	355.574	370.454	390.462	413.678	438.03	461.196	480.916	495.872	507.077	518.982	538.638	572.259	623.925
INFECTIOUS MONONUCLEOSIS	-0.054332	10.7638	0.0136591	-0.0587545	8	0.0313206	2.19992	0.761554	74.1585	60.524	37.2949	20.1764	15.795	15.1594	14.6166	14.2652	5.69587	6.10932	5.99527				16.8558	22.5614	28.9159	34.8393	38.4913	37.7617	31.6418	21.7126	11.7487	4.90015	1.57534				37.6869	35.5272	33.0828	30.1144	26.5052	22.2968	17.7178	13.1639	9.09332	5.858	3.56772
INFECTIVE OTITIS EXTERNA	0.0112372	12.7516	0.570186	-26.3811	9.57792	0.586371	3.18206	0.914035	864.158	909.402	959.516	1027.07	1140.23	1203.58	1248.3	1307.15	1391.53	1364.01	1320.1	1142.31	1043.08	974.555	199.605	316.993	499.293	776.101	1180.94	1736.27	2415.6	3079.6	3439.28	3196.88	2382.21	1415	683.186	275.031	811.955	885.147	972.233	1068.59	1166.96	1256.56	1323.47	1353.83	1340.22	1287.9	1213.73	1135.65	1065.94
INFESTATION, UNSPECIFIED	-0.00406922	12.0702	0.00970516	-10.9089	8	0.0188433	3.83226	0.0587117	16.5679	19.5621	19.5669	14.913	12.6173	10.6677	14.1091	15.3625	14.7143	16.9024	14.8454	9.61198			5.28696	7.9306	11.6406	16.5334	22.3564	28.1315	31.9604	31.6102	26.2113	17.6979	9.62544	4.25066			15.5292	15.5826	15.7584	15.9441	16.0348	15.934	15.5702	14.926	14.069	13.1543	12.3695	11.8406
INFLAMMATORY AND TOXIC NEUROPATHY	0.0833371	14.0611	0.0919139	0.995315	14.061	0.0918996	0.000409356	0.995314	12.9467	18.6137	35.3823	62.0205	109.724	170.029	239.246	293.96	374.662	487.931	491.897	416.35	260.77	161.584	12.6504	21.3828	35.9075	59.6496	97.3481	154.387	234.039	331.279	425.065	479.282	463.993	382.593	270.268	165.868	12.6497	21.3816	35.9056	59.6469	97.3452	154.386	234.046	331.304	425.11	479.333	464.023	382.595	270.255
INTERSTITIAL AND DEEP KERATITIS	0.0110337	13.3905	0.025964	-7.89953	8.72846	0.0352954	4.67634	0.958507	25.3974	27.2091	29.7918	27.8083	31.7769	32.1904	33.6995	37.309	38.1307	44.3944	37.97	54.1306	56.5217	70.6931	5.7252	9.33029	15.0509	23.8833	36.9234	54.8066	76.4769	97.5348	109.995	106.342	86.4715	59.0201	34.1357	16.9624	25.886	26.7669	28.0424	29.5861	31.2782	33.0027	34.6708	36.283	38.0267	40.3662	44.0112	49.6778	58.0087
INTEST.DISACCHARIDASE DEFIC.+ DISACCHARIDE MALABSORPTION	0.0136751	12.3437	0.0162342	-3.83605	10.289	0.0199508	3.27885	0.150806	27.7784	22.6446	19.1991	18.9483	17.7577	23.1134	27.6092	33.1635	39.2382	40.1178	29.1199	18.7181			7.36443	11.2602	16.8995	24.6494	34.4324	45.1081	53.8737	56.6446	50.5229	37.0964	22.1379	10.8014			19.2419	20.6739	22.3393	24.1181	25.8539	27.3526	28.4069	28.8599	28.696	28.1025	27.4053	26.8791
INTRAMURAL LEIOMYOMA OF UTERUS	0.014286	12.1577	0.0015086	-1.13027	11.2974	0.00174231	2.99643	0.637016	1.93457	1.48198	1.61832	2.36853	2.33654	3.74307	3.14664	3.04812	3.48081	2.24008	3.99684				0.774931	1.16934	1.72814	2.47441	3.37879	4.30321	4.96286	5.00055	4.24098	2.94012	1.64722				1.57761	1.77347	2.00166	2.25447	2.51853	2.77358	2.99394	3.15459	3.24245	3.26674	3.25609
IRON DEF.ANEMIA SECONDARY TO INADEQUATE DIETARY IRON INTAKE	0.0805371	14.6918	0.15185	0.969698	14.7902	0.131526	1.5184	0.997482	19.4449	32.8407	47.8139	74.9159	106.546	174.895	253.254	377.235	526.077	723.547	879.306	912.632	967.291	812.97	13.3581	23.312	40.5115	69.896	119.14	199.018	321.693	493.731	701.367	895.556	1001.99	969.453	812.363	597.304	18.6582	29.9536	47.8875	75.9574	118.915	182.457	271.866	389.029	528.227	673.334	800.293	885.679	918.392
IRON DEFICIENCY ANEMIA SECONDARY TO BLOOD LOSS (CHRONIC)	0.0816475	15.0293	0.035306	0.95133	15.3371	0.0293771	1.94517	0.994217	4.46439	6.93566	8.75363	13.5094	19.2531	31.9096	49.3312	71.9356	111.702	174.319	198.7	217.534	237.648	287.822	2.44013	4.32689	7.64424	13.4193	23.303	39.7343	65.7471	103.722	152.306	202.481	237.836	243.669	218.097	172.86	3.90685	6.10006	9.51609	14.784	22.7763	34.6066	51.5164	74.5886	104.311	140.16	180.312	221.532	260.501
IRON DEFICIENCY ANEMIA, UNSPECIFIED	0.0631109	14.0391	0.527503	0.85696	14.0427	0.44056	2.09014	0.994022	158.436	220.993	283.279	374.053	508.804	729.524	1045.6	1469.56	1982.48	2557.56	2931.4	3201.8	3171.64	3024.65	74.1168	125.578	211.856	354.845	587.248	952.761	1496.47	2231.79	3073.63	3774.77	3993.49	3559.05	2662.57	1693.34	142.612	203.067	289.18	410.505	578.493	805.041	1099	1460.24	1872.82	2302.3	2701.33	3021.39	3233.52
IRON DEFICIENCY ANEMIAS	0.073256	14.2799	0.0234852	0.954887	14.2232	0.0204117	1.29256	0.986357	4.46439	5.80936	9.19499	13.8603	22.6177	29.2895	40.3988	55.7196	90.9757	108.339	132.752	87.5196	88.6363	70.6931	2.7662	4.72593	8.02556	13.4928	22.3113	35.9134	55.3942	80.0675	105.426	122.76	123.608	106.756	79.4995	51.7508	3.7042	5.90145	9.3329	14.5804	22.3488	33.2994	47.65	64.5409	81.5003	94.7597	100.848	98.4624	89.0787
KERATITIS	0.0163314	13.3274	0.0638011	-6.27504	10.968	0.0605954	3.3774	0.927031	61.9559	62.3617	63.7764	69.5647	77.2927	80.7566	93.2826	103.148	108.854	124.019	125.901	129.509	129.743	121.188	14.7156	23.9095	38.4498	60.8195	93.7137	138.607	192.633	244.463	273.88	262.371	210.746	141.658	80.4809	39.1995	54.5656	60.1082	66.7137	74.1572	82.0884	89.9992	97.2655	103.322	107.981	111.734	115.644	120.687	127.515
KERATOCONUS	-0.0418959	11.3922	0.0110569	-0.830014	8	0.0241324	2.65238	0.799288	39.4851	34.7376	29.0562	24.9135	17.1035	13.5686	13.0941	10.2417	6.96162	6.72025	5.70978	6.57661			9.34812	13.2954	18.3277	24.132	29.7343	33.352	32.8869	27.3923	18.5453	9.9386	4.19268	1.41098			25.8323	24.9535	24.0025	22.7774	21.1263	18.9703	16.3389	13.3964	10.424	7.73393	5.54514	3.90977
LESION OF PLANTAR NERVE	0.0244129	12.1264	0.0139084	0.862684	11.9124	0.0131562	0.993138	0.981914	9.27602	13.3378	18.3164	22.194	27.6646	37.3371	39.6882	39.7474	32.7513	22.4008	13.7035	10.1179			7.30026	10.9959	16.2182	23.1698	31.5559	40.0626	46.0193	46.1275	38.8563	26.7098	14.8149	6.68105			9.34707	13.0904	17.8861	23.6092	29.7163	35.0789	38.0665	37.1517	31.9674	23.9686	15.6918	9.10248
LESION OF SCIATIC NERVE	0.0309334	12.8117	0.0810475	0.284199	12.3213	0.07053	1.67262	0.975886	47.0249	62.8359	87.9777	116.409	135.613	158.519	174.486	183.253	192.236	191.833	181.571	134.062	86.0671		26.7668	42.2229	65.7024	100.072	147.428	206.41	267.892	312.026	314.409	265.351	184.423	105.797	50.7411		48.0071	63.8924	83.8982	107.993	135.143	162.742	186.33	200.258	199.842	184.237	157.503	126.249	96.2637
LESION OF ULNAR NERVE	0.0235226	12.6131	0.0573508	-0.19167	11.9493	0.0508134	1.71604	0.983651	41.4197	54.8332	63.7764	80.8811	106.172	121.369	134.189	124.119	113.917	116.484	94.7823	68.2956	51.3833		21.6952	33.7907	51.8192	77.5692	111.876	152.538	191.491	214.012	205.184	163.527	106.71	57.242	25.5845		41.4433	53.2573	67.4658	83.6707	100.722	116.464	127.803	131.45	125.441	110.638	90.6574	69.8689	51.4109
LETTERS REGARDING PATIENTS	0.0268551	13.0865	0.0191971	-0.869391	12.1352	0.0169673	2.71629	0.878711	16.8159	16.9538	15.8154	19.4746	22.5242	28.5409	30.8574	40.1132	40.504	49.8928	48.8186	45.0245	33.3992		5.23196	8.37912	13.2562	20.569	30.9606	44.4741	59.5744	72.2031	76.5006	68.6992	51.3894	32.0294	16.8151		13.3046	15.7738	18.7383	22.178	25.9973	29.9924	33.8412	37.1533	39.6059	41.1143	41.8699	42.1481	42.2096
LIPIDOSES	0.0351718	12.7163	0.19854	0.751402	12.2535	0.177505	1.15202	0.970878	93.4546	143.337	225.829	348.525	471.139	535.82	513.003	495.38	532.406	474.083	360.287	261.041	137.45	85.8416	70.32	110.562	171.587	260.892	384.163	538.365	700.14	816.855	821.865	688.087	470.443	263.44	122.636	48.2235	109.089	155.163	216.68	294.754	386.439	481.436	559.831	595.192	567.12	478.104	356.733	238.706	145.983
LIPOMA	0.0114396	12.5598	0.283263	-1.35595	11.0191	0.266473	2.02869	0.994461	310.077	376.008	440.55	509.147	562.077	626.121	634.707	639.495	592.529	463.697	383.412	295.948	208.103	171.683	112.149	175.031	269.617	406.838	594.369	825.862	1063.14	1223.37	1206.08	980.237	644.086	343.774	151.635	56.2395	317.39	374.42	438.057	504.57	567.193	615.773	638.013	623.418	569.375	485.229	388.93	297.494	220.621
MAJOR DEPRESSIVE DISORDER, SINGLE EPISODE	0.0418481	14.0938	0.203209	0.481335	13.719	0.156419	3.08361	0.959077	79.5654	100.656	134.32	165.271	192.998	224.022	262.795	289.815	419.438	667.952	912.708	1059.34	1055.93	848.317	27.3627	46.368	78.116	130.329	213.984	342.295	525.255	756.012	991.026	1145.53	1137.69	960.347	692.065	431.868	78.1309	97.3745	122.455	154.739	195.659	246.504	308.191	381.246	466.436	566.092	684.538	825.194	989.443
MALIGNANT NEOPLASM OF BLADDER	0.123785	15.4836	0.0435595	0.981013	15.4835	0.0435556	4.3692e-05	0.981016	1.38892	2.43045	6.03191	12.9831	29.0665	54.368	96.4292	146.797	217.392	289.785	342.301	334.396	328.853	247.426	2.17633	3.94419	7.12896	12.8247	22.8826	40.2559	69.153	114.263	177.75	253.594	323.567	363.548	359.511	317.131	2.17631	3.94414	7.12885	12.8245	22.8824	40.2559	69.1538	114.266	177.759	253.606	323.577	363.547	359.498
MALIGNANT NEOPLASM OF BLADDER, PART UNSPECIFIED	0.125683	15.7023	0.0432697	0.984705	15.7022	0.0432663	0.0001869	0.984707	1.24011	2.13405	5.07563	12.1936	24.8608	48.192	84.5532	136.068	200.779	285.916	353.15	367.279	375.098	287.822	1.84884	3.38549	6.18519	11.2545	20.3329	36.281	63.3798	106.899	170.595	251.114	332.389	389.11	402.275	372.252	1.84883	3.38546	6.18512	11.2543	20.3327	36.281	63.3804	106.901	170.602	251.124	332.397	389.109	402.263
MALIGNANT NEOPLASM OF BREAST (FEMALE), UNSPECIFIED	0.0721793	14.3928	0.00225059	0.966211	14.526	0.00224911	1.24744	0.976669				1.66675	1.96269	2.62015	4.87221	7.31548	9.49312	12.015	11.4196	12.1414						1.21485	2.02328	3.28381	5.11535	7.48366	10.0019	11.8605	12.2028	10.8014						1.36623	2.15271	3.30612	4.89142	6.87206	9.02691	10.9385	12.1363	12.3347
MALIGNANT NEOPLASM OF BRONCHUS AND LUNG, UNSPECIFIED	0.126255	15.0722	0.0328345	0.936011	15.072	0.0328307	7.02335e-05	0.936015	0.79367	1.7191	6.47327	16.1411	34.5808	60.4505	100.185	147.895	179.895	203.644	204.696	190.722	178.557	136.337	2.20089	3.91074	6.92402	12.1833	21.2113	36.2752	60.2367	95.4439	140.911	188.571	223.215	230.677	208.424	166.887	2.20085	3.91066	6.92388	12.183	21.211	36.2752	60.2379	95.4482	140.92	188.583	223.223	230.676	208.414
MALIGNANT NEOPLASM OF COLON	0.109633	15.1079	0.0333734	0.993245	15.1078	0.0333697	0.000252268	0.993247	1.73615	2.90468	6.76751	12.7199	23.8327	42.0159	65.8764	117.901	156.795	200.386	236.099	211.463	204.249	166.634	2.18075	3.88166	6.885	12.1383	21.179	36.3117	60.4809	96.1926	142.685	192.044	228.857	238.283	217.041	175.298	2.1807	3.88155	6.88481	12.138	21.1787	36.3115	60.4819	96.1967	142.694	192.057	228.867	238.284	217.033
MALIGNANT NEOPLASM OF COLON, UNSPECIFIED	0.0405307	13.3994	0.124217	0.354601	12.8716	0.101167	1.74634	0.862412	35.5663	62.2431	113.577	170.447	266.365	291.211	289.389	251.531	260.27	256.184	272.071	276.218	268.478	212.079	27.2739	44.527	72.0142	114.717	178.365	266.951	376.792	487.685	559.472	550.301	454.21	313.536	182.782	91.3374	53.0552	72.8931	99.153	132.782	173.799	220.342	267.657	307.892	331.927	333.504	312.922	276.513	232.97
MALIGNANT NEOPLASM OF LIVER, SPECIFIED AS SECONDARY	0.106524	15.0689	0.0305738	0.987612	15.0688	0.0305704	0.000226781	0.987611	1.63694	2.48973	6.17903	14.1235	24.9542	41.548	71.3576	93.5162	127.208	162.711	174.434	206.91	183.695	166.634	2.05412	3.64934	6.46005	11.3646	19.7813	33.8198	56.1384	88.9068	131.177	175.407	207.446	214.174	193.322	154.641	2.05406	3.64923	6.45985	11.3643	19.7809	33.8196	56.1393	88.9106	131.185	175.419	207.455	214.175	193.316
MALIGNANT NEOPLASM OF UPPER LOBE, BRONCHUS OR LUNG	0.13138	14.9328	0.0297145	0.915564	14.9326	0.0297108	4.95561e-05	0.915572	0.843274	1.30414	5.07563	14.7375	34.1134	62.8835	100.185	152.162	193.343	218.917	205.552	185.663	136.166	80.7921	2.19998	3.88272	6.82552	11.9176	20.5704	34.8276	57.1348	89.1744	129.201	168.974	194.724	195.321	170.894	132.204	2.19995	3.88266	6.8254	11.9174	20.5702	34.8278	57.1362	89.1789	129.21	168.986	194.731	195.318	170.884
MELANOMA OF SKIN, SITE UNSPECIFIED	0.0685252	14.1439	0.0558157	0.936179	14.0495	0.0476236	1.39029	0.986273	12.3515	18.1987	23.8334	30.0014	47.5719	76.7329	120.892	158.258	186.856	224.619	240.096	232.205	219.664	141.386	7.24176	12.2894	20.7224	34.5735	56.6864	90.3602	137.774	196.357	254.085	289.589	284.189	238.256	171.613	107.677	10.2695	16.0122	24.7675	37.8175	56.6131	82.3346	114.979	152.073	187.84	214.312	224.854	217.647	196.371
MERALGIA PARESTHETICA	0.0546507	13.7224	0.122142	0.802749	13.4378	0.100472	1.60196	0.993364	35.6655	50.743	74.5162	110.707	154.305	217.472	266.855	302.373	356.625	386.72	389.978	347.549	377.668	242.376	21.3667	35.4934	58.5019	95.204	151.767	234.103	343.062	465.52	566.566	598.713	536.915	406.136	261.13	144.803	35.9004	52.3516	75.6262	107.658	149.982	202.655	262.662	322.512	370.706	395.729	391.981	362.475	316.523
MIGRAINE	-0.0440226	11.0965	0.0658174	0.294417	8	0.143116	2.26174	0.974625	229.172	194.554	182.723	161.762	128.042	102.747	76.6359	57.3046	44.4594	31.9721	22.8391	14.6709			67.2325	93.3827	125.198	159.421	188.498	200.8	185.571	142.63	87.6791	42.0505	15.6975	4.6364			183.707	175.098	165.002	152.143	135.788	115.972	93.6981	70.9076	50.0009	32.9667	20.6056	12.4535
MILD MENTAL RETARDATION	-0.0159797	12.4366	0.0203303	-11.3322	8	0.0369514	3.79923	0.227284	30.8539	34.3226	36.3386	40.1774	40.6558	34.8105	24.5641	21.9464	18.1951	18.5316	27.4069	26.3065	28.2608		8.66172	13.327	20.147	29.6414	41.8453	55.5423	67.425	72.3256	66.0705	49.8668	30.6804	15.4679	6.47893		31.0075	31.1148	31.4592	31.8146	31.9692	31.7283	30.9477	29.5929	27.8	25.8802	24.2065	23.0285	22.4422
MIXED HYPERLIPIDEMIA	0.0765009	14.1091	0.0809684	0.958155	14.0402	0.0736561	0.997025	0.975736	9.57364	17.4281	36.1915	71.2315	115.051	151.501	196.005	223.488	268.813	318.703	309.184	342.49	282.608	207.03	10.7701	18.2479	30.7203	51.1713	83.7637	133.304	202.911	288.665	372.709	423.519	413.867	344.99	246.695	153.449	13.041	21.1647	34.0855	54.2015	84.4791	127.712	184.608	250.587	313.042	353.493	357.231	323.459	265.317
MOLLUSCUM CONTAGIOSUM	-0.0414754	10.9126	0.00908583	-0.236482	8	0.0205354	2.39194	0.824976	36.4592	27.387	24.569	20.4396	12.8042	10.1063	11.47	6.34008	6.32874	6.72025	3.99684				10.2809	13.9742	18.2447	22.4841	25.5396	25.9223	22.6353	16.311	9.33748	4.14668	1.42655				23.3671	22.2697	21.0445	19.5241	17.603	15.2602	12.5858	9.78634	7.14201	4.91026	3.22354
MYCOSIS FUNGOIDES	0.0399072	13.1981	0.0263693	0.509846	12.8501	0.0222922	1.9282	0.968326	14.9805	15.6497	22.8771	24.738	32.6181	43.5131	52.6808	63.4008	74.0463	74.1264	73.0852	60.7072	46.245		6.65079	10.7216	17.0877	26.743	40.6716	59.1728	80.5366	99.5657	108.073	99.8404	77.0935	49.7262	27.0727		12.4229	16.5947	21.9859	28.7286	36.7692	45.7118	54.6768	62.3114	67.1301	68.1636	65.4643	59.9544	52.9302
MYOPIA	0.00988204	12.6632	0.281681	-3.90775	10.7824	0.271271	2.32613	0.95808	376.745	337.773	400.828	505.551	516.094	562.302	598.775	574.509	532.564	501.371	404.823	351.09	283.893	196.931	103.813	163.009	252.812	384.495	567.062	797.236	1041.82	1222.29	1234.97	1033.93	702.591	388.789	178.104	68.7305	328.537	375.513	427.66	481.813	532.634	572.413	591.981	583.471	544.567	481.475	406.808	332.947	267.633
NEOPL.UNCERT.BEHAVIOR OF LYMPHATIC AND HEMATOPOIETIC TISSUE	0.0932206	15.6716	0.0332974	0.978743	16.194	0.0294224	1.88053	0.995922	2.43061	3.61603	5.51699	9.29869	15.0473	20.8676	37.2521	64.6201	95.7223	151.307	248.661	307.583	358.399	358.515	1.45428	2.6591	4.85066	8.8117	15.8906	28.2943	49.3004	82.8823	131.724	192.902	253.791	295.1	302.892	278.165	2.09879	3.47022	5.74356	9.4918	15.609	25.4268	40.797	64.049	97.7129	143.909	203.242	273.336	349.662
NEOPLASM OF UNCERTAIN BEHAVIOR OF SKIN	0.0328634	13.563	0.0651645	-0.407075	12.585	0.0515032	2.60637	0.90936	48.4635	45.1707	47.5933	52.2832	65.3296	81.6924	108.407	131.069	159.643	160.879	176.147	177.063	128.458	151.485	12.7413	20.9724	34.2128	55.0068	86.4019	130.817	187.182	246.386	288.806	292.068	249.591	179.546	109.676	57.7006	35.5353	43.5173	53.3728	65.2115	78.9175	94.0033	109.504	124.05	136.266	145.405	151.644	155.593	158.03
NEUROTIC DEPRESSION	0.024425	13.3946	0.275618	-1.48588	11.8703	0.232337	2.98353	0.907939	203.13	236.227	295.564	337.385	371.509	404.158	423.172	435.027	556.929	724.972	796.514	840.289	757.904	590.792	60.9087	99.6108	161.571	258.603	405.112	613.27	879.984	1164.31	1371.27	1385.63	1170.14	820.628	482.679	242.131	199.558	232.521	272.624	319.877	373.49	431.407	490.053	544.798	591.608	629.432	660.913	689.605	718.612
NONINFECTIOUS DERMATOSES OF EYELID	0.0223198	13.5459	0.0697731	-2.03761	11.5511	0.0617006	3.51293	0.965108	53.1759	59.5163	63.188	74.8281	74.5823	80.9438	97.5458	106.44	132.745	149.678	167.011	168.968	161.858	201.98	13.8086	22.7093	37.0116	59.4462	93.2685	141.027	201.471	264.673	309.474	311.999	265.619	190.241	115.642	60.5155	50.3135	56.3647	63.7337	72.3377	81.9909	92.3613	102.99	113.444	123.646	134.247	146.606	162.023	181.482
NONSUPPURATIVE OTITIS MEDIA, NOT SPECIFIED AS ACUTE OR CHRONIC	0.00500445	12.4336	0.0700157	-9.52579	10.3038	0.0781066	2.71077	0.841986	92.4129	104.035	104.97	104.83	106.079	106.865	122.008	130.703	120.088	109.968	93.9258	77.9076	60.3754		29.956	46.1406	69.872	103.066	146.045	194.836	238.021	257.108	236.404	179.297	110.611	55.8143	23.3723		87.8795	95.511	103.771	111.899	118.87	123.432	124.319	120.678	112.601	101.362	88.939	77.0187	66.5506
NONTOXIC MULTINODULAR GOITER	0.0657053	13.3649	0.0372959	0.994207	13.3467	0.0366044	0.437129	0.995309	8.48235	14.9976	21.8473	37.3702	54.1142	73.2705	105.768	134.727	144.137	149.882	121.904	97.6374	46.245		8.37455	13.6305	21.958	34.7941	53.7071	79.579	110.815	140.967	158.453	152.533	123.36	83.6522	48.0258		8.70696	14.0438	22.4091	35.1471	53.6553	78.5743	108.141	136.192	152.26	147.037	120.813	84.5611	51.0315
NONTOXIC NODULAR GOITER	0.0571084	13.1656	0.010709	0.947237	13.0682	0.00996056	0.902782	0.976493	2.87705	5.80936	7.42955	11.8427	17.2904	22.0841	28.1167	34.7485	34.8081	41.5434	27.1214	15.6827	15.415		2.76191	4.44301	7.06373	11.022	16.6999	24.1807	32.711	40.1344	43.173	39.4846	30.166	19.2471	10.3637		3.28848	5.06696	7.69773	11.4453	16.4819	22.6622	29.2075	34.5205	36.5898	34.1967	28.032	20.3095	13.2065
NONTOXIC UNINODULAR GOITER	0.0541967	13.1018	0.0494364	0.962542	13.0017	0.0461839	0.871063	0.988474	17.9568	24.7194	36.4857	54.1254	71.498	93.5766	136.523	167.89	170.718	175.337	134.465	98.1433	51.3833		13.341	21.3955	33.9086	52.7376	79.632	114.877	154.738	188.833	201.641	182.535	137.573	86.3238	45.5965		15.7793	24.2906	36.8657	54.7529	78.7421	108.072	138.895	163.403	171.887	158.777	128.036	90.8381	57.6053
OBESITY	0.0251606	12.6895	0.42302	-0.550477	11.6663	0.374267	1.77573	0.989014	344.8	456.094	593.629	768.633	903.679	1040.29	1098.79	1123.66	1121.93	1053.65	844.191	628.32	430.335	358.515	153.875	242.75	378.987	581.933	870.238	1247.97	1675.96	2036.42	2142.03	1865.65	1309.83	742.112	345.662	135.127	364.043	462.561	582.128	720.973	871.485	1017.1	1130.89	1180.09	1140.27	1013.38	831.896	639.465	468.291
OPTIC ATROPHY	0.0763931	14.6266	0.035709	0.957094	14.6819	0.0304207	1.53168	0.989848	5.50609	7.52845	11.1811	17.8079	27.945	39.4893	59.7861	82.6649	112.019	156.806	180.714	213.487	236.363	136.337	3.28807	5.7166	9.89114	16.9755	28.7397	47.5739	75.9451	114.592	159.187	197.792	214.693	201.449	163.968	117.357	4.67696	7.44263	11.7847	18.4913	28.5911	43.2343	63.3248	88.8238	117.925	146.768	170.362	184.484	187.717
ORGANIC SLEEP APNEA	0.0625559	13.3489	0.0305335	0.987261	13.3002	0.0290437	0.74461	0.996957	7.68868	11.5002	21.4059	29.6505	43.9269	58.7661	86.0758	107.903	108.538	114.652	97.9227	67.7897	44.9604		6.93241	11.2721	18.1382	28.7021	44.2289	65.3943	90.8126	115.125	128.869	123.47	99.3517	67.0224	38.275		7.74927	12.2673	19.1908	29.4687	43.9792	62.898	84.5831	104.461	115.512	111.977	94.2707	69.2583	45.0347
PARALYSIS AGITANS, PARKINSON'S DISEASE	0.14979	16.6694	0.0651381	0.971173	16.6693	0.0651361	8.15036e-05	0.971174		1.4227	3.678	8.24601	16.6361	40.238	83.6397	167.159	324.506	554.726	767.965	872.666	733.497	545.347		2.66584	5.10109	9.74317	18.5462	35.0792	65.5823	120.074	212.065	353.411	541.343	745.873	919.217	1027.36		2.66588	5.10117	9.74329	18.5463	35.0795	65.5829	120.075	212.067	353.413	541.341	745.86	919.19
PARKINSON'S DISEASE	0.141179	16.5106	0.046303	0.978373	16.5105	0.0463012	7.26874e-05	0.978374	0.942483	1.24486	3.3102	6.22837	14.1127	28.728	61.1057	113.512	233.847	405.862	570.407	602.519	531.818	333.267	1.10873	2.10813	4.0038	7.5879	14.3239	26.8453	49.6602	89.7744	156.09	255.182	382.134	513.393	615.782	668.519	1.10874	2.10815	4.00383	7.58795	14.324	26.8454	49.6606	89.7753	156.092	255.185	382.134	513.385	615.763
PEDICULUS CAPITIS (HEAD LOUSE)	0.0228056	11.2762	0.000639568	-0.142892	11.1672	0.00152702	6	0.667011	1.0913	0.770629	0.809159	1.40358	1.215	1.26728	1.31956	2.31657							0.580657	0.816953	1.11161	1.44056	1.74061	1.78317	1.82573	1.46935							0.855703	0.920291	1.00867	1.12164	1.26159	1.45355	1.64552	1.91787
PITYRIASIS VERSICOLOR	-0.022891	11.7835	0.158377	-0.491026	8	0.288099	2.74606	0.980606	459.833	375.949	350.513	335.016	298.236	271.279	239.754	215.197	180.844	147.642	110.199	74.3663	52.6679		105.366	155.637	224.732	313.515	415.31	509.611	560.133	529.323	412.408	256.92	126.912	50.3277	16.3192		365.936	360.995	354.978	344.735	327.553	301.586	266.573	224.515	179.672	137.328	101.642	74.137	54.1188
POLYNEUROPATHY IN DIABETES	0.0913739	13.7406	0.164168	0.93757	13.7404	0.164141	7.10123e-05	0.937576	12.2027	33.0185	78.3413	172.815	295.338	469.38	625.978	682.291	791.568	831.885	740.558	514.494	351.976	196.931	28.3702	47.1927	77.9205	127.095	203.24	314.862	464.176	634.89	780.348	833.783	756.022	577.625	374.622	209.326	28.3686	47.19	77.9163	127.09	203.234	314.862	464.193	634.941	780.436	833.876	756.071	577.624	374.599
PREDOMINANT DISTURBANCE OF EMOTIONS	0.00849491	13.1037	0.143079	-29.0668	9.85993	0.15871	3.54499	0.833719	146.978	168.294	188.755	198.694	224.027	216.817	212.652	212.759	215.968	242.133	237.812	259.523	235.079	237.327	38.6518	62.0884	98.6484	154.018	233.908	340.259	463.57	573.817	622.455	571.913	436.116	275.784	146.331	66.1494	156.664	166.799	178.999	192.354	205.728	217.724	226.857	232.021	233.191	231.94	230.963	232.532	237.986
PRESBYOPIA	0.0752278	12.8003	0.187224	0.524182	12.8002	0.187186	0.000200389	0.524178	3.12508	41.4361	621.14	1406.91	1017.8	862.309	794.272	699.726	556.138	472.657	325.172	225.628	134.881	65.6436	62.539	98.7944	154.125	235.73	349.525	493.965	649.22	767.746	785.859	672.042	470.986	271.063	129.939	52.7108	62.5334	98.7858	154.113	235.715	349.513	493.967	649.259	767.836	785.981	672.138	471.021	271.06	129.928
PROFOUND VISION IMPAIRMENT, BOTH EYES	0.0761254	15.394	0.0565476	0.91253	16.4371	0.0468569	2.88377	0.997817	6.54778	8.35836	15.0798	20.0887	31.4031	37.805	59.2786	90.59	128.632	211.382	290.057	433.551	629.446	747.327	3.01224	5.43609	9.78252	17.517	31.0977	54.3988	92.8301	152.161	234.392	330.436	415.748	459.813	446.912	386.84	6.43886	9.25608	13.44	19.6611	28.898	42.5541	62.6158	91.906	134.566	196.84	287.442	415.504	588.386
PSEUDOMONAS INFECT.IN CONDIT.CLASSIF.ELSEWHERE,UNSPEC.SITE	0.0844627	15.4722	0.0375349	0.945937	16.2253	0.0315771	2.38902	0.995563	4.31558	4.03098	7.50311	12.1058	19.0661	29.851	47.7071	62.6693	99.5195	152.122	205.267	289.877	339.13	525.149	1.89063	3.42451	6.18603	11.1213	19.8288	34.8534	59.8076	98.684	153.241	218.138	277.596	310.994	306.603	269.608	3.3773	5.17624	7.97133	12.3029	18.9709	29.1181	44.3053	66.5672	98.468	143.147	203.937	282.817	379.938
PSYCHALGIA	0.00250905	12.431	0.114542	-12.3612	9.93622	0.135008	2.91708	0.659225	161.661	160.824	176.176	191.851	196.643	191.177	183.317	177.522	177.363	191.222	179.287	153.286	95.0592		49.19	75.8408	115.027	170.074	241.827	324.142	398.346	433.159	400.799	305.443	188.95	95.4369	39.9584		152.512	163.103	174.77	186.281	196.066	202.262	203.033	197.191	184.971	168.358	150.331	133.334	118.676
PSYCHOSEXUAL DYSFUNCTION	-0.00176334	11.434	0.0557749	0.881515	10.9771	0.0553752	1.01129	0.985317	74.9026	79.9083	95.6279	125.532	137.108	134.095	124.647	112.658	89.8682	53.3547	21.9826	12.6473			46.1323	65.9924	91.6411	121.795	151.83	172.719	173.087	146.712	101.126	55.1738	23.6968	8.12176			65.8995	84.4134	104.531	123.7	137.836	141.995	132.39	109.263	78.3585	48.4284	25.9742	12.3262
PTERYGIUM	0.0221039	12.6636	0.147592	-0.0217648	11.7363	0.130006	1.6248	0.967433	103.872	143.752	193.389	263.785	291.6	323.962	349.48	351.387	317.228	274.919	196.987	132.544	95.0592	85.8416	54.1121	84.7154	130.781	197.507	288.258	399.266	511.44	585.624	576.644	471.921	315.544	173.005	78.9115	30.4011	116.528	149.412	188.571	232.569	277.731	317.488	342.775	344.583	318.719	269.885	210.344	152.978	105.564
PTOSIS OF EYELID	0.0831994	14.0803	0.0784286	0.994334	14.0728	0.077764	0.272287	0.99444	12.6987	16.8353	26.9965	46.9321	83.2742	135.499	218.133	294.326	337.955	380.61	365.426	324.784	268.478	136.337	10.6475	18.0131	30.2757	50.3389	82.2267	130.524	198.047	280.618	360.507	407.178	395.135	326.873	231.854	142.988	10.8087	18.2276	30.536	50.5963	82.3398	130.176	196.677	277.51	355.315	400.774	389.738	324.615	233.153
PURE HYPERCHOLESTEROLEMIA	0.0287741	12.4082	0.680061	0.193693	11.5244	0.62601	1.51711	0.934873	484.139	860.437	1310.03	1825	2188.4	2461.25	2372.77	2321.81	2324.86	2055.79	1761.47	1369.45	824.703	494.852	304.38	475.891	737.976	1129.48	1692.42	2449.97	3351.87	4183.01	4519.56	3976.05	2726.07	1454.27	621.144	219.112	660.094	868.202	1131.15	1451.54	1819.75	2202.61	2531.53	2703.96	2622.56	2271.72	1756.33	1231.5	801.756
PURE HYPERGLYCERIDEMIA	-0.00352815	11.7843	0.247786	0.475495	10.5923	0.254937	1.58276	0.976894	284.729	452.359	570.678	651.698	658.81	616.015	537.568	460.144	380.674	285.305	184.426	120.403	65.5138		165.864	245.905	356.995	501.881	671.91	835.846	933.699	897.245	709.254	446.302	221.681	88.1309	28.6084		363.534	428.811	495.914	557.169	601.201	614.323	584.926	510.578	403.55	287.913	187.203	113.036	64.6736
REACTIVE CONFUSION	0.0924585	15.9634	0.0876328	0.960373	17	0.0786913	2.4272	0.990769	7.58947	8.89188	11.1075	18.6851	31.59	45.2911	76.9404	126.802	239.859	434.78	657.195	907.067	1148.42	1322.97	3.10609	5.75814	10.6552	19.6524	36.0356	65.3966	116.565	201.552	331.842	507.677	703.36	866.534	946.587	929.067	5.33226	8.46599	13.5286	21.7147	34.9217	56.1032	89.7462	142.5	224.019	347.837	530.558	785.73	1118
RETICULOSARCOMA	0.0650366	14.031	0.0338559	0.915619	13.8941	0.0285864	1.42304	0.983164	9.47444	10.9666	13.0937	21.6677	32.8984	49.1277	66.2824	95.7109	112.177	131.554	144.457	122.932	105.336	80.7921	4.7571	8.02459	13.4425	22.2613	36.1802	57.0554	85.8242	120.237	152.297	169.2	161.318	131.111	91.4194	55.4453	6.95397	10.6912	16.2925	24.4831	36.0241	51.4167	70.3533	91.0374	109.907	122.554	125.809	119.412	105.929
RETINAL DETACHMENT WITH RETINAL DEFECT	0.0642211	13.6099	0.0305293	0.896565	13.4323	0.027141	1.06255	0.950906	7.68868	9.36611	17.2866	22.8958	43.0857	70.7439	100.286	109.488	106.481	86.7523	78.7949	75.3781	44.9604	55.5446	5.77219	9.5216	15.5664	25.0814	39.4813	59.906	85.911	113.38	133.369	135.574	116.721	84.7958	52.423	27.9639	7.4939	11.651	17.9039	27.0204	39.692	56.0624	74.9417	93.0402	105.217	106.766	96.6973	78.6407	58.2269
RETINAL VASCULAR OCCLUSION	0.0825145	14.2125	0.0655933	0.986901	14.1726	0.0615038	0.807538	0.993659	7.58947	15.1162	24.4219	41.3178	73.7411	122.492	155.809	214.1	253.466	296.709	275.782	266.1	236.363	176.733	8.10765	13.8081	23.3737	39.1673	64.5459	103.526	159.07	228.932	299.87	346.829	346.12	295.512	216.983	138.922	9.16292	15.1881	25.0038	40.6943	65.0152	100.904	149.895	209.025	267.482	307.443	313.129	282.241	227.375
SCABIES	0.0253267	13.7936	0.127152	-0.712912	11.7103	0.113071	4.1972	0.983946	88.9406	92.7126	101.218	119.041	135.519	143.359	153.678	185.569	225.145	296.302	356.861	411.797	444.466	550.396	21.1546	35.2749	58.3836	95.4579	153.01	237.602	351.108	481.491	593.79	637.575	582.342	449.41	295.159	167.384	82.7127	91.8369	103.392	117.438	134.012	153.099	174.709	199.175	227.804	263.766	312.382	379.612	471.03
SCLERITIS AND EPISCLERITIS	-0.00165578	11.855	0.0185384	-1.19243	10.4366	0.0208864	2.14563	0.88777	27.9769	29.6396	30.6745	31.1418	34.5808	33.6876	33.395	34.7485	26.4225	24.03	21.6972	10.1179			11.6484	17.2041	24.8007	34.4732	45.4027	55.2987	60.3351	56.7842	44.3689	27.9703	14.0953	5.73403			25.8716	28.6724	31.4699	33.9383	35.6484	36.1165	34.93	31.9434	27.4554	22.1999	17.0492	12.6211
SENILE CATARACT	0.139139	15.1156	0.201357	0.923895	15.1155	0.201337	5.76237e-05	0.923901	4.06756	10.2553	32.2928	87.9867	181.409	344.924	652.978	1150.48	1584.56	1831.17	1609.59	1350.23	994.268	873.565	13.0944	23.3288	41.4337	73.1947	128.112	220.739	370.508	596.149	898.898	1235.75	1509	1610.81	1501.32	1236.56	13.0943	23.3286	41.4333	73.194	128.111	220.739	370.514	596.17	898.945	1235.81	1509.04	1610.79	1501.24
SENILE DEMENTIA, UNCOMPLICATED	0.218787	17	0.031283	0.824988	17	0.031283	2.46914e-05	0.824988					1.02808	3.74307	13.5001	32.31	97.7791	258.017	558.987	970.81	1555.63	1822.87					7.48699	14.4258	27.5437	51.7053	94.1441	162.824	260.489	376.599	488.545	576.671					7.48699	14.4258	27.5437	51.7053	94.1441	162.824	260.489	376.599	488.545
SHIGELLOSIS, UNSPECIFIED	-0.0164078	11.5372	0.00347325	-5.44221	8	0.00726138	3.51474	0.159201	9.37523	8.65476	7.13531	6.57926	3.55154	4.77241	4.6692	5.24276	3.79725	5.0911	4.85331				2.67733	3.85361	5.38778	7.2162	9.07974	10.4517	10.6404	9.21288	6.52958	3.68666	1.64698				6.33841	6.30801	6.31154	6.30027	6.22962	6.06076	5.76819	5.35138	4.84449	4.31272	3.82719
SPECIFIC DISORDERS OF SLEEP OF NONORGANIC ORIGIN	0.0460206	14.2124	0.039034	0.564842	13.9495	0.0293275	2.88739	0.960392	16.2206	16.2425	20.5232	27.5452	31.1227	36.4949	46.692	60.8404	93.6654	127.074	169.58	166.439	199.11	151.485	4.82384	8.21387	13.8997	23.2798	38.3326	61.4032	94.1664	135.157	176.425	203.255	202.067	171.971	125.975	80.5295	12.8632	16.4238	21.1087	27.1942	34.9641	44.6594	56.4212	70.2729	86.2269	104.534	125.779	150.419	178.739
STAPHYLOCOCCUS INFECT.IN CONDIT.CLASSIF.ELSEWHERE,UNSP.SITE	0.0734234	14.6751	0.0532801	0.935524	14.7944	0.0439255	1.81374	0.99581	7.24224	11.678	16.1096	30.2646	44.6746	67.188	89.3239	114.731	154.421	182.261	241.238	313.148	339.13	297.921	4.74031	8.26191	14.3336	24.6742	41.9211	69.6936	111.865	169.977	238.23	299.21	328.797	312.613	257.947	187.229	7.56336	11.661	17.9195	27.3435	41.2243	61.0131	87.9491	122.385	163.007	206.49	248.013	282.423	306.472
STENOSIS AND INSUFFICIENCY OF LACRIMAL PASSAGES	0.0818146	14.6951	0.0274073	0.967001	14.742	0.0241119	1.32812	0.983806	4.01795	5.86864	8.01803	12.1936	18.5054	23.9556	43.2409	71.9356	107.43	142.551	153.022	158.851	170.85	106.04	2.40348	4.19268	7.28003	12.5419	21.3239	35.4719	56.9591	86.5656	121.329	152.395	167.541	159.486	131.884	96.0369	3.13125	5.12056	8.33182	13.4347	21.3436	33.1406	49.7588	71.3016	96.1308	120.418	139.082	148.02	146.276
STREPTOCOCCAL SORE THROAT	-0.0458369	10.781	0.0278149	0.111508	8	0.0627249	2.21182	0.855874	112.354	121.344	77.8264	48.6865	32.5246	31.2546	30.0453	28.0427	19.9355	14.2551	8.56467				34.0652	45.7267	58.8146	71.173	79.0467	78.0193	65.815	45.4864	24.7974	10.4231	3.37813				76.9207	72.7064	67.8937	61.9838	54.7242	46.1858	36.8289	27.4663	19.0518	12.3299	7.54781
STREPTOCOCCAL SORE THROAT AND SCARLET FEVER	-0.0514052	10.7993	0.0217879	-0.115994	8	0.0491852	2.24415	0.750341	95.7364	107.355	69.5877	36.3175	21.5896	22.2712	22.0265	23.0438	12.8157	9.77491	9.70662				26.3802	35.465	45.6982	55.4217	61.7218	61.1331	51.8014	36.0021	19.7591	8.36922	2.73525				59.2507	56.0717	52.4607	48.0259	42.5589	36.0938	28.9609	21.7672	15.2431	9.97782	6.18884
STREPTOCOCCUS INFECT.IN CONDITION CLASSIF.ELSEWHERE;UNSP.SITE	0.0727971	15.0871	0.0448163	0.908585	15.6695	0.0359535	2.53057	0.997816	5.80371	8.71404	13.9764	17.1938	28.3188	39.9572	55.5229	73.3987	111.544	163.73	224.68	306.571	403.359	424.159	2.97245	5.28573	9.36617	16.4957	28.7509	49.2366	81.9044	130.078	192.625	258.743	307.603	319.358	289.908	233.224	5.93998	8.64607	12.6518	18.5566	27.1867	39.6292	57.2345	81.5943	114.557	158.327	215.264	286.647	372.464
SUBJECTIVE VISUAL DISTURBANCES	0.0505836	14.3025	0.0359767	0.654965	14.1699	0.027043	2.78509	0.993548	12.0539	13.5157	18.4635	19.8255	29.8142	39.9572	55.929	63.157	80.2168	107.728	128.47	157.839	173.419	191.881	4.17054	7.13396	12.1315	20.4281	33.8444	54.6098	84.4964	122.628	162.289	190.118	192.717	167.603	125.688	82.3965	10.5798	13.7935	18.0877	23.7598	31.129	40.4897	52.0476	65.882	82.019	100.643	122.187	146.91	174.901
THALASSEMIAS	0.00990568	13.1645	0.0229736	-17.3934	9.10182	0.0301877	3.98406	0.527296	24.951	25.0751	28.3206	31.405	29.0665	31.6289	31.8724	34.3828	38.9218	38.896	30.2618	27.3182	30.83	55.5446	5.93112	9.54246	15.1746	23.687	35.9108	52.0434	70.4884	86.6148	93.3226	85.4726	65.3668	41.7285	22.4716	10.3495	25.5884	26.5221	27.7606	29.1523	30.5379	31.7486	32.6317	33.1116	33.2734	33.416	33.9772	35.3167	37.6602
THROMBOCYTOPENIA, UNSPECIFIED	0.0696841	14.8264	0.0588498	0.896	15.1688	0.0466688	2.35908	0.994505	10.0201	15.2347	16.3303	26.2293	42.7119	55.9588	77.9554	107.538	154.896	232.358	297.194	361.208	416.205	429.208	4.70083	8.25447	14.4344	25.0626	42.997	72.3029	117.677	181.937	260.58	336.056	380.865	374.757	320.862	242.277	9.17143	13.3246	19.41	28.2565	40.9464	58.788	83.1935	115.461	156.568	207.12	267.156	335.261	409.166
THYROTOXICOSIS WITH OR WITHOUT GOITER	0.0417896	13.4404	0.0672486	0.451068	12.9141	0.0542576	1.77855	0.970905	31.1515	39.8356	53.2574	65.5295	83.7415	105.929	122.922	152.528	177.996	197.331	192.134	170.486	110.474	95.9406	14.3309	23.432	37.9463	60.5057	94.1194	140.833	198.586	256.646	294.065	289.356	239.61	166.495	97.9923	49.5512	28.0294	38.404	52.1006	69.591	90.8626	114.939	139.391	160.268	173.035	174.596	165.045	147.383	125.81
TICS	-0.00392482	12.0274	0.00575783	-16.0324	8	0.0112977	3.73584	0.623779	11.2602	9.01043	8.82719	10.0005	8.78538	9.35766	8.62788	7.9251	9.80955	8.14576	6.28076	6.57661			3.22646	4.82424	7.05427	9.97347	13.4102	16.7564	18.8734	18.4725	15.1308	10.0756	5.39732	2.34522			9.44767	9.45635	9.5324	9.60608	9.61253	9.493	9.20514	8.74073	8.14302	7.50633	6.94122	6.51988
TOBACCO USE DISORDER	0.00432403	12.3706	0.542854	-2.56919	9.74008	0.575466	2.48217	0.900521	738.163	914.026	1219.55	1521.3	1659.41	1586.69	1379.95	1238.75	1105.16	974.232	788.235	611.625	491.995	464.555	247.85	385.205	592.369	895.713	1318.4	1858.71	2446.53	2893.08	2920.8	2390.89	1541.68	787.88	327.217	113.11	925.31	1022.59	1130.06	1238.82	1334.94	1399.09	1409.24	1348.45	1216.14	1034.21	838.265	658.497	509.706
TRIGEMINAL NEURALGIA	0.0308428	13.2078	0.0266511	-0.290716	12.4797	0.0229708	2.67057	0.987107	16.171	20.7477	24.4955	27.7206	35.4219	38.1793	46.286	52.5495	61.0724	64.5551	68.8028	58.1777	69.3675		6.67654	10.7691	17.1743	26.8979	40.9425	59.6302	81.2667	100.634	109.454	101.358	78.4766	50.7668	27.7255		16.3482	19.7902	24.0038	29.014	34.7482	40.9804	47.2972	53.1433	57.9966	61.6237	64.1748	65.9448	67.2592
TUBERCULOSIS OF LUNG, INFILTRATIVE	0.0239255	13.3353	0.0376795	-3.03642	11.7909	0.0320126	2.80005	0.894263	33.0861	33.2556	33.8376	34.1244	45.3288	50.8121	63.6433	69.7409	78.9511	81.2539	67.6609	74.3663	62.9446	70.6931	8.63797	14.036	22.57	35.6892	54.9531	81.181	112.624	142.602	159.371	152.366	122.262	82.1972	46.7575	22.8199	27.2479	31.6331	36.8208	42.72	49.1046	55.5665	61.5182	66.3034	69.4463	70.932	71.2236	70.8852	70.3926
UNSP.VIRAL INFECT.IN CONDITIONS CLASSIF.ELSEWHERE,UNSP.SITE	-0.00266697	12.3679	0.757307	-35.46	8	0.819159	3.26935	0.209224	2326.49	2035.23	1885.27	1927.46	1988.67	2084.14	2038.11	1911.17	1835.34	1913.44	1829.13	1549.05	1391.2	1262.38	349.977	547.234	849.65	1304.32	1965.88	2875.15	4000.21	5121.14	5725.27	5223.94	3679.94	1983.53	844.006	294.239	1568.43	1678.99	1813.09	1960.01	2103.9	2221.7	2284.33	2264.17	2149.78	1958.99	1733.53	1514.39	1325.62
UNSPECIFIED ACQUIRED HYPOTHYROIDISM	0.0450407	14.031	0.249528	0.508277	13.6504	0.193165	2.92857	0.990712	112.503	126.739	142.044	181.237	233.28	307.212	382.773	494.039	605.819	782.604	930.408	1109.42	1219.07	1191.68	35.148	59.3938	99.7823	166.022	271.871	433.808	664.14	953.763	1247.02	1436.01	1417.55	1185.65	843.856	518.501	96.9024	122.107	155.053	197.578	251.554	318.547	399.37	493.856	601.429	722.65	859.885	1014.27	1185.08
UNSPECIFIED CATARACT	0.129073	15.6454	0.12624	0.98143	15.6453	0.12623	7.81158e-05	0.981433	3.86914	7.46918	12.7994	32.1068	68.1334	141.207	261.069	457.34	710.718	968.123	1039.18	1053.27	924.9	919.01	5.61925	10.2637	18.7044	33.95	61.1881	108.932	189.901	319.74	509.601	749.483	991.414	1159.53	1196.59	1103.54	5.61923	10.2636	18.7042	33.9497	61.1877	108.932	189.903	319.748	509.62	749.513	991.436	1159.53	1196.55
UNSPECIFIED DEFICIENCY ANEMIA	0.0835164	15.3858	0.0593087	0.951275	16.0531	0.0499848	2.2948	0.995973	6.39896	8.00269	12.7994	21.7554	28.2254	47.4434	63.5418	98.6371	169.294	267.384	362	478.575	562.648	646.337	3.17797	5.73296	10.3127	18.4587	32.7549	57.2696	97.6746	159.997	246.268	346.852	435.92	481.514	467.341	403.879	5.5178	8.50379	13.1534	20.3654	31.4593	48.2922	73.3347	109.664	160.88	230.927	323.279	438.648	574.764
UNSPECIFIED DISORDER OF AUTONOMIC NERVOUS SYSTEM	0.019747	12.9073	0.226098	-2.93058	11.5841	0.197533	2.16823	0.950765	175.649	227.276	291.444	360.544	426.558	447.951	453.014	450.512	439.69	464.919	414.244	338.949	251.778	242.376	70.2029	111.676	175.641	271.291	407.235	584.683	784.263	951.691	1005.11	890.644	648.221	387.692	193.209	81.5686	192.885	232.617	279.048	330.83	384.709	434.912	473.236	490.749	481.484	446.4	393.707	334.184	276.552
UNSPECIFIED DISORDER OF EYE AND ADNEXA	0.0148618	13.2105	0.1485	-9.94412	10.6946	0.144841	3.32043	0.913315	151.889	157.86	166.613	191.764	186.456	202.593	228.385	244.215	271.028	294.469	299.763	270.653	268.478	277.723	37.2394	60.1851	96.2757	151.495	232.238	341.747	472.407	595.597	661.003	624.12	490.856	320.939	176.398	82.7564	140.046	153.592	169.649	187.553	206.298	224.454	240.285	252.206	259.61	263.616	266.78	271.465	279.214
UNSPECIFIED GLAUCOMA	0.129335	16.5801	0.0646539	0.997929	16.5801	0.0646522	0.000159533	0.997929	1.48813	2.25261	5.00207	9.91276	18.5988	39.0215	70.0381	141.311	252.517	400.364	544.713	684.474	819.564	908.911	1.4728	2.8094	5.35328	10.1804	19.2887	36.2983	67.4664	122.666	214.804	354.27	536.073	728.663	885.054	973.909	1.4728	2.8094	5.35327	10.1803	19.2887	36.2983	67.4666	122.667	214.806	354.274	536.077	728.662	885.044
UNSPECIFIED IRIDOCYCLITIS	0.027262	13.1589	0.0297924	-0.738621	12.202	0.0263867	2.87302	0.94737	22.9172	24.7194	26.4816	31.8436	37.5715	38.9279	46.3875	58.6458	70.0908	70.0535	78.7949	75.3781	62.9446		7.72283	12.4224	19.7505	30.825	46.7274	67.7163	91.7167	112.7	121.412	111.154	84.9382	54.1565	29.1193		20.21	23.8159	28.1775	33.2875	39.0436	45.2037	51.3688	57.0472	61.8372	65.665	68.8299	71.702	74.6042
UNSPECIFIED NEUROTIC DISORDER	0.016375	13.315	0.0267537	-4.86796	11.2845	0.0243468	3.12641	0.824913	18.8497	20.807	29.2768	40.616	38.4127	45.4783	39.7897	36.0897	41.1368	43.7834	50.817	46.5422	50.0988	55.5446	6.21947	10.0931	16.2054	25.5783	39.2947	57.8794	79.9957	100.811	112.031	106.429	84.8304	56.6456	32.0027	15.5097	21.7513	24.3612	27.4337	30.8764	34.5284	38.1426	41.4013	43.9946	45.766	46.854	47.6562	48.5565	49.8225
UNSPECIFIED PSYCHOSIS	0.0956346	16.1421	0.0999403	0.955398	17	0.0904546	2.21137	0.976647	7.78789	9.60323	13.6821	16.2288	28.4123	41.548	69.5305	128.996	300.774	582.014	963.239	1233.87	1280.73	1454.26	3.1167	5.82614	10.874	20.2377	37.4719	68.7492	124.114	217.952	365.796	572.962	816.189	1037.37	1172.15	1193.16	5.01296	8.23807	13.6024	22.5225	37.3014	61.5969	101.038	163.964	262.19	411.343	628.643	924.673	1297.32
UNSPECIFIED SCHIZOPHRENIA	0.00453606	12.2918	0.0335933	-1.5037	10.9162	0.0335847	2.07461	0.941473	34.0782	41.7918	53.9194	60.7924	71.2177	71.6797	63.0343	56.5731	48.2567	44.3944	35.4006	28.8359	21.8379		15.7953	24.0785	36.0184	52.3407	72.7973	94.869	112.561	117.353	103.537	74.9976	44.0451	21.1086	8.37652		38.4485	44.2285	50.3661	56.3558	61.4328	64.6128	64.8867	61.6061	54.9329	46.0053	36.4969	27.8094	20.6502
UNSPECIFIED SEPTICEMIA	0.0952242	16.1157	0.0552053	0.96793	17	0.0491444	2.27975	0.997091	3.62112	3.79387	7.50311	13.1585	20.0942	30.8803	53.8989	81.6895	138.283	215.863	336.877	545.353	769.465	1080.59	1.75441	3.27539	6.10502	11.3455	20.9724	38.4007	69.149	121.023	202.206	314.878	445.341	561.409	628.761	634.126	2.9031	4.71923	7.7115	12.6414	20.7366	33.9313	55.186	88.8838	141.3	220.981	337.965	499.908	709.286
VARICELLA WITHOUT MENTION OF COMPLICATION	-0.0283642	11.8603	0.00610815	-3.71297	8	0.0122215	3.43089	0.151468	25.1494	19.8585	12.3581	8.24601	6.91615	5.6146	6.8008	6.21816	6.48696	7.12754	9.70662	6.07072			3.82157	5.64387	8.13425	11.3023	14.8771	18.1065	19.7411	18.5704	14.511	9.15468	4.61979	1.88277			10.8921	10.8173	10.7931	10.7345	10.5647	10.2177	9.6521	8.8713	7.93839	6.96785	6.08096	5.34976
VIRAL EXANTHEM, UNSPECIFIED	-0.00573355	12.515	0.014421	-41.0705	8	0.0260175	3.94251	0.023429	27.1336	25.6086	21.1117	19.4746	17.7577	20.8676	19.4889	21.4587	18.1951	20.3644	20.5552	17.7063	17.9842		5.8236	9.00479	13.6899	20.2746	28.8501	38.6691	47.5159	51.7448	48.1486	37.139	23.4189	12.128	5.2276		21.0742	21.2032	21.5155	21.8627	22.1052	22.1134	21.7885	21.1032	20.1456	19.129	18.3191	17.9019	17.9599
VIRAL WARTS	-0.00208034	12.5133	0.387903	-6.37286	8.82205	0.477812	3.03579	0.885895	798.878	719.175	727.949	724.245	697.877	714.926	735.298	730.695	703.123	665.305	578.115	493.246	341.699	282.772	159.279	248.549	383.226	579.758	851.151	1192.04	1551.84	1810.21	1808.13	1481.58	973.555	515.587	224.426	81.8743	670.203	702.502	738.611	772.73	797.845	806.011	789.892	745.678	676.298	592.137	506.831	430.52	367.54
VISUAL DISTURBANCES	0.0412561	13.5092	0.15409	0.301646	12.9102	0.122738	2.0305	0.992537	74.4562	87.7925	117.181	156.762	187.297	247.885	340.75	371.626	389.534	404.233	394.546	381.95	378.952	308.02	31.3392	51.4891	83.8705	134.724	211.611	320.774	460.204	608.147	715.838	725.71	619.316	442.743	267.557	138.759	68.8681	91.4657	120.808	157.858	202.767	254.044	307.674	356.835	393.262	410.531	407.143	386.424	354.531
VITAMIN D DEFICIENCY	0.0392661	13.3667	0.412162	0.192097	12.6646	0.336751	2.14053	0.980207	248.419	300.545	356.986	450.109	563.199	712.399	952.01	1020.39	1173.19	1334.07	1376.34	1391.21	1159.98	883.664	93.1476	152.39	247.519	397.333	625.785	955.805	1390.4	1875.47	2262.7	2345.2	2023	1437.26	848.976	424.849	221.34	287.873	373.621	481.557	612.738	764.038	925.372	1078.06	1197.59	1262.77	1266.17	1215.65	1129.01
VOLUME DEPLETION DISORDER	0.0424944	14.9161	0.225823	0.556164	17	0.222787	6	0.97352	100.895	94.3724	88.5661	98.5135	105.331	128.481	174.283	260.553	418.33	691.982	1088.57	1695.75	2524.21	3307.43	16.9359	29.8884	52.5648	91.8969	159.036	270.555	447.429	707.137	1043.01	1395.57	1649.71	1696.05	1515.29	1190.69	64.8002	75.7639	90.71	110.916	138.333	176.005	228.943	306.016	424.049	615.753	939.464	1469.25	2226.36
WHOOPING COUGH	0.000981756	12.0237	0.00894261	-5.99937	9.81948	0.0117448	2.84574	0.560344	10.5161	17.0724	17.5808	15.0007	13.2715	12.9136	15.1242	16.3379	15.0308	13.2369	9.13564	9.10608			5.02414	7.51098	10.9813	15.5234	20.8694	26.0725	29.3592	28.7246	23.514	15.6442	8.37094	3.63257			12.8863	13.6162	14.3946	15.1125	15.6403	15.8358	15.5726	14.7895	13.541	12.0084	10.43	8.98714
ABSCESS OF ANAL AND RECTAL REGIONS	-0.00914041	12.6147	0.0874908	-6.01555	8	0.150485	3.44106	0.785578	128.475	143.752	153.225	183.254	176.549	152.624	138.452	114.731	104.899	93.0653	71.3722	57.6719	69.3675	90.8911	33.0999	51.5942	79.2135	118.779	171.732	234.937	296.205	332.699	320.595	256.618	167.981	90.2887	40.4046	15.2708	146.748	146.766	147.477	147.729	146.433	142.617	135.628	125.433	112.869	99.5537	87.2509	77.0456	69.2335
ACUTE APPENDICITIS	-0.0190985	12.1338	0.036756	-4.01574	8	0.0703462	3.25232	0.8466	94.0499	73.5655	68.19	64.7399	63.8342	55.2102	43.8499	45.1121	39.8711	38.2851	37.6845	24.2829	26.9763		19.2218	28.9883	42.8272	61.3222	83.7673	106.757	123.195	124.11	105.07	72.5497	40.3946	18.2777	6.8244		67.6739	67.0389	66.6067	65.8354	64.237	61.4087	57.1265	51.4714	44.9088	38.2031	32.1172	27.0771	23.1515
ACUTE APPENDICITIS WITHOUT MENTION OF PERITONITIS	-0.0195342	12.1256	0.0275348	-3.85339	8	0.0533102	3.23907	0.815291	72.6704	62.1246	51.4184	49.0374	41.2165	36.1206	32.9889	36.3336	31.1691	29.1211	25.123	17.7063	20.5533		14.4715	21.8055	32.18	46.0117	62.7377	79.77	91.793	92.1764	77.7673	53.5122	29.6949	13.3921	4.98367		50.8559	50.3158	49.9229	49.2702	47.9938	45.7958	42.515	38.2187	33.2604	28.2127	23.6422	19.8624	16.9196
ACUTE BRONCHIOLITIS	0.0225574	13.4779	0.0587692	-2.33511	11.7094	0.0507044	3.21026	0.959909	43.9991	52.9956	53.7723	58.5116	68.3204	73.6448	80.899	97.174	119.93	118.113	129.897	129.003	147.727	131.287	12.1974	19.9825	32.428	51.8262	80.8295	121.319	171.709	222.941	256.938	254.663	212.724	149.293	88.8412	45.4646	41.9772	47.73	54.6485	62.6502	71.5239	80.8791	90.1524	98.7399	106.299	113.092	119.97	127.769	137.098
ACUTE BRONCHITIS	0.0170519	12.6204	0.830728	-9.93928	8.42975	0.835616	3.69484	0.979878	1459.51	1588.39	1669	1839.74	2023.53	2261.47	2454.17	2656.25	2865.18	3052.01	2986.78	2934.18	2650.1	2908.52	322.135	511.194	807.072	1263.75	1952.53	2951.37	4302.14	5900.7	7308.27	7682.91	6392.77	4047.01	1976.08	776.1	1409.83	1534.49	1693.01	1881.78	2094.15	2317.52	2531.36	2708.75	2825.44	2875.22	2877.31	2861.53	2852.54
ACUTE CHOLECYSTITIS	0.0522947	14.2592	0.0899237	0.707421	14.1445	0.068487	2.55739	0.994427	24.703	34.619	47.8139	62.3714	82.5265	103.589	124.952	158.868	224.354	276.752	359.431	387.514	462.45	429.208	10.7552	18.3636	31.173	52.4073	86.7064	139.762	216.132	313.652	415.176	486.248	492.071	426.283	317.631	206.391	25.2515	33.7697	45.3146	60.7673	81.0686	107.048	139.158	177.232	220.511	268.116	319.405	373.298	428.704
ACUTE CYSTITIS	0.0368733	13.483	0.0143346	0.27773	13.0661	0.0121111	2.83834	0.964275	8.33353	8.35836	11.3282	13.5971	14.58	17.8731	23.549	25.7261	35.5992	40.9324	48.8186	50.5893	39.8221		2.96187	4.85106	7.86799	12.5617	19.5582	29.2779	41.2812	53.3339	61.1218	60.2548	50.1239	35.0945	20.8685		7.20735	8.86083	10.9451	13.5171	16.6058	20.1859	24.1551	28.3407	32.566	36.765	41.0274	45.4582	50.1539
ACUTE EDEMA OF LUNG, UNSPECIFIED	0.12811	16.2397	0.0289754	0.982961	16.2396	0.0289741	0.000138856	0.982961	0.79367	0.71135	2.72172	6.49154	13.365	28.4473	43.9514	75.2275	107.589	154.973	208.978	263.57	317.292	363.564	0.842516	1.58199	2.96608	5.54608	10.3194	19.032	34.5567	61.0799	103.284	163.181	234.717	301.481	344.533	355.14	0.842511	1.58198	2.96606	5.54603	10.3193	19.0319	34.5568	61.0807	103.286	163.185	234.721	301.482	344.529
ACUTE GINGIVITIS	0.00464467	12.3252	0.0593518	-2.90204	10.6474	0.0621121	2.31454	0.89627	65.4282	79.5526	94.5245	111.76	113.369	106.397	108.102	105.953	96.0387	82.6794	67.3754	43.0009	51.3833		27.3181	41.7673	62.7078	91.5493	128.092	168.201	201.455	212.373	189.684	139.167	82.7869	40.1877	16.1567		72.503	81.1199	90.2266	99.0269	106.378	110.851	111.004	105.914	95.8047	82.2823	67.7268	54.1496	42.6186
ACUTE LARYNGITIS	0.0151756	12.8154	0.148427	-2.65077	11.3937	0.132773	2.14292	0.848455	162.355	180.09	173.16	192.378	214.868	262.67	298.728	302.007	285.585	282.658	252.372	193.251	166.996	90.8911	49.0024	77.4188	120.752	184.557	273.271	385.332	504.842	594.754	606.61	517.609	362.759	209.245	100.697	41.0524	135.852	161.581	190.871	222.413	253.645	280.53	297.883	300.733	286.679	257.888	220.54	181.517	145.716
ACUTE LARYNGITIS AND TRACHEITIS	0.0240819	12.3591	0.0124377	0.19629	11.9489	0.0115077	1.64879	0.86361	11.2106	10.3739	13.7557	17.7201	27.1038	27.8858	23.6505	26.3357	29.2704	28.7138	21.9826	12.1414			5.58283	8.54404	12.8363	18.7451	26.2214	34.4098	41.1839	43.4188	38.8577	28.6493	17.1792	8.42662			9.25425	11.968	15.231	18.9399	22.8093	26.3176	28.7333	29.3068	27.6342	23.9902	19.2732	14.5092
ACUTE LARYNGOPHARYNGITIS	0.012915	12.5604	0.0318485	-4.43392	11.1996	0.0306726	2.34008	0.825341	38.1954	37.9979	35.5294	42.195	46.3569	58.2983	60.6997	60.8404	62.6546	54.1693	50.246	36.4243	29.5454		12.4781	19.3587	29.5478	43.9739	62.9573	85.0391	105.507	116.246	109.636	85.8292	54.9751	28.935	12.683		31.5772	36.4187	41.803	47.4303	52.7968	57.1817	59.7337	59.7125	56.8518	51.6227	45.0783	38.3036	32.0463
ACUTE LARYNGOTRACHEITIS	0.0238863	12.8126	0.0302692	-1.16019	11.9367	0.0267681	2.19451	0.805447	27.7784	30.2917	31.4836	32.8086	38.0388	49.7828	56.741	62.6693	72.4641	69.4426	65.0915	51.0952	32.1146		9.97402	15.7184	24.4225	37.113	54.4901	75.9256	97.9232	113.21	113.203	94.9118	65.6627	37.5722	18.0002		22.5674	27.5351	33.3982	40.02	47.0368	53.7836	59.3009	62.5195	62.6665	59.7123	54.4429	47.9866	41.3478
ACUTE MYOCARDIAL INFARCTION OF UNSPECIFIED SITE	0.105448	15.4594	0.0703711	0.950333	15.5425	0.0671577	0.901218	0.952407	1.43853	6.34287	16.2567	34.2999	65.7969	96.7583	125.358	157.161	197.299	276.141	402.825	552.436	602.47	706.931	3.57749	6.47647	11.6932	21.0127	37.4515	65.8155	112.942	186.429	289.735	412.959	526.324	590.522	582.833	512.753	3.94954	6.98071	12.311	21.6104	37.6095	64.492	107.95	174.039	265.611	376.328	486.536	568.574	602.456
ACUTE MYRINGITIS WITHOUT MENTION OF OTITIS MEDIA	0.00851675	12.5042	0.0311578	-8.62958	10.5903	0.0332851	2.66016	0.702618	40.1795	42.8588	41.8556	43.4231	43.4596	46.1333	60.8012	58.0362	52.845	55.1875	37.1136	38.9538	28.2608		12.6843	19.6075	29.8036	44.1377	62.8168	84.2264	103.543	112.793	104.929	80.8429	50.8663	26.2621	11.2787		36.0487	39.6829	43.6473	47.6323	51.2005	53.7957	54.8288	53.865	50.8677	46.3335	41.1077	35.9498	31.3205
ACUTE NASOPHARYNGITIS (COMMON COLD)	-0.000181043	12.6289	0.500385	-26.9557	8	0.61766	3.56256	0.380023	1082.42	1008.87	931.048	897.675	884.239	910.314	962.364	969.057	974.152	1042.05	982.082	881.266	678.26	570.594	190.434	299.943	467.842	718.445	1076.14	1549.04	2093.37	2565.14	2721.17	2380.92	1666.48	933.574	427.335	163.543	868.393	903.808	947.683	993.496	1033.53	1058.77	1060.24	1032.05	975.456	900.827	823.667	756.265	704.536
ACUTE PANCREATITIS	0.045773	13.8755	0.0606227	0.571887	13.4827	0.0468768	2.18239	0.983249	18.9489	26.6163	39.3546	57.7221	75.7973	88.1492	97.6473	118.633	135.752	158.435	192.705	205.393	217.095	166.634	9.5106	15.917	26.4403	43.3845	69.7808	108.713	161.149	221.719	274.59	296.755	273.797	214.356	143.408	83.1416	20.7654	27.998	37.6447	50.2368	66.1634	85.4232	107.305	130.164	151.606	169.252	181.61	188.227	189.749
ACUTE PHARYNGITIS	-0.00762878	12.3098	0.676559	-10.0378	8	0.773943	3.12469	0.719988	2184.43	2002.21	1754.04	1623.06	1613.61	1636.94	1643.76	1581.24	1538.04	1403.51	1192.2	1023.42	819.564	812.97	324.404	504.472	777.694	1182.32	1757.55	2518.9	3400.34	4164.61	4382.25	3723.15	2451.3	1254.1	514.063	174.044	1453.13	1538.55	1638.58	1740.91	1828.85	1880.8	1873.28	1789.27	1629.99	1420.84	1200.84	1001.49	837.164
ACUTE PULMONARY EDEMA DUE TO FUMES AND VAPORS	0.13662	16.5574	0.0490646	0.98192	16.5573	0.0490633	0.000113009	0.98192	0.744066	1.24486	3.01596	9.12324	24.1131	42.4838	73.6922	118.145	178.154	262.497	366.282	480.599	565.217	711.98	1.13608	2.16481	4.12055	7.82718	14.812	27.8355	51.6535	93.7295	163.723	269.183	405.801	549.262	664.095	727.174	1.13608	2.16481	4.12054	7.82715	14.8119	27.8354	51.6536	93.7301	163.725	269.187	405.805	549.262	664.088
ACUTE PYELONEPHRITIS	0.0341442	13.5489	0.0243204	-0.399854	12.6513	0.0191298	2.45902	0.965011	11.6074	15.1755	19.5669	27.4575	30.5619	35.2784	45.88	49.2576	50.7882	51.5219	52.53	45.0245	52.6679	65.6436	4.79934	7.88996	12.8504	20.6158	32.2852	48.678	69.2577	90.4978	105.159	105.364	89.2495	63.7102	38.6633	20.2236	12.7246	15.8213	19.6591	24.2813	29.6329	35.4965	41.4456	46.8742	51.1647	53.9573	55.2938	55.4476	54.7987
ACUTE RENAL FAILURE	0.0815923	14.9312	0.124471	0.95825	15.191	0.105233	1.8404	0.999334	15.3278	22.0519	32.8077	54.3008	86.1715	128.855	191.945	288.108	396.338	538.842	662.62	777.052	855.533	1035.15	9.23021	16.295	28.6607	50.0907	86.6015	147.025	242.249	380.593	556.518	736.304	859.44	872.827	771.874	602.131	14.2717	22.4494	35.254	55.089	85.2852	130.064	194.015	280.782	391.02	520.415	658.82	791.24	904.147
ACUTE RENAL FAILURE, UNSPECIFIED	0.0928151	15.5899	0.286125	0.976602	16.4817	0.268303	2.17824	0.99936	22.0243	32.3664	49.2116	85.8813	137.015	223.648	347.145	553.416	841.723	1341.4	1911.63	2749.02	3594.26	3943.66	13.2573	24.1594	43.9332	79.5914	143.239	254.824	444.449	750.042	1201.1	1779.83	2377.75	2811.71	2932	2726.43	20.3996	32.8021	52.9505	85.6241	138.317	222.421	354.514	557.337	859.68	1293.38	1882.16	2617.07	3444.48
ACUTE SINUSITIS	-0.0113338	12.2124	0.483051	-1.86364	8	0.64212	2.91864	0.947077	1371.21	1311.08	1132.01	1055.84	993.87	998.089	1003.07	992.711	878.43	724.565	595.244	455.81	327.569	227.228	245.387	377.227	572.625	852.072	1228.48	1684.81	2136.35	2403.59	2279.42	1737.89	1042.53	497.308	193.329	62.5576	1089.74	1123.35	1158.92	1185.75	1191.68	1164.35	1094.51	981.223	835.784	679.74	535.454	416.013	323.87
ACUTE SINUSITIS, UNSPECIFIED	0.00800512	12.5577	0.017944	-15.1674	10.4277	0.0198597	2.8589	0.64038	22.7188	24.8973	24.569	24.3871	23.2719	27.8858	30.1468	31.5785	31.1691	31.5648	24.552	22.7652	17.9842		7.03953	10.9158	16.6495	24.7541	35.3926	47.7201	59.0718	64.9149	61.0606	47.6874	30.4857	16.0213	7.01383		20.8534	22.6603	24.6594	26.6884	28.5273	29.9025	30.5272	30.1916	28.8806	26.8398	24.4838	22.1743	20.1264
ACUTE SUPPURATIVE OTITIS MEDIA	0.0187166	13.2714	0.0348474	-5.58821	11.2859	0.0316523	3.03448	0.839213	26.5383	33.8484	36.4122	45.0022	42.0577	50.9993	56.8425	58.4019	65.5025	61.5005	64.806	51.0952	48.8142	80.7921	8.35281	13.5233	21.6576	34.0868	52.1942	76.5798	105.337	131.957	145.554	137.016	108.037	71.2664	39.7288	18.9784	28.7697	32.3299	36.4969	41.1387	46.0223	50.7901	54.9824	58.1461	60.038	60.8198	61.0114	61.1307	61.5469
ACUTE TONSILLITIS	-0.0288888	12.1152	0.499582	-2.18203	8	0.662776	2.81034	0.772917	2296.58	1937.9	1487.53	1284.1	1148.27	1070.05	941.352	817.627	679.549	572.443	432.516	330.854	283.893	393.861	271.663	415.435	627.062	927.212	1327.07	1803.74	2260.47	2502.6	2321.28	1719.67	997.225	458.481	171.479	53.2886	1185.96	1223.14	1260.95	1287.18	1288.01	1249.62	1162.37	1026.77	857.546	680.363	520.304	390.884	293.374
ACUTE TRACHEITIS	0.0254609	13.0664	0.108085	-1.17937	12.0502	0.0902559	2.02995	0.850573	93.4546	100.537	102.763	120.006	133.65	182.942	207.78	226.78	240.967	253.129	231.817	194.263	142.589	90.8911	29.9415	47.9665	75.9615	118.108	178.41	257.696	347.853	425.593	455.356	412.164	309.605	192.977	100.982	45.0232	73.2556	91.7486	114.01	139.69	167.512	194.877	217.766	231.434	232.161	219.414	196.463	168.442	140.013
ACUTE, BUT ILL-DEFINED, CEREBROVASCULAR DISEASE	0.11436	15.3671	0.0820709	0.972874	15.367	0.0820635	0.000192617	0.972873	2.2818	6.28359	13.3879	35.1771	70.9373	125.486	174.283	221.415	319.918	443.944	532.151	533.212	583.201	676.634	4.45721	8.03396	14.4398	25.8246	45.7891	79.9978	136.342	223.199	343.372	483.392	607.194	670.162	649.606	560.308	4.45711	8.03377	14.4395	25.824	45.7883	79.9972	136.343	223.206	343.39	483.42	607.217	670.167	649.591
ALLERGIC RHINITIS	0.00976313	12.7973	0.371696	-8.43014	10.3369	0.369425	2.81344	0.312575	625.908	562.144	526.248	530.289	528.431	572.689	633.489	746.667	814.826	882.593	831.629	687.509	516.403	333.267	125.183	198.466	311.388	480.507	722.137	1040.91	1405.97	1721.32	1831.41	1623.68	1169.11	683.744	330.244	134.312	454.302	503.187	559.045	618.694	677.071	726.873	759.186	765.805	743.194	695.761	634.47	570.53	511.506
ALLERGIC RHINITIS, CAUSE UNSPECIFIED	0.0292481	13.462	0.136859	-0.691195	12.3389	0.110337	2.64494	0.79525	115.826	113.757	112.326	124.129	133.837	162.543	198.441	253.116	317.703	405.455	421.667	410.28	304.446	227.228	28.7654	47.1301	76.5299	122.479	191.507	288.635	411.042	538.065	625.972	625.975	526.268	370.436	220.369	112.463	83.0828	100.396	121.573	146.729	175.47	206.6	237.917	266.419	289.213	304.887	314.118	318.537	320.027
ANAL AND RECTAL POLYP	0.0564813	13.562	0.0368307	0.872609	13.3044	0.0315442	1.28195	0.991863	11.409	15.5904	20.1554	33.2472	51.4973	71.2118	83.9442	104.733	119.93	117.299	105.916	91.5667	61.66	55.5446	7.20268	11.8512	19.3219	31.0374	48.685	73.562	104.955	137.633	160.619	161.704	137.648	98.732	60.1951	31.6309	10.484	15.7791	23.4553	34.22	48.5849	66.3792	86.054	104.163	115.879	117.162	107.423	89.9694	69.7734
ANAL FISSURE	-0.00925229	12.2773	0.225777	-0.834067	9.33642	0.287903	2.48549	0.99059	427.689	436.71	453.35	466.864	448.615	440.559	396.882	371.383	322.291	274.105	225.822	152.78	110.474	75.7426	108.243	165.762	249.758	366.94	518.514	690.466	841.577	903.77	819.451	605.457	359.221	172.554	68.3084	22.6401	408.275	429.278	449.406	464.413	469.387	459.397	430.96	384.071	323.661	258.713	198.513	148.638	110.279
ANAL FISSURE AND FISTULA	-0.00505712	12.0675	0.0426551	-0.818274	10.0491	0.0505882	2.26464	0.958512	60.4181	65.9184	73.6335	86.2322	92.7138	86.1841	73.3877	67.3024	55.3765	48.6709	31.1183	23.2711	23.1225		23.3243	35.018	51.4699	73.25	99.3244	125.432	143.102	142.135	118.272	80.0314	43.5611	19.2325	6.99615		64.7587	69.872	74.7953	78.7921	80.9643	80.3734	76.309	68.6688	58.258	46.6829	35.701	26.4559	19.282
ANAL FISTULA	-0.000463391	11.8737	0.0303992	-1.27473	10.5774	0.0332098	2.08183	0.938051	37.2529	44.9929	52.8896	58.5116	69.8157	59.0469	56.538	52.6715	42.8772	38.2851	25.9795	23.777			18.8836	27.9417	40.3718	56.2793	74.393	91.0189	99.8513	94.5643	74.394	47.2338	23.9778	9.82774			40.8379	45.8604	50.956	55.5806	58.9899	60.3155	58.782	54.0618	46.6137	37.6969	28.8592	21.2252
AORTIC VALVE DISORDERS	0.101876	15.5789	0.093249	0.995237	15.7179	0.0883975	1.04429	0.997499	5.45648	8.59548	15.5947	27.8961	45.9831	77.0136	118.253	192.153	333.525	521.125	712.009	896.443	942.884	777.624	4.35261	7.92478	14.3936	26.031	46.725	82.7863	143.473	239.758	378.448	549.869	716.91	825.013	836.782	757.834	4.91989	8.68594	15.3092	26.8745	46.812	80.4445	135.215	219.632	339.438	490.505	652.317	790.938	876.558
ARTERITIS, UNSPECIFIED	0.0483387	13.9806	0.0228345	0.562669	13.6089	0.017405	2.35495	0.978029	8.13512	10.9666	12.1374	16.3166	22.6177	30.9739	38.6732	47.3068	52.0539	69.2389	70.2303	82.4606	56.5217	95.9406	3.32432	5.59249	9.34042	15.4154	24.9526	39.1538	58.5266	81.3431	102.018	112.017	105.4	84.4658	58.0365	34.6634	7.66155	10.1789	13.5178	17.862	23.3595	30.0503	37.7752	46.1142	54.4413	62.1388	68.8041	74.2127	78.3812
ASTHMA	0.013273	13.0599	0.189749	-16.5153	10.5186	0.188908	3.13113	0.710581	230.164	218.977	224.946	249.486	261.692	270.624	306.645	328.709	370.39	388.96	356.576	310.619	258.201	308.02	52.9147	84.8544	134.613	209.905	318.506	463.143	631.02	781.159	846.669	775.525	587.631	368.008	192.864	85.9412	196.951	215.834	237.801	261.707	285.841	307.831	324.855	334.383	335.412	329.495	320.239	311.056	304.179
ASTHMA, UNSPECIFIED	0.0293915	13.4951	0.184329	-0.960931	12.2244	0.150565	2.86896	0.980524	127.979	143.574	158.889	200.799	215.803	244.89	294.769	357.849	414.375	458.81	477.052	444.68	483.003	474.654	37.8844	62.2184	101.323	162.76	255.746	388.025	557.553	738.414	871.376	885.302	756.239	540.256	325.748	168.35	117.381	139.22	165.932	197.674	234.068	273.875	314.789	353.696	387.725	415.827	439.32	460.189	480.327
ATHEROSCLEROSIS	0.104839	14.5076	0.024752	0.944426	14.5075	0.0247485	0.0001817	0.944433		1.77838	6.03191	14.7375	26.6365	46.6012	74.3013	105.831	130.056	133.387	131.61	119.897	84.7825	70.6931		4.28642	7.36925	12.5584	21.0901	34.5764	54.5446	81.0821	110.553	134.288	142.003	129.474	102.212	70.8241		4.28622	7.36892	12.5579	21.0895	34.5762	54.5458	81.087	110.563	134.3	142.01	129.474	102.207
ATRIAL FIBRILLATION AND FLUTTER	0.100706	15.3728	0.335654	0.994862	15.5879	0.318112	1.21516	0.999326	23.3637	37.5237	58.5537	105.707	178.044	320.219	561.218	864.08	1288.06	1835.85	2480.9	2968.58	3501.77	3539.7	18.1699	32.7803	58.9993	105.749	188.17	330.662	568.814	944.7	1484.42	2150.39	2796.87	3206.18	3226.22	2879.16	21.3852	37.0238	64.0082	110.239	188.448	318.01	525.603	841.654	1287.85	1853.71	2473.08	3028.91	3410.1
BABYCARE NORMAL CHILD	0.0377801	12.4416	0.00294692	0.747607	12.4649	0.00284378	1.51272	0.862829	2.18259	2.48973	2.42748	3.50894	5.88807	4.86599	9.2369	7.9251	10.4424	8.75669	4.85331				1.25037	1.92361	2.90714	4.27482	6.02964	7.9936	9.68929	10.3776	9.46877	7.14318	4.3965				1.71098	2.34638	3.16684	4.17763	5.33905	6.53778	7.57132	8.17821	8.14034	7.42055	6.2135
BACTERIAL PNEUMONIA, UNSPECIFIED	0.073883	15.5264	0.0465388	0.893098	17	0.0392746	3.34148	0.996627	6.15094	8.29908	9.34211	15.2639	18.225	29.9445	43.9514	68.5217	101.735	168.21	250.945	395.103	535.671	722.079	2.25518	4.09541	7.418	13.3749	23.924	42.2086	72.756	120.726	188.801	271.115	348.575	394.998	394.217	351.182	5.45447	7.56307	10.6421	15.1599	21.8143	31.6456	46.2233	67.9958	100.991	152.07	232.24	355.713	537.278
BENIGN ESSENTIAL HYPERTENSION	0.105186	15.2514	0.131116	0.97935	15.2924	0.127041	0.703514	0.980322	4.76202	12.3301	28.0999	58.8625	108.509	181.445	266.551	355.41	452.189	620.707	746.839	942.985	1062.35	1060.4	7.73584	13.8688	24.7898	44.0815	77.6869	134.834	228.115	370.286	563.997	784.613	971.83	1055.27	1003.88	847.353	8.2474	14.5638	25.6469	44.9272	77.9687	133.175	221.624	354.071	532.502	737.198	920.952	1027.13	1025.49
BENIGN MAMMARY DYSPLASIAS	0.0526531	13.7254	0.00263822	0.688353	14.766	0.00268366	3.62255	0.95975	0.942483	1.65982	1.4712	1.66675	2.89731	3.18161	3.34965	5.60854	8.22737	12.6259	9.42113	17.2004			0.459717	0.762849	1.25508	2.03639	3.23084	4.94739	7.17375	9.59719	11.4825	11.9201	10.5241	7.87008			1.01704	1.26108	1.58519	2.0126	2.57254	3.30131	4.24549	5.47179	7.09173	9.30517	12.4348	16.8805
BRONCHIECTASIS	0.0780776	14.2921	0.0433404	0.97349	14.2501	0.0394539	1.0122	0.985415	7.8871	10.7888	15.5947	26.1416	31.1227	52.0286	84.1472	131.069	172.933	229.303	228.962	199.828	158.004	116.139	5.06173	8.65425	14.7096	24.7572	40.9962	66.1156	102.244	148.298	196.126	229.55	232.4	201.784	151.01	98.7524	6.07768	9.96495	16.2263	26.1174	41.2652	63.3645	93.2782	129.376	165.817	192.978	201.87	189.873	162.211
BRONCHOPNEUMONIA, ORGANISM UNSPECIFIED	0.0314852	13.9396	0.125969	-0.154116	12.5403	0.104292	3.98198	0.995463	68.8013	84.9471	92.8326	107.637	114.49	132.972	173.268	205.809	244.922	291.822	360.858	407.75	520.256	671.584	18.9025	31.7598	52.9989	87.4497	141.661	222.775	334.372	467.617	591.026	653.934	618.556	496.287	339.879	201.539	69.3392	79.0675	91.3983	106.601	124.943	146.661	172.009	201.546	236.789	281.2	340.581	421.437	529.779
CALCULUS OF BILE DUCT WITHOUT MENTION OF CHOLECYSTITIS	0.0635716	14.5491	0.0347991	0.858126	14.6646	0.0271119	2.26878	0.98965	6.8454	11.263	14.6384	17.1938	25.4215	35.0912	47.7071	64.6201	97.4627	130.536	159.588	191.228	202.964	176.733	3.38596	5.8641	10.1048	17.2645	29.0803	47.8495	75.8276	113.375	155.714	190.817	203.815	187.857	149.991	105.163	6.70849	9.59301	13.726	19.5782	27.7131	38.721	53.082	70.9754	92.1439	115.944	141.464	167.403	192.588
CALCULUS OF GALLBLADDER WITH ACUTE CHOLECYSTITIS	0.0558605	14.3326	0.033152	0.766061	14.275	0.0253134	2.39758	0.994493	8.18472	11.5002	14.712	23.3345	31.3096	36.1206	46.286	62.3035	81.799	104.673	131.61	156.321	141.304	171.683	3.76182	6.44453	10.9767	18.516	30.7373	49.7115	77.1338	112.332	149.306	175.829	179.332	157.045	118.665	78.4335	8.2094	11.2745	15.5055	21.2681	28.9597	38.9339	51.3789	66.1871	82.9255	100.998	119.818	138.669	156.985
CALCULUS OF GALLBLADDER WITHOUT MENTION OF CHOLECYSTITIS	0.0480016	13.7505	0.26295	0.58984	13.3408	0.20832	2.14426	0.995214	96.6789	136.046	186.401	255.451	309.451	386.378	474.432	597.431	746.001	871.189	940.971	941.974	838.833	843.268	45.1884	75.2835	124.575	203.856	327.589	511.233	761.72	1057.2	1323.59	1443.62	1335.1	1036.87	680.641	383.569	98.7529	133.192	179.244	239.604	316.404	409.986	517.19	629.859	735.227	819.661	873.933	895.358	888.197
CALCULUS OF KIDNEY	0.0227209	12.8753	0.342028	-2.34257	11.6024	0.298979	2.12622	0.958278	261.961	358.758	465.414	583.361	656.193	724.938	751.437	778.245	784.764	781.382	672.326	533.212	422.628	419.109	108.977	173.428	273.166	423.241	638.828	925.232	1256.81	1550.05	1666.24	1498.92	1100.33	658.7	326.577	136.634	296.482	361.245	438.075	525.409	618.545	708.279	780.537	818.793	810.529	755.2	666.223	563.087	462.264
CALCULUS OF URETER	0.0086344	12.5969	0.119077	-1.30947	11.0227	0.113095	2.0571	0.943471	104.417	146.597	193.095	222.291	248.14	250.13	236.404	223.488	196.824	165.359	133.038	99.1551	77.075	70.6931	45.6592	71.144	109.213	163.796	236.974	324.573	409.873	461.118	444.732	355.733	232.237	124.274	55.2992	20.7652	128.966	150.358	173.647	197.188	218.301	233.289	238.058	229.548	207.626	176.071	141.145	108.451	81.0617
CARDIAC DYSRHYTHMIA, UNSPECIFIED	0.0751066	14.4868	0.057253	0.957226	14.4957	0.0491293	1.44605	0.989393	10.7641	12.5079	19.3463	29.7383	42.9923	65.3165	100.083	149.114	204.102	245.595	304.617	311.63	292.885	207.03	5.82378	10.0561	17.2746	29.4178	49.3759	80.9242	127.661	189.849	259.044	314.891	333.055	303.43	239.047	165.084	8.11645	12.9135	20.4258	31.9818	49.2739	74.0973	107.629	149.14	194.608	236.564	266.404	278.181	271.572
CARDIOMEGALY	0.0919628	14.8839	0.0546504	0.988415	14.9277	0.0505552	1.02835	0.994812	4.514	6.99494	12.873	28.5101	47.0111	70.2761	102.723	148.626	188.28	255.98	316.036	312.136	332.707	313.069	4.19001	7.37805	12.9397	22.5383	38.8024	65.514	107.146	166.645	240.448	312.903	358.406	356.894	309.585	237.1	4.88302	8.29282	14.0264	23.545	39.0148	63.3123	99.4862	149.122	209.449	270.815	318.193	338.338	327.781
CARDIOMYOPATHY	0.0633418	13.5066	0.0321252	0.970498	13.4589	0.0297919	0.975069	0.991685	7.78789	10.9074	18.0957	34.1244	44.4877	65.0358	82.1171	99.9782	106.481	121.779	101.063	98.6492	59.0908		6.53126	10.7133	17.407	27.8517	43.4841	65.3276	92.5398	120.264	138.802	137.919	115.678	81.657	48.9484		7.77987	12.2156	18.9644	28.9254	42.9531	61.3235	82.7942	103.617	117.709	119.355	107.306	86.0023	62.2983
CELIAC DISEASE	-0.00450285	12.4635	0.0115949	-24.6287	8	0.0212027	3.83525	0.482124	18.3536	20.7477	20.0083	14.7375	16.5427	16.8438	18.1693	17.5572	14.2397	16.2915	13.1325	11.6355	15.415		4.84885	7.47197	11.3148	16.6785	23.5973	31.4043	38.249	41.2026	37.8435	28.756	17.8342	9.07254	3.83741		17.4892	17.5523	17.7535	17.9665	18.073	17.9643	17.5596	16.8392	15.8789	14.8536	13.9749	13.3854	13.1416
CELLULITIS AND ABSCESS OF ORAL SOFT TISSUES	0.00787967	12.6407	0.014546	-18.9201	10.4502	0.0160955	3.01029	0.535475	17.5599	18.5544	18.2429	20.0887	23.085	20.774	22.128	23.8972	23.891	25.0482	25.123	22.2593	15.415		5.39092	8.40295	12.8927	19.3016	27.8276	37.907	47.5271	53.0618	50.882	40.6484	26.6585	14.4051	6.49619		16.2673	17.6452	19.2011	20.8203	22.3474	23.5862	24.3261	24.4053	23.7985	22.6724	21.3237	20.0121	18.8937
CEREBRAL ARTERY OCCLUSION, UNSPECIFIED	0.118908	15.5551	0.127258	0.971842	15.555	0.127248	7.10469e-05	0.971841	3.27389	6.34287	20.9646	49.2129	105.425	176.486	259.445	363.579	504.876	655.326	819.068	955.127	1163.83	1100.79	6.04244	10.9899	19.9399	36.0247	64.5998	114.352	198.019	330.702	521.787	757.987	988.145	1136.85	1152.25	1042.01	6.04234	10.9897	19.9395	36.024	64.5988	114.351	198.02	330.71	521.809	758.023	988.177	1136.86	1152.22
CERVICITIS AND ENDOCERVICITIS	0.0122974	11.7188	0.00159629	-3.18235	8	0.00377782	5.63684	0.57559	2.13299	2.60828	2.28036	2.6317	3.27115	2.8073	2.53761	3.65774	2.68972	5.0911					1.09479	1.59899	2.27453	3.1107	4.0156	4.771	5.04995	4.58344	3.43397	2.06534					2.25063	2.31666	2.42301	2.56061	2.72255	2.904	3.10472	3.3354	3.62888	4.05434
CHOLELITHIASIS	0.0489443	13.9011	0.0272434	0.635972	13.5482	0.0211094	2.10076	0.993956	8.63116	11.3816	18.1693	21.4923	30.8423	39.9572	43.4439	57.3046	68.3504	77.181	82.2208	86.0019	92.49	75.7426	4.19551	7.029	11.6874	19.1935	30.8911	48.1433	71.3657	98.1617	121.534	131.382	121.404	95.3506	64.101	37.3973	8.77587	12.0023	16.3501	22.0793	29.3859	38.2793	48.4213	59.009	68.8528	76.7498	81.9312	84.1833	83.8731
CHRONIC AIRWAY OBSTRUCTION, NOT ELSEWHERE CLASSIFIED	0.0760936	14.0847	0.324116	0.923531	14.0182	0.286639	1.28183	0.965094	37.997	81.2717	166.245	310.278	483.196	642.404	814.776	984.176	1183.16	1323.89	1346.65	1318.36	1397.63	1469.41	43.9857	74.5728	125.767	210.254	346.434	557.408	863.198	1259.17	1680.42	1983.92	2012.74	1729.76	1262.37	793.487	59.7312	94.4103	148.23	230.179	351.36	522.751	749.399	1020.17	1297.01	1516.38	1614.95	1566.73	1398.09
CHRONIC BRONCHITIS	0.0572797	13.9271	0.110733	0.788946	13.691	0.0889127	1.81106	0.992619	27.4808	42.5624	59.5835	97.724	139.538	179.854	207.577	257.871	317.228	368.188	360.858	344.008	351.976	368.614	16.7607	28.1392	46.914	77.3217	125.071	196.303	293.868	409.554	515.397	567.394	533.857	426.124	290.42	171.425	30.2294	43.52	62.2421	88.0174	122.318	165.768	217.049	271.79	322.459	360.4	379.396	377.957	359.572
CHRONIC ISCHEMIC HEART DISEASE, UNSPECIFIED	0.116805	14.8513	0.405986	0.92383	14.8512	0.405952	0.000112691	0.92383	8.53195	34.9154	122.477	296.242	553.759	868.017	1241.2	1629.28	1942.92	2344.35	2620.79	2796.58	2948.12	2716.63	31.9204	56.1991	98.6399	172.215	297.951	507.628	843.008	1343.12	2006.87	2733.38	3298.76	3460.3	3140.85	2490.51	31.9197	56.1979	98.6376	172.211	297.946	507.624	843.015	1343.16	2006.97	2733.53	3298.88	3460.33	3140.78
CHRONIC KIDNEY DISEASE, UNSPECIFIED	0.117156	16.061	0.287123	0.999699	16.082	0.286375	0.32761	0.999713	9.87127	16.3611	32.2928	61.231	116.546	213.261	384.905	663.148	1066.24	1671.1	2343.58	3042.44	3589.13	3736.63	9.49256	17.6816	32.8853	60.9945	112.571	205.928	370.872	650.279	1091.11	1711.49	2445.81	3122.82	3546.45	3625.86	9.58555	17.8092	33.0424	61.1425	112.585	205.476	369.196	645.888	1081.77	1695.56	2426.02	3109.99	3558.23
CHRONIC LARYNGITIS AND LARYNGOTRACHEITIS	0.0356727	13.2595	0.0401585	-0.103948	12.5406	0.0325992	1.86737	0.95947	19.7921	27.6241	32.7342	45.0899	64.8623	74.8613	88.7149	88.5173	89.5517	94.2871	77.9385	62.7308	52.6679	60.5941	9.70714	15.7066	25.1385	39.5389	60.4983	88.6904	121.876	152.492	167.94	157.764	124.072	81.5893	45.3233	21.5668	20.7799	27.3796	35.7172	45.856	57.5139	69.8425	81.2779	89.6914	93.0578	90.4839	82.789	71.9597	60.1471
CHRONIC PHARYNGITIS	0.0347879	13.4624	0.0587537	-0.130336	12.678	0.0465097	2.20618	0.908471	38.9394	41.614	41.8556	54.9149	63.18	79.2594	100.286	119.608	139.074	164.544	165.584	149.744	111.759	90.8911	12.327	20.1778	32.7143	52.2282	81.3547	121.922	172.235	223.095	256.362	253.199	210.651	147.187	87.1754	44.3885	29.7969	38.0978	48.5131	61.1885	75.9548	92.1052	108.217	122.218	131.928	135.995	134.516	128.664	120.104
CHRONIC RENAL FAILURE	0.104052	15.025	0.343294	0.99829	15.0389	0.339538	0.421489	0.998429	25.4966	39.717	70.6175	125.795	234.121	421.937	713.069	1143.41	1633.45	2197.72	2522.29	2662.52	2652.66	2555.05	23.8333	42.2987	74.8504	131.782	229.998	395.493	663.386	1068.74	1617.39	2236.64	2750.16	2952.6	2758.07	2264.8	24.4091	43.0837	75.828	132.776	230.428	393.887	656.594	1051.27	1582.64	2182.95	2690.61	2916.95	2777.47
CHRONIC RHINITIS	0.0216946	13.2757	0.174776	-2.75501	11.6356	0.150534	2.84469	0.74016	191.771	162.306	165.73	181.5	196.082	225.988	264.216	331.269	380.832	426.634	445.934	423.433	340.415	267.624	41.8963	67.9833	109.253	172.866	266.821	396.09	553.751	708.284	800.065	770.938	619.731	414.371	232.946	111.833	135.653	156.883	182.123	210.979	242.413	274.485	304.317	328.595	344.798	352.672	354.434	352.928	350.591
CHRONIC SINUSITIS	0.0109834	12.3741	0.0933134	-1.43764	11.1862	0.0890983	2.01527	0.848171	113.197	117.788	134.982	140.27	148.417	168.532	172.862	183.375	190.179	165.562	148.169	94.0962	53.9525		41.6178	63.8945	96.4185	141.674	199.867	265.236	321.886	344.7	313.335	234.179	141.932	70.1962	28.7603		97.0108	114.573	133.945	153.888	172.28	186.097	191.866	186.821	170.511	145.748	117.589	90.7645	68.0158
CHRONIC TONSILLITIS	-0.0564474	10.7438	0.0106301	-0.0869964	8	0.0245195	2.17726	0.765495	60.3189	49.2017	28.3206	17.9833	13.365	10.2934	9.94744	6.94971	6.96162	4.27652	4.56782				13.2609	17.7073	22.6289	27.1678	29.8862	29.1676	24.2911	16.5512	8.88522	3.67381	1.17018				29.5355	27.7908	25.8184	23.4349	20.5551	17.2196	13.6149	10.0551	6.89653	4.4059	2.65782
CIRRHOSIS OF LIVER WITHOUT MENTION OF ALCOHOL	0.0836159	14.1063	0.0227758	0.976741	14.1086	0.0226267	0.292655	0.976811	2.33141	4.09026	9.34211	17.5447	34.2069	47.0691	54.9139	68.6436	81.4826	105.691	107.915	102.19	66.7983		3.03372	5.13705	8.64052	14.373	23.4779	37.2435	56.4238	79.7476	102.121	114.978	111.361	92.1378	65.5186		3.0729	5.18726	8.69737	14.4198	23.4719	37.0964	55.9909	78.8723	100.797	113.568	110.543	92.4278	66.8598
CONDUCTIVE HEARING LOSS	0.0292843	13.4999	0.0266326	-1.14049	12.3008	0.0214927	2.7254	0.965504	16.3198	19.6807	21.8473	25.1766	31.6834	39.9572	47.5041	55.5977	52.2121	52.5401	52.53	52.107	53.9525	70.6931	5.43958	8.91876	14.4837	23.1598	36.1298	54.2221	76.7037	99.5113	114.612	113.62	95.0684	66.9496	40.0393	20.618	16.1123	19.2527	23.0595	27.532	32.5784	37.971	43.3255	48.153	52.0247	54.7944	56.6607	57.9318	58.913
CONGESTIVE HEART FAILURE	0.120506	16.0136	0.282769	0.990655	16.0135	0.282756	0.000258142	0.990655	6.69659	13.5749	32.5135	77.8985	164.212	271.84	425.304	647.786	998.834	1511.45	2165.72	2865.89	3524.9	3529.6	9.67143	17.9752	33.3562	61.7225	113.628	207.283	372.118	649.968	1085.48	1692.92	2402.92	3044.57	3428.38	3472.47	9.67134	17.9751	33.3558	61.7218	113.627	207.282	372.119	649.976	1085.51	1692.97	2402.97	3044.59	3428.35
CONSTIPATION	0.0551086	13.7616	0.636232	0.734344	13.5843	0.531574	2.36686	0.990703	290.483	339.61	414.142	548.535	771.898	961.781	1282.41	1809.48	2474.06	3139.78	3488.39	3714.78	3735.57	3676.04	109.084	182.523	304.093	503.024	822.289	1318.17	2046.54	3017.78	4105.82	4961.66	5116.72	4378.96	3091.89	1826.91	246.289	330.633	445.621	600.951	807.678	1076.56	1414.54	1819.3	2273.87	2745.91	3193.8	3574.22	3858.53
CORONARY ATHEROSCLEROSIS	0.100091	13.8578	0.244233	0.878932	13.8577	0.244197	6.21711e-05	0.878937	9.22641	42.6217	127.185	300.365	525.814	757.784	962.668	1116.34	1220.18	1277.25	1171.08	916.679	684.683	353.465	38.8924	65.1412	108.401	178.473	288.749	454.147	683	958.962	1218.35	1353.84	1281.16	1022.07	691.385	402.58	38.8905	65.138	108.396	178.466	288.742	454.146	683.02	959.027	1218.47	1353.98	1281.23	1022.07	691.346
CROUP	0.00470177	12.6694	0.00809804	-20.365	8.00001	0.0142979	4.27412	0.123299	11.3098	10.1367	10.8869	12.9831	11.1219	10.9485	12.079	11.4609	14.0815	13.4405	11.1341	8.0943	16.6996		2.94217	4.59366	7.06104	10.5932	15.3099	20.9171	26.3218	29.5229	28.4745	22.9092	15.1495	8.26228	3.76351		10.7912	10.9211	11.1692	11.4659	11.7459	11.948	12.0243	11.9617	11.808	11.685	11.7568	12.1534	12.9547
CYST OF KIDNEY, ACQUIRED	0.0936648	14.4919	0.107475	0.99399	14.4866	0.105413	0.450577	0.994451	10.3177	16.7167	31.3365	60.9678	103.836	162.73	253.355	387.964	487.313	586.494	595.244	500.835	425.197	409.01	10.8972	18.8266	32.3649	55.1752	92.7576	152.395	241.28	360.669	495.485	607.209	647.715	594.742	471.612	327.355	11.2836	19.3456	33.0002	55.8076	93.024	151.443	237.478	351.662	479.46	585.782	627.841	585.458	477.561
CYSTITIS	0.0403874	13.784	0.0821818	0.260718	13.1458	0.0632669	2.53583	0.976794	41.9157	43.5109	53.6252	72.4596	90.938	104.525	116.933	151.187	200.938	243.965	248.375	246.37	264.624	227.228	13.7571	22.918	37.8836	61.8307	98.8584	152.954	224.866	306.258	374.503	398.391	360.626	276.17	180.263	101.721	35.505	45.1025	57.3833	72.7669	91.4763	113.32	137.464	162.365	186.118	207.232	225.185	239.991	252.136
DEGENERATIVE AND VASCULAR DISORDERS OF EAR	0.162241	17	0.0610888	0.957894	17	0.0610888	0.000131102	0.957894	1.04169	0.71135	2.05968	4.56162	11.4023	30.0381	88.0044	201.298	369.757	607.47	752.549	823.089	858.102	631.188	1.02964	2.00225	3.89102	7.55181	14.6204	28.1704	53.7869	100.969	183.843	317.959	508.678	735.415	954.021	1126.11	1.02964	2.00225	3.89102	7.55181	14.6204	28.1704	53.7869	100.969	183.843	317.959	508.678	735.415	954.021
DENTAL CARIES	-0.00387757	12.2308	0.0684068	-3.47009	9.737	0.085727	2.67215	0.936098	88.9406	103.798	125.935	140.445	129.351	126.422	112.061	102.539	95.7223	80.4393	72.2287	54.1306	50.0988		33.5746	51.022	76.0741	110.165	152.635	198.018	233.598	241.632	210.852	150.5	86.7899	40.7325	15.7981		102.169	108.077	114.136	119.402	122.754	122.986	119.09	110.693	98.4709	84.1618	69.8836	57.1676	46.6499
DEVELOPMENTAL ODONTOGENIC CYSTS	0.00104363	11.9183	0.013823	-1.75647	10.6073	0.0151159	2.13674	0.958458	16.5679	21.7555	23.8334	26.1416	26.9169	24.8914	23.8535	25.4823	21.3595	18.5316	13.7035	10.1179			8.32915	12.358	17.9096	25.0526	33.2511	40.8874	45.1444	43.1138	34.2853	22.0589	11.3717	4.74065			18.1748	20.3766	22.627	24.6946	26.2611	26.9512	26.4213	24.509	21.3821	17.5573	13.6947	10.2934
DEVIATED NASAL SEPTUM	-0.000210721	12.5567	0.248593	-3.70835	9.86127	0.277853	2.63877	0.82242	445.05	412.998	407.522	416.336	408.614	414.732	423.781	434.174	425.45	408.713	355.434	283.3	226.087	121.188	98.4975	153.567	236.199	355.622	517.877	716.321	916.557	1046.9	1023.91	826.184	539.911	287.141	126.364	46.7894	361.964	390.555	421.02	449.939	472.784	484.146	478.789	453.666	410.22	355.077	297.436	244.593	200.068
DIABETES MELLITUS COMPLIC.PREGNANCY,CHILDBIRTH,OR THE PUERPERIUM	0.0439775	13.5315	0.000588815	0.661498	13.8442	0.00126399	6	0.926102					1.02808	1.12292	1.62407	1.70695	1.89862	3.46195									0.785266	1.18005	1.67158	2.17203	2.50713	2.4938									0.996333	1.18791	1.43915	1.78103	2.27537	3.04736
DIAPHRAGMATIC HERNIA WITHOUT MENTION OF OBSTRUCTION OR GANGRENE	0.0492692	13.8098	0.18081	0.621285	13.4318	0.142227	2.10799	0.997075	65.9738	81.5089	118.946	157.815	220.289	261.64	323.799	402.351	507.091	571.425	601.811	604.543	554.94	580.693	29.7612	49.6942	82.3943	135.039	217.182	338.861	504.095	697.535	869.95	945.98	874.932	682.757	452.582	258.647	63.3585	86.1892	116.882	157.288	208.856	271.786	343.854	419.434	489.844	545.939	581.627	595.201	589.571
DIASTOLIC HEART FAILURE	0.133562	16.2256	0.0379528	0.977227	16.2256	0.037951	4.24342e-05	0.977228	0.545648	1.30414	3.45732	8.15829	23.3654	38.6472	65.2674	96.1986	147.46	213.419	282.063	369.302	431.62	383.762	1.11473	2.09178	3.91931	7.32348	13.6168	25.0942	45.5248	80.3872	135.775	214.225	307.668	394.523	450.055	463.002	1.11473	2.09176	3.91928	7.32343	13.6167	25.0941	45.525	80.3883	135.778	214.231	307.673	394.523	450.047
DIFFUSE CYSTIC MASTOPATHY	0.0285118	12.3481	0.00169532	0.5877	12.3127	0.00164051	1.64058	0.818401	0.79367	2.31189	2.05968	2.01764	3.27115	3.64949	3.85717	5.36469	4.43012	3.05466	3.99684				0.766225	1.17144	1.75768	2.56257	3.57705	4.68143	5.58443	5.86468	5.22646	3.83674	2.29084				1.10572	1.47287	1.93309	2.48302	3.09502	3.70493	4.20806	4.47812	4.41821	4.02264	3.39349
DISEASES AND CONDITIONS OF THE TEETH AND SUPPORT.STRUCTURES	0.0108835	12.3488	0.656881	-2.85894	10.0853	0.655243	2.33024	0.991714	1036.98	1171.12	1405.36	1686.92	1846.43	1927.21	1940.87	1914.34	1783.91	1621.62	1245.3	971.315	750.197	595.842	306.178	476.855	736.134	1120.41	1666.84	2389.62	3225.01	3947.76	4155.04	3540.56	2348.09	1214.96	504.986	173.626	1072.13	1221.31	1392.11	1575.98	1756.32	1905.68	1986.78	1962.32	1815.47	1568.56	1276.86	996.08	758.425
DISEASES OF LIPS	0.0261498	13.3759	0.0379572	-1.71155	12.0832	0.0312266	2.64003	0.823153	32.3917	33.1963	31.9986	34.0367	42.7119	49.2213	55.3199	67.4244	81.9572	97.5454	80.7934	89.5431	74.5058	55.5446	8.45787	13.7746	22.2057	35.2145	54.4079	80.7116	112.556	143.444	161.6	155.976	126.522	86.0756	49.5875	24.5293	24.982	29.7065	35.3613	41.8946	49.1004	56.5526	63.5876	69.4056	73.3446	75.2222	75.4177	74.5119	73.0686
DISEASES OF TRICUSPID VALVE	0.0977663	15.5072	0.0401506	0.989851	15.7055	0.0369627	1.28554	0.995298	3.12508	3.85315	6.54683	12.1058	20.4681	31.3482	50.2447	87.42	133.695	217.288	298.907	354.125	378.952	328.218	1.97246	3.57868	6.47576	11.6638	20.8388	36.7149	63.1798	104.612	163.158	233.503	299.026	337.36	335.12	297.074	2.38423	4.12208	7.11496	12.2277	20.839	35.0087	57.4911	91.2709	138.225	196.925	260.775	318.793	360.918
DIVERTICULA OF COLON	0.0795862	14.1295	0.159486	0.988641	14.0796	0.147982	0.890866	0.998804	24.6534	39.5392	64.3649	99.7416	176.362	254.996	367.04	531.957	683.188	761.628	789.091	673.344	524.11	449.406	20.9284	35.517	59.9181	100.09	164.496	263.284	404.036	581.236	761.247	879.415	874.005	739.853	535.976	336.993	24.3606	39.9793	65.1603	104.984	166.05	255.213	375.749	520.069	661.991	758.904	773.195	699.31	567.221
DUODENAL ULCER	0.0347804	13.2124	0.0922928	-0.133674	12.476	0.0754666	1.85618	0.986031	51.7374	58.8049	84.1525	115.093	140.192	173.023	187.276	206.662	227.044	221.157	183.569	159.356	127.174	121.188	23.083	37.2786	59.5604	93.5388	142.959	209.427	287.691	359.823	395.752	370.461	289.396	188.412	103.338	48.4476	49.6798	65.3485	85.1134	109.111	136.654	165.697	192.473	211.853	218.97	211.75	192.336	165.704	137.125
DUODENITIS	0.0302467	12.6542	0.075543	0.51188	12.2095	0.0669499	1.43516	0.972641	47.5706	59.8127	85.8444	107.461	140.66	158.238	169.715	180.449	183.692	178.392	140.461	106.744	55.2371		27.8029	43.4324	66.841	100.492	145.736	200.1	253.425	286.298	277.949	224.584	148.675	80.9343	36.7231		45.4909	61.9112	82.7938	108.005	136.143	163.853	185.612	194.853	186.977	162.816	129.063	94.294	64.5477
DYSPLASIA OF CERVIX (UTERI)	0.0277604	12.0719	0.00106513	0.490291	12.2669	0.00117118	2.25298	0.784782	1.04169	1.00775	0.956279	2.01764	2.05615	1.96511	3.55266	2.07272	3.63903	2.64737					0.579297	0.868825	1.27492	1.81003	2.44605	3.0755	3.49099	3.44978	2.85879	1.92979					0.878601	1.08767	1.34037	1.63459	1.95944	2.29127	2.59222	2.81567	2.92156	2.89623
EARLY ONSET OF DELIVERY	0.037041	12.8177	0.00147424	0.542963	12.9006	0.00154918	2.31078	0.821719		0.889188	1.98612	2.10536	2.52346	3.27518	2.53761	2.92619	5.69587	5.49839	4.28233					0.761993	1.18332	1.79655	2.63388	3.66224	4.71014	5.4279	5.41073	4.52597	3.12781					1.17389	1.4985	1.8981	2.37135	2.90196	3.45296	3.96725	4.38145	4.65155	4.77044
EMPHYSEMA	0.0853429	13.8814	0.0450682	0.961358	13.8757	0.0448416	0.200388	0.961403	4.5636	9.18827	19.4198	40.0019	72.1523	106.022	146.369	173.621	188.755	199.978	163.871	138.615	88.6363	80.7921	7.03934	11.7831	19.5754	32.1205	51.6557	80.4454	119.168	163.799	202.618	218.726	201.657	157.861	105.671	61.3319	7.10167	11.8655	19.6745	32.2173	51.697	80.3166	118.675	162.718	200.886	216.692	200.035	157.224	106.026
END STAGE RENAL DISEASE	0.0815756	14.224	0.0369856	0.990948	14.214	0.0364647	0.359144	0.991184	5.15885	8.12125	13.0201	20.7027	38.5996	58.6726	82.9291	115.097	137.017	181.447	199.557	196.287	143.873	65.6436	4.53299	7.7231	13.0773	21.9171	36.1158	57.9024	88.8904	127.747	167.018	192.791	192.106	163.924	120.431	77.2314	4.64639	7.87428	13.2607	22.0973	36.1898	57.6377	87.8673	125.42	163.091	187.871	187.876	162.118	121.548
EROSION AND ECTROPION OF CERVIX	0.0213476	11.2937	0.000583051	-0.502217	10.7084	0.00137214	6	0.964683	0.79367	0.880007	0.966345	1.05268	1.02808	1.25437	1.48066	1.70695							0.523611	0.784593	1.04557	1.30656	1.58316	1.50665	1.43014	1.35364							0.781882	0.856409	0.930935	1.00546	1.12264	1.30216	1.48169	1.66121
ESOPHAGITIS	0.024338	12.8764	0.52864	-3.08399	11.3953	0.467986	2.3605	0.978569	545.35	624.032	711.986	836.093	976.579	1099.99	1250.74	1412.86	1498.8	1514.3	1353.22	1138.26	953.161	848.317	169.282	270.399	428.406	669.873	1025.48	1517.26	2125.78	2734.2	3093.1	2932.86	2249.39	1386.2	698.136	294.229	508.691	608.358	728.088	866.839	1019.53	1174.66	1312.7	1407.94	1436.91	1391.45	1285.39	1145.33	997.138
ESSENTIAL HYPERTENSION	0.0525033	12.8923	0.730175	0.62727	12.4409	0.660365	1.40744	0.902974	264.391	484.548	933.549	1553.14	2195.97	2834.25	3011.94	3162.24	3118.49	3026.56	2730.7	2354.43	1987.25	1731.98	232.665	373.433	595.954	942.294	1467.6	2230.07	3254.25	4444.05	5455.65	5701.61	4805.43	3181.87	1674.85	723.052	409.955	582.824	822.119	1145.89	1568.94	2092.03	2682.39	3248.61	3633.38	3670.41	3307.94	2671.34	1968.01
EXTERNAL HEMORRHOIDS WITHOUT MENTION OF COMPLICATION	-0.000439022	12.7367	0.156616	-16.4592	9.21088	0.199255	3.18095	0.953967	215.779	238.243	246.867	268.434	274.777	252.938	243.205	238.972	239.068	219.528	200.699	179.086	152.865	141.386	54.6137	85.8952	133.304	202.579	297.934	416.653	540.257	628.166	630.179	527.01	360.861	202.894	95.0072	37.6242	223.384	232.905	243.792	254.296	262.413	265.958	262.961	252.4	235.018	213.552	191.673	172.13	156.187
EXTERNAL THROMBOSED HEMORRHOIDS	-0.0119343	12.0133	0.0716304	-1.28786	8.71785	0.114933	2.7904	0.981474	138.446	144.7	137.483	134.831	123.93	120.62	112.568	102.783	89.5517	84.3086	58.2397	43.5068	32.1146		40.6785	60.8972	89.2343	126.574	170.984	214.946	243.78	240.175	197.642	131.813	70.5006	30.5183	10.8672		134.728	136.086	137.256	137.068	134.383	128.228	118.088	104.257	88.0329	71.4412	56.4285	44.0612	34.4746
FOLLICULAR CYST OF OVARY	0.00298694	12.2338	0.0162393	-39.5856	8	0.030699	4.22973	-0.21207	27.2328	26.2607	23.3185	22.9836	21.1223	22.4584	25.9851	29.0181	28.3211	28.5101	25.694	22.7652			7.93312	12.0396	17.9142	25.8629	35.6791	46.0242	53.9216	55.3707	48.0059	34.1102	19.6258	9.20601			23.6016	23.8819	24.415	25.0465	25.6316	26.0336	26.1454	25.9356	25.5064	25.1188	25.1225	25.7903
GASTRIC ULCER	0.0438369	13.2303	0.0848383	0.62218	12.772	0.0713227	1.45453	0.975506	40.0803	49.0832	69.8084	94.9168	122.341	144.295	186.768	224.951	257.58	251.093	222.681	144.18	101.482	90.8911	20.9507	33.8655	54.1586	85.1415	130.269	191.078	262.875	329.397	363.168	341.046	267.495	174.992	96.4997	45.5115	35.5378	50.3996	70.4708	96.5222	128.404	164.103	198.819	224.997	234.603	223.527	194.8	156.795	118.28
GASTRITIS ACUTE	0.0145322	12.7113	0.327419	-4.03608	10.9418	0.306882	2.3149	0.873805	404.127	429.893	478.139	525.025	571.424	606.938	649.121	719.478	756.285	727.823	585.823	410.28	285.178	313.069	116.899	184.257	287.111	439.299	653.072	928.011	1230.01	1469.4	1516.81	1299.49	903.108	510.244	238.334	93.7461	362.92	419.903	484.367	553.165	620.486	677.323	712.194	714.182	678.294	609.998	523.713	434.939	354.246
GASTRODUODENITIS AND GASTRITIS UNSPECIFIED	0.0357804	13.4091	0.0837709	0.0529654	12.7093	0.0668837	2.02622	0.907679	47.2234	60.0498	67.0131	84.5655	104.396	116.129	135.61	169.353	210.905	238.263	238.098	202.357	187.549	100.99	18.2543	29.8018	48.1865	76.7086	119.118	177.904	250.323	322.664	368.44	360.857	296.993	204.811	119.488	59.8297	40.963	53.6142	69.7092	89.5392	112.856	138.46	163.839	185.249	198.679	201.623	194.375	179.491	160.449
GINGIVAL AND PERIODONTAL DISEASES	0.0155011	12.9568	0.110496	-7.55233	11.1833	0.101351	2.51862	0.885037	94.4963	117.313	135.792	174.657	189.54	181.819	197.325	198.493	207.583	196.109	161.301	129.509	127.174	136.337	33.0355	52.5903	82.701	127.552	190.832	272.407	362.325	435.14	454.963	400.602	291.596	175.612	88.5934	37.9961	103.901	119.065	136.242	154.64	172.869	188.846	199.977	203.809	199.122	186.869	169.886	151.285	133.372
GLOSSITIS	0.0203786	12.9102	0.0169304	-3.20056	11.4707	0.0160901	2.88911	0.753141	16.9151	18.7322	17.2866	19.2992	18.9727	24.5171	27.4062	29.9935	34.4917	43.3762	36.2571	30.3536	25.6917		5.21319	8.26213	12.9181	19.7718	29.2758	41.2131	53.8334	63.2339	64.4889	55.3699	39.3748	23.2279	11.5004		14.425	16.4182	18.7455	21.3398	24.0734	26.7425	29.0775	30.8027	31.7516	31.9802	31.7514	31.3466	30.9798
GREATER SAPHENOUS VARICOSE VEINS	0.0473337	13.5477	0.0446736	0.67599	13.1609	0.0365075	1.61042	0.958921	16.3198	22.0519	29.3504	42.9845	61.0304	81.0374	84.0457	97.9055	117.556	135.016	143.886	135.579	64.2292	75.7426	8.82592	14.5121	23.6433	37.9509	59.4829	89.801	128.002	167.66	195.367	196.289	166.645	119.137	72.3562	37.8567	15.3981	21.9682	30.9946	42.9981	58.2149	76.1941	95.3131	112.542	124.019	126.704	120.115	106.477	89.3492
HEARING LOSS	0.0453055	13.4699	0.543016	0.472713	12.9273	0.448018	2.17585	0.99575	269.253	328.999	455.924	633.627	863.397	1076.51	1284.34	1457.24	1665.73	1961.7	2161.15	2172.81	2113.14	1898.61	114.373	188.43	308.654	500.815	800.107	1246.35	1863.79	2612.28	3316.44	3657.58	3372.99	2552.53	1592.79	835.699	266.341	351.79	464.667	611.213	796.517	1021.7	1279.58	1550.13	1799.95	1991.11	2097.02	2111.84	2051.13
HEART DISEASE, UNSPECIFIED	0.0978611	14.9655	0.138711	0.986028	14.9801	0.135406	0.565375	0.986552	7.29184	16.1239	35.3088	71.3192	131.594	192.581	262.592	366.262	481.459	691.778	909.853	1056.31	990.414	722.079	10.0381	17.7515	31.2798	54.7791	94.9289	161.619	267.242	421.784	620.386	826.815	973.354	997.793	891.058	702.142	10.5085	18.3892	32.0666	55.5634	95.2304	160.256	261.794	408.323	594.859	789.689	935.2	977.597	904.935
HEART FAILURE	0.129021	15.9292	0.0581968	0.976855	15.9291	0.058193	0.000192656	0.976856	1.1409	2.19333	6.54683	16.0534	37.665	70.7439	101.504	142.042	236.853	373.483	494.752	581.272	525.395	469.604	2.11382	3.91224	7.22701	13.3049	24.3458	44.0741	78.3208	134.896	220.968	335.868	461.707	563.834	610.142	592.96	2.11381	3.91221	7.22694	13.3048	24.3456	44.074	78.3214	134.898	220.975	335.88	461.716	563.834	610.128
HEMATEMESIS	0.0350701	14.258	0.043587	0.234547	13.3749	0.035264	4.40097	0.979432	23.8597	22.3482	24.8633	28.0715	33.2723	38.6472	50.8537	57.4265	77.8436	114.041	149.025	211.969	210.672	277.723	5.21523	8.90127	15.1014	25.3646	41.9038	67.3916	103.863	150.007	197.339	229.491	230.614	198.583	147.293	95.405	19.3815	22.2301	25.9138	30.5729	36.3851	43.5771	52.4728	63.6325	78.1614	98.2247	127.49	170.758	233.494
HEMATURIA	0.0432113	13.5802	0.479601	0.361377	12.9605	0.388445	2.46444	0.999531	247.327	305.11	379.716	505.989	656.38	818.702	992.815	1216.2	1421.59	1601.86	1741.2	1850.56	1884.48	1918.81	93.3114	154.471	254.21	414.309	664.587	1038.83	1557.63	2187.44	2782.85	3082.43	2870.6	2210.99	1415.31	766.607	240.004	307.342	394.865	506.766	646.445	814.789	1007.75	1214.14	1416.11	1594.43	1735.69	1833.87	1891.59
HEMIPLEGIA/HEMIPARESIS	0.122002	15.6593	0.0724567	0.98097	15.6592	0.0724511	0.000110867	0.98097	1.93457	3.61603	9.56279	24.0362	49.4411	93.8574	142.817	204.346	300.774	419.303	513.024	597.966	575.493	621.089	3.19274	5.83486	10.6388	19.3183	34.8265	62.0014	108.044	181.73	289.114	424.054	559.014	651.377	669.844	616.003	3.1927	5.83477	10.6386	19.318	34.8261	62.0012	108.045	181.735	289.126	424.073	559.031	651.378	669.828
HEMORRHAGE OF GASTROINTESTINAL TRACT, UNSPECIFIED	0.0723275	14.808	0.117169	0.916246	15.1232	0.0948628	2.20245	0.995971	20.685	23.9488	37.5156	48.0725	84.7696	121.275	176.009	235.193	327.987	460.235	590.106	748.216	856.817	848.317	9.48608	16.6463	29.0936	50.4993	86.6381	145.772	237.579	368.216	529.309	685.755	780.887	771.387	662.023	500.131	17.3186	25.704	38.1922	56.6267	83.4414	121.592	174.22	243.992	332.287	438.645	560.239	690.702	822.476
HEMORRHAGE OF RECTUM AND ANUS	0.0176088	12.8937	0.474344	-7.93673	10.846	0.440237	2.73007	0.965749	516.282	570.266	645.856	786.441	986.486	1033.09	1023.27	1064.04	1108.16	1068.32	1031.76	948.55	834.979	833.169	149.808	239.261	378.815	591.425	902.828	1329.46	1849.05	2353.76	2628.91	2460.92	1869.64	1147.5	578.383	244.737	518.362	591.639	677.931	774.899	877.464	976.679	1059.54	1111.22	1120.78	1088.02	1024.67	946.625	867.169
HEMORRHOIDS	0.00581233	12.6035	0.463737	-10.9401	9.64942	0.496426	2.85218	0.9454	722.339	780.707	823.945	902.938	964.149	957.757	956.984	978.08	977.633	921.896	839.623	647.038	509.98	494.852	179.39	281.903	438.421	670.643	999.157	1427.45	1909	2306.72	2405.19	2065.52	1420.76	784.374	354.692	134.263	701.004	761.539	830.007	900.801	965.768	1013.95	1032.94	1012.69	951.287	858.626	752.785	650.222	560.444
HYDRONEPHROSIS	0.0392643	13.8165	0.125425	0.257342	13.1747	0.0967237	2.64299	0.991543	50.6461	69.8309	93.2004	116.497	144.678	169.654	198.543	234.949	274.351	314.426	355.148	422.421	467.588	403.96	20.5319	34.277	56.8042	93.0066	149.322	232.319	344.107	473.278	585.814	631.863	580.209	450.456	297.781	170.058	54.7705	69.037	87.2982	110.219	138.225	171.214	208.234	247.382	286.269	323.09	357.328	388.958	418.394
HYPERPLASIA OF PROSTATE	0.111604	14.3226	0.229441	0.898328	14.3225	0.229411	0.00016655	0.898331	11.0122	20.3328	53.993	171.236	441.512	812.058	987.232	1071.72	1253.09	1226.95	1152.52	957.15	743.774	802.871	26.2666	45.0324	76.8214	129.959	216.813	353.521	555.535	824.116	1122.56	1360.58	1428.64	1282.79	987.339	660.257	26.2657	45.0308	76.8187	129.955	216.808	353.519	555.547	824.161	1122.65	1360.69	1428.72	1282.79	987.292
HYPERTROPHY (BENIGN) OF PROSTATE	0.134208	14.6657	0.543425	0.884816	14.6656	0.543382	7.14843e-05	0.884818	12.5003	30.8844	103.867	354.14	969.102	1859.09	2788.63	3567.27	3936.16	4157.8	3986.28	3713.76	3456.81	3246.83	48.8304	85.2692	148.457	257.153	441.572	747.176	1233.67	1957.3	2917.88	3970.84	4785.75	4993.84	4474.7	3466.36	48.8298	85.2679	148.455	257.149	441.567	747.172	1233.68	1957.35	2918	3971.02	4785.89	4993.83	4474.55
HYPERTROPHY OF BREAST	0.048587	13.8127	0.064782	0.587167	13.4267	0.0505607	2.05379	0.880142	35.4175	32.0108	37.442	43.9495	54.4881	68.5917	94.0946	143.749	204.418	257.813	260.08	226.134	193.972	121.188	10.6242	17.7228	29.3362	47.9479	76.7734	118.966	175.188	239.061	293.051	312.787	284.425	219.091	144.017	81.9283	22.0204	30.0928	40.9338	55.1541	73.1753	94.9108	119.357	144.308	166.602	183.149	192.16	193.482	188.485
HYPERTROPHY OF NASAL TURBINATES	-0.00842365	12.093	0.10286	-2.02467	9.04214	0.148558	2.77894	0.962355	208.09	183.35	178.383	187.202	172.904	172.087	170.73	171.182	149.2	119.132	100.778	72.3428	53.9525		55.4883	83.6211	123.522	176.971	242.099	309.222	357.662	360.72	304.824	209.21	115.301	51.4799	18.9288		179.937	184.899	189.788	192.999	192.831	187.673	176.44	159.162	137.413	114.072	92.1723	73.5917	58.8251
HYPERTROPHY OF TONSILS AND ADENOIDS	-0.0386831	10.9852	0.0112414	-0.438524	8	0.0250608	2.49458	0.813727	43.9991	37.5237	26.0402	21.2291	17.3838	12.2585	13.6016	9.63205	11.3917	6.72025	5.99527				12.191	16.6948	21.9941	27.4048	31.5525	32.5583	29.0013	21.3947	12.5818	5.75709	2.04554				27.8885	26.733	25.4538	23.8419	21.7543	19.1397	16.0743	12.7783	9.5775	6.79603	4.62729
HYPOTENSION, UNSPECIFIED	0.0743979	15.0533	0.091524	0.914299	15.6284	0.0744613	2.45657	0.985947	14.9805	19.5028	23.9805	35.0017	49.9084	65.1293	105.362	166.671	263.75	414.415	552.136	694.086	809.288	706.931	6.21951	11.0435	19.5407	34.3678	59.8247	102.339	170.101	270.029	399.846	537.171	638.56	662.386	600.018	480.9	11.9881	17.6103	25.988	38.4147	56.6801	83.1403	120.704	172.722	242.879	335.18	453.295	597.925	766.552
INFECTIONS OF GENITOURINARY TRACT IN PREGNANCY	0.0464389	13.8825	0.00818337	0.592769	13.9931	0.00690091	3.11565	0.979143	3.3731	3.67531	4.48715	7.89511	7.38346	9.17051	10.455	14.509	24.2074	25.4555	30.5473	35.4125	41.1067		1.27656	2.13625	3.54725	5.81583	9.3407	14.5172	21.4412	29.3529	36.1315	38.8017	35.6074	27.7766	18.552		3.10635	3.89103	4.91676	6.24133	7.92616	10.029	12.5975	15.6741	19.3308	23.7336	29.1665	35.9073	44.192
INFERTILITY, FEMALE	-0.124954	10	0.0213192	0.48438	8	0.100115	0.862159	0.919934	277.04	224.905	146.826	74.1264	31.0292	11.9778	6.9023	5.73046	2.68972						39.0482	47.4517	54.0979	56.505	52.4471	41.674	27.1704	13.9264	5.41963						183.887	149.921	113.484	78.3873	48.435	26.1849	12.1022	4.68188	1.49542
INFERTILITY, MALE	-0.102319	10	0.0458831	0.586477	8	0.139739	1.23458	0.876423	473.474	347.85	225.167	122.374	53.7404	28.3537	20.7069	14.2652	8.38559	6.5166					84.6168	103.086	117.874	123.519	115.017	91.6439	59.8684	30.7213	11.9617	3.47667					237.951	206.244	170.481	132.449	95.1425	62.0527	36.0527	18.3359	8.06979	3.07505
INFLAMMATORY DISEASE OF BREAST	0.00843436	12.8903	0.0076807	-6.46067	8.82019	0.0114266	4.47113	0.540672	7.24224	8.35836	10.1513	10.0005	12.9911	12.0714	10.9625	11.4609	12.6575	10.3858	14.5599	9.61198	24.4071		2.39723	3.79404	5.92245	9.04663	13.3618	18.7504	24.394	28.5128	28.9116	24.666	17.4236	10.2083	5.01891		8.62407	8.91013	9.31864	9.80448	10.3238	10.8328	11.2958	11.7052	12.1115	12.6483	13.5159	14.9044	16.9703
INFLUENZA	-0.0179102	12.4329	0.207042	-4.08782	8	0.332539	3.18697	0.928139	467.968	455.145	428.045	426.073	391.417	377.395	328.367	261.772	230.525	221.361	191.849	156.321	152.865	136.337	89.1668	137.825	209.836	312.013	447.274	606.278	755.857	835.666	786.13	607.35	379.195	192.528	80.8259	28.5033	393.704	395.552	398.348	398.769	393.582	379.897	355.886	321.771	280.519	237.33	197.546	164.286	138.191
INGUINAL HERNIA, WITH OBSTR., WITHOUT MENTION OF GANGRENE	0.0583655	14.4515	0.0460179	0.809046	14.505	0.0353695	2.40291	0.988022	11.1114	14.642	21.1117	22.9836	39.2538	49.0342	69.9366	80.2264	111.861	154.362	204.125	239.288	276.185	217.129	4.79968	8.27256	14.1825	24.098	40.3402	65.9018	103.538	153.172	207.623	250.379	262.432	236.779	184.671	126.216	10.2269	14.2217	19.8148	27.5551	38.0756	52.0083	69.8285	91.6676	117.232	145.956	177.157	209.747	242.673
INGUINAL HERNIA, WITHOUT MENTION OF OBSTRUCTION OR GANGRENE	0.0425625	13.3327	0.439338	0.338536	12.7124	0.362767	1.98292	0.997024	245.145	290.112	387.734	492.743	661.988	867.549	1070.77	1233.88	1363.84	1433.25	1406.03	1356.3	1167.69	1014.95	101.762	166.251	269.68	432.412	680.417	1038.68	1510.8	2038.48	2460.09	2548.13	2191.96	1548.65	907.334	449.467	225.873	300.371	397.829	522.285	675.563	854.295	1046.04	1226.62	1363.08	1426.13	1405.57	1314.17	1179.01
INTERMEDIATE CORONARY SYNDROME	0.0901254	14.2669	0.186983	0.899125	14.2423	0.178243	0.716682	0.902941	8.13512	33.2556	94.6716	192.114	319.171	442.337	531.477	581.825	678.283	756.13	784.523	807.912	730.928	722.079	22.2621	38.0504	64.6893	108.999	180.956	293.207	456.953	670.456	900.334	1072.4	1104.15	971.382	732.732	480.47	24.4914	41.0069	68.2611	112.511	182.459	288.338	437.806	626.478	824.966	975.684	1018.29	933.305	757.312
INTERNAL HEMORRHOIDS WITHOUT MENTION OF COMPLICATION	0.0224087	12.7912	0.242699	-0.832821	11.7439	0.211148	1.84088	0.974983	214.638	254.663	284.236	345.28	446.092	490.622	524.981	562.926	566.106	529.474	441.366	339.96	251.778	161.584	81.7326	129.192	201.782	309.243	460.007	653.245	864.285	1030.48	1063.94	916.485	645.128	371.764	178.025	72.0408	194.551	244.652	304.409	372.289	443.832	510.535	559.834	577.828	555.491	495.385	412.053	323.781	244.071
INTESTINAL OBSTRUCTION WITHOUT MENTION OF HERNIA	0.061352	14.4667	0.0364735	0.83828	14.5219	0.0282559	2.28258	0.995146	8.13512	10.9074	15.374	22.0186	28.2254	38.8343	52.7823	69.7409	93.8236	131.554	171.008	166.945	191.403	191.881	3.76289	6.4902	11.1349	18.9337	31.7196	51.8607	81.5489	120.759	163.875	197.908	207.825	187.96	147.029	100.841	7.6203	10.7853	15.2722	21.5532	30.176	41.6845	56.4683	74.5686	95.5623	118.662	142.888	166.988	189.922
INTRACEREBRAL HEMORRHAGE	0.106194	14.9845	0.243221	0.980458	14.9844	0.243197	0.000229588	0.980456	10.3177	25.6086	54.4343	123.69	236.738	392.835	559.493	744.472	1040.6	1305.56	1547.35	1640.61	1821.54	1535.05	17.3733	30.763	54.2947	95.2875	165.624	283.214	471.341	750.946	1119.09	1516.78	1820.74	1904.5	1733.42	1389.04	17.3728	30.7622	54.2932	95.2851	165.62	283.212	471.346	750.972	1119.16	1516.87	1820.82	1904.52	1733.39
IRRITABLE COLON	0.00324699	12.7322	0.0923324	-5.98195	10.2442	0.0996016	2.6901	0.643012	147.722	132.667	126.67	130.883	129.818	132.224	129.012	152.894	152.681	161.082	146.17	106.238	78.3596	55.5446	32.2258	50.6016	78.3417	118.634	173.583	241.019	309.591	355.922	352.829	291.922	198.274	110.88	51.7405	20.4395	114.262	124.03	134.553	144.824	153.49	158.914	159.456	154.045	142.865	127.651	111.03	95.2122	81.4143
LABYRINTHITIS	0.0186544	12.6854	0.0216653	-2.9863	11.5924	0.0198425	2.25603	0.923467	19.2465	22.6446	27.6585	27.4575	31.8704	37.6178	40.6018	45.2341	40.9786	43.9871	36.2571	25.8006	25.6917		7.78914	12.1771	18.7477	28.1827	40.8376	55.9814	70.7438	79.7502	77.3583	62.614	41.6558	22.8537	10.4721		18.5685	22.0473	26.0322	30.367	34.741	38.6586	41.4752	42.5524	41.5321	38.5857	34.3773	29.6967	25.1611
LEFT HEART FAILURE	0.113878	15.6421	0.0965434	0.980293	15.6515	0.0960923	0.287387	0.98031	2.52982	5.9872	15.2269	35.7912	74.6757	111.731	172.964	241.777	342.385	452.089	600.954	799.818	915.908	954.357	4.30716	7.86547	14.3302	26.0018	46.8408	83.3318	145.12	243.958	387.941	568.821	749.638	873.157	897.307	824.228	4.34856	7.92266	14.402	26.0738	46.865	83.1816	144.513	242.367	384.662	563.525	743.486	869.392	900.049
LEUKORRHEA, NOT SPECIFIED AS INFECTIVE	0.020869	12.5849	0.00747842	-0.848475	11.9102	0.00718045	2.46868	0.887233	5.6549	6.69855	8.38583	12.0181	11.9631	16.3759	14.3121	12.924	16.7712	13.4405	15.7019	15.6827			2.87862	4.47039	6.8296	10.1723	14.5738	19.6978	24.457	26.9802	25.5062	20.0477	12.9153	6.84734			6.04859	7.20276	8.56184	10.0979	11.739	13.3547	14.7568	15.7341	16.1291	15.9232	15.2496	14.2985
MALE INFERTILITY, UNSPECIFIED	-0.102552	10	0.0111022	0.460261	8	0.0409054	1.09818	0.861678	116.62	89.2152	53.4781	28.7733	13.7388	6.36321	4.26319	4.26736	2.68972						20.2772	24.6156	28.0292	29.2376	27.1027	21.5115	14.0137	7.17952	2.79342						66.9748	56.4602	45.065	33.5396	22.8709	14.012	7.55492	3.51711	1.39599
MELENA	0.0559945	13.515	0.286693	0.696606	13.196	0.24207	1.50997	0.888567	110.965	122.589	152.71	191.851	636.66	710.902	831.727	1019.78	1154.68	693.407	700.875	731.016	755.335	691.782	58.2125	95.8239	156.544	252.597	399.508	611.923	891.179	1201.84	1450.36	1510.07	1320.13	961.305	588.13	307.355	96.6139	140.784	203.145	288.759	401.508	541.04	698.149	850.503	964.049	1005.8	963.244	852.201	705.681
MENOPAUSAL AND POSTMENOPAUSAL DISORDERS	0.0307236	13.0927	0.000525838	0.626978	12.9027	0.000765653	3.09521	0.894758					1.02808	1.17382	1.31956	1.9508	1.7404	2.24008									0.84332	1.23128	1.61925	1.95954	2.07314	1.8599									1.01681	1.22764	1.43847	1.67577	1.92414	2.18774
MENOPAUSAL OR FEMALE CLIMACTERIC STATES	0.0641234	13.8605	0.00297155	0.861992	14.544	0.0028298	2.32829	0.942241	1.04169	1.06703	1.69188	1.05268	2.99077	4.11737	6.59779	8.16895	9.80955	14.4587	13.1325	14.6709			0.470764	0.786839	1.3048	2.13594	3.42414	5.30954	7.81923	10.6653	13.0691	13.9605	12.7358	9.87271			0.771455	1.08582	1.52968	2.14866	2.99549	4.12253	5.56789	7.33827	9.40026	11.6919	14.1379	16.6338
MITRAL VALVE DISORDERS	0.0805036	14.7437	0.131375	0.965942	14.8672	0.11283	1.59204	0.998309	17.4607	22.8818	40.6051	62.9855	106.64	156.741	219.554	303.471	426.399	594.64	719.147	814.488	793.873	807.921	11.1364	19.4823	33.9414	58.7139	100.359	168.155	272.734	420.245	599.804	770.319	868.026	847.085	717.048	533.435	15.9517	25.4799	40.5462	64.0435	99.9028	152.866	227.449	325.658	443.752	569.955	685.838	772.105	817.858
MITRAL VALVE INSUFFICIENCY AND AORTIC VALVE INSUFFICIENCY	0.0836786	15.058	0.0513223	0.965045	15.3052	0.043937	1.7209	0.990375	6.34936	8.18053	13.9028	18.7728	28.4123	39.5829	75.0118	114.122	170.876	241.522	313.752	388.02	411.067	323.168	3.47544	6.17163	10.9203	19.2035	33.4149	57.1171	94.807	150.177	221.68	296.62	351.024	362.542	327.202	261.535	5.05716	8.1389	13.0707	20.8772	33.0158	51.3852	78.1118	114.947	162.256	217.973	277.144	332.596	378.084
NASAL POLYPS	0.0196415	12.5198	0.0581059	-0.68605	11.6834	0.0524937	1.82607	0.92766	55.4577	59.9312	72.1623	82.8987	93.2746	111.45	116.02	122.169	123.885	124.834	91.9274	61.719	42.3913		23.4301	36.2786	55.2624	82.0734	117.248	157.986	195.422	214.428	201.039	156.082	98.9039	51.3965	22.2104		48.2757	60.0331	73.6862	88.6494	103.65	116.587	124.717	125.413	117.488	102.269	83.2341	64.1521	47.5226
NEVUS, NON-NEOPLASTIC	0.0131549	12.4771	0.0919625	-2.98003	11.0319	0.0900886	2.32086	0.59946	129.864	123.656	117.402	113.251	115.892	146.447	182.607	218.245	201.412	174.726	135.893	92.5785	78.3596		38.2332	59.0876	89.841	133.191	189.943	255.474	315.31	344.839	321.605	247.687	155.244	79.6086	33.89		98.0937	112.495	128.381	144.777	160.086	172.07	178.143	176.149	165.494	147.894	126.794	105.592	86.4939
NOISE EFFECTS ON INNER EAR	0.023075	12.2384	0.0428894	0.834159	11.9195	0.0400231	0.961241	0.941856	23.6613	34.1448	54.5815	84.4777	119.257	132.598	131.245	99.3686	75.4703	64.7588	53.9574	27.8241	15.415		20.9159	31.7775	47.3554	68.5132	94.7907	122.735	144.452	149.078	129.877	92.6634	53.4856	25.1509	9.78003		28.146	39.627	54.4519	72.3059	91.5679	108.728	118.574	116.082	99.9003	74.6336	48.4845	27.7975	14.3429
OBSTRUCTION OF EUSTACHIAN TUBE	0.00919477	12.5214	0.0311471	-7.6866	10.8394	0.0318193	2.52886	0.839428	38.5426	38.4129	40.5315	43.9495	48.7869	52.5901	52.2748	56.0854	56.6423	51.7256	49.1041	32.3772	29.5454		12.5317	19.3932	29.5154	43.7765	62.4162	83.8778	103.404	113.033	105.595	81.7556	51.723	26.8629	11.6095		34.104	38.1931	42.6719	47.2341	51.4189	54.6141	56.1441	55.4759	52.5023	47.7153	42.0294	36.3097	31.1093
OBSTRUCTIVE CHRONIC BRONCHITIS	0.0888866	14.8434	0.112747	0.981828	14.9246	0.101191	1.27623	0.996233	10.7145	16.3018	28.8355	57.5466	96.4523	145.137	194.99	295.058	407.096	529.881	610.09	642.485	671.837	757.426	8.90057	15.6455	27.3932	47.6385	81.9017	138.133	225.768	351.12	506.893	660.158	756.428	752.552	650.97	496.058	11.2308	18.661	30.8834	50.7241	82.2464	130.673	201.374	297.13	413.624	535.635	638.897	699.917	708.814
OCCLUSION AND STENOSIS OF CAROTID ARTERY	0.156812	15.5723	0.0904313	0.893991	15.5722	0.0904231	0.000101653	0.893996	1.1409	2.25261	9.19499	23.5976	76.358	169.28	322.175	512.449	736.033	907.03	921.844	699.145	524.11	338.317	4.24091	7.71896	14.0151	25.3375	45.4619	80.5106	139.448	232.862	367.216	532.921	693.843	797.223	807.252	729.815	4.24096	7.71903	14.0152	25.3375	45.4621	80.5113	139.451	232.869	367.231	532.942	693.852	797.203	807.201
OLD MYOCARDIAL INFARCTION	0.108674	14.935	0.174445	0.93189	14.9349	0.174427	0.000118804	0.931887	4.26598	15.9461	49.2116	129.129	227.018	331.261	431.597	536.469	666.259	843.9	976.657	1050.74	1103.46	1080.59	12.9045	22.79	40.1054	70.1459	121.414	206.494	341.16	538.152	791.342	1054.51	1240.91	1270.56	1131.94	888.491	12.9041	22.7893	40.1041	70.1439	121.412	206.493	341.164	538.173	791.392	1054.59	1240.96	1270.58	1131.91
ORAL APHTHAE	-7.63395e-05	12.9158	0.13424	-60.445	8	0.206513	3.96603	-0.136449	234.579	212.338	187.357	174.043	178.231	176.205	188.798	205.443	218.975	210.568	200.699	160.368	155.435	196.931	41.3213	65.652	103.035	158.587	236.755	337.178	447.265	535.275	556.912	486.952	351.152	209.075	104.107	44.0137	187.79	190.607	195.175	200.187	204.36	206.435	205.377	200.782	193.357	185.073	178.514	175.562	177.11
ORTHOSTATIC HYPOTENSION	0.0825068	15.0733	0.0962525	0.950122	15.4102	0.0817532	1.88532	0.979008	14.6829	17.3095	21.9944	33.4227	45.8896	74.7677	122.922	202.029	324.19	518.274	681.176	767.946	742.489	641.287	6.4483	11.461	20.3005	35.7444	62.3006	106.737	177.741	282.826	420.053	566.412	676.247	704.853	641.75	517.107	9.91724	15.6929	24.8103	39.0683	61.0212	94.0283	141.992	208.545	295.651	402.018	521.824	644.334	758.236
OTALGIA	0.00743418	12.8866	0.354735	-51.9953	9.40957	0.395164	3.40977	0.539141	497.532	525.332	530.514	572.747	570.676	574.373	594.004	651.444	701.225	691.982	694.88	608.59	516.403	540.297	112.183	178.685	281.752	437.155	661.061	959.861	1308.33	1620.83	1751.86	1585.42	1170.68	704.545	350.98	147.509	466.331	496.758	533.048	572.204	610.331	642.493	663.26	668.307	656.855	633.416	606.262	582.625	566.681
OTORRHEA	0.039275	13.7583	0.0388015	0.209967	13.0905	0.0298416	2.50567	0.954372	21.6771	21.6962	25.3046	32.8086	37.8519	44.4489	58.5681	72.789	91.4504	116.688	123.046	115.85	107.905	95.9406	6.60958	10.9912	18.1291	29.5067	47.0027	72.3589	105.66	142.638	172.544	181.343	162.158	122.771	79.3091	44.3247	16.9697	21.5343	27.3487	34.589	43.3246	53.4149	64.4064	75.515	85.8109	94.5989	101.675	107.118	111.233
PAROXYSMAL SUPRAVENTRICULAR TACHYCARDIA	0.0665536	14.3457	0.0385001	0.890604	14.3108	0.0310381	1.83174	0.995985	7.34145	9.30683	17.3601	25.7907	38.7865	50.1571	63.6433	89.005	111.544	137.663	149.025	165.427	160.573	181.782	4.32842	7.42037	12.6485	21.3547	35.4868	57.4675	89.3162	130.351	173.72	205.237	210.08	184.671	140.082	92.9564	7.33541	10.9476	16.2605	23.9348	34.7217	49.2945	67.9116	89.9526	113.58	135.951	154.06	165.66	170.191
PAROXYSMAL TACHYCARDIA, UNSPECIFIED	0.0433746	13.6878	0.0277335	0.464278	13.1851	0.0216573	2.06088	0.982981	11.8058	14.3456	18.6842	26.2293	30.0946	38.8343	44.9665	58.7677	68.1922	80.4393	84.7902	76.3899	70.6521	55.5446	4.96394	8.22262	13.5042	21.8707	34.6341	52.9319	76.5893	102.209	121.897	125.982	110.555	82.0303	51.8804	28.3569	10.651	14.3046	19.1083	25.2581	32.8322	41.6562	51.1532	60.2828	67.7285	72.3836	73.822	72.3165	68.6473
PEPTIC ULCER, SITE UNSPECIFIED	0.0172219	13.4724	0.0438457	-3.6921	10.6371	0.0440469	3.91536	0.936108	30.2587	38.4129	47.299	53.8622	57.4788	60.4505	60.9027	64.8639	71.9895	72.0899	77.9385	86.0019	96.3438	146.436	9.13266	14.9544	24.2531	38.7284	60.3317	90.4077	127.68	165.313	189.894	187.556	156.15	109.273	64.8653	33.1217	36.5925	39.5551	43.2278	47.4859	52.1667	57.0572	61.9244	66.6212	71.2777	76.4932	83.2864	92.6376	105.329
PERFORATION OF TYMPANIC MEMBRANE	0.025232	13.2952	0.0550687	-1.83973	12.0755	0.0453629	2.46863	0.839262	45.3384	49.1424	47.3726	57.9852	64.208	71.5861	85.5682	105.587	122.145	125.445	134.751	102.19	105.336	70.6931	12.9882	21.0623	33.797	53.3216	81.9006	120.653	166.836	210.383	233.886	222.069	176.647	117.532	66.0736	31.8306	36.6495	44.1256	53.0624	63.3593	74.6388	86.1312	96.6412	104.73	109.197	109.691	106.882	101.903	95.8908
PERIAPICAL ABSCESS WITHOUT SINUS	-0.0113902	11.6008	0.0248173	0.078616	10.2193	0.0287757	1.88446	0.962834	36.4592	41.199	47.5197	54.564	63.2734	50.2507	43.9514	34.2608	32.593	20.3644	16.8438	11.1297			18.4017	26.6506	37.5424	50.7545	64.606	75.434	78.1162	68.9844	49.9816	28.9015	13.2426	4.86539			39.4007	43.4497	47.1618	49.9517	51.1158	49.9682	46.0955	39.6644	31.5828	23.2646	16.0115	10.4696
PERIPHERAL VASCULAR DISEASE, UNSPECIFIED	0.113795	14.7691	0.230931	0.954715	14.7689	0.230906	9.14418e-05	0.954717	7.78789	21.3998	58.2595	133.34	273.562	471.533	690.636	916.874	1154.05	1397.4	1487.11	1411.95	1280.73	1020	19.236	33.7084	58.8463	102.068	175.106	294.938	482.009	750.793	1087.49	1422.74	1637.04	1631.6	1408.28	1065.62	19.2355	33.7075	58.8447	102.066	175.102	294.937	482.017	750.824	1087.56	1422.83	1637.11	1631.61	1408.22
PERITONSILLAR ABSCESS	-0.0353458	11.3449	0.0177075	-0.328516	8	0.0389262	2.57408	0.886895	60.9142	58.39	44.798	30.0014	29.9077	21.8969	20.4024	16.0941	17.5623	12.6259	10.2776	5.56483			15.4323	21.8653	30.007	39.2984	48.1038	53.5164	52.2346	42.9647	28.6547	15.0934	6.24713	2.05998			42.8881	41.3078	39.5687	37.3404	34.3837	30.5902	26.0411	21.0432	16.0849	11.6816	8.16959	5.60122
PHLEBITIS AND THROMBOPHLEBITIS,DEEP VESSELS LOWER EXTREMITIES	0.0588995	14.2083	0.134313	0.815211	14.1159	0.105839	2.09201	0.995018	29.0682	46.0599	77.2379	96.8467	127.855	174.24	227.065	277.257	357.416	467.159	542.429	572.671	633.3	585.743	16.6623	28.385	48.0767	80.6479	133.149	214.2	330.65	479.028	632.883	739.199	744.757	640.86	473.126	303.869	32.4747	46.1525	65.4507	92.2431	128.544	176.021	235.135	304.076	378.184	450.74	514.863	564.898	598.569
PNEUMOCOCCAL PNEUMONIA	0.0455831	14.4082	0.0273594	0.539107	14.2635	0.0206756	3.53184	0.982513	9.27602	13.2193	14.5649	14.8253	19.8138	25.2657	32.6844	37.187	56.8005	86.5487	106.487	134.062	129.743	191.881	2.94214	5.05941	8.65221	14.6593	24.4566	39.7854	62.1707	91.3377	122.728	146.454	151.701	135.173	104.089	70.2213	9.06034	11.1145	13.806	17.2965	21.7778	27.4691	34.6275	43.6031	54.9927	69.9045	90.1167	117.684	154.673
PNEUMONIA, ORGANISM UNSPECIFIED	0.0378477	13.6374	0.722609	0.237816	12.2974	0.68135	4.95042	0.996915	516.481	617.867	656.449	726.701	861.622	1089.05	1376.3	1750.35	2216.17	2805.19	3482.96	4168.06	5327.17	6316.93	135.544	225.645	374.15	616.322	1004.24	1607.16	2497.2	3698.38	5075.98	6210.2	6480.4	5570.13	3898.81	2252.16	504.688	572.77	663.402	781.177	932.478	1125.83	1372.81	1690.22	2104.8	2659.48	3408.58	4369.88	5441.35
PNEUMONITIS DUE TO INHALATION (FOOD,VOMITUS,OR N.O.S.)	0.0837997	16.4111	0.0808539	0.918919	17	0.0650805	2.43298	0.970328	6.59738	7.58773	9.85703	15.6148	21.4961	30.2253	47.1996	82.7869	148.093	289.582	510.169	941.974	1550.49	2216.73	2.07924	3.93543	7.43941	14.0309	26.3513	49.1112	90.2759	161.988	279.133	451.46	667.708	884.883	1045.99	1117.92	4.43315	7.0316	11.2259	18.0019	28.9244	46.4269	74.2038	117.732	184.978	287.173	438.266	650.073	927.787
POLYP OF VOCAL CORD OR LARYNX	0.018733	12.4734	0.0253978	0.0391661	11.8041	0.0228234	1.59196	0.976284	17.5599	25.7864	33.9111	40.7914	46.9177	54.4616	59.3801	55.3538	48.8895	39.3033	37.6845	25.8006	16.6996		10.5556	16.2822	24.6873	36.4506	51.6834	68.9758	84.303	91.184	84.1199	64.2016	39.9841	20.4214	8.67127		19.4799	25.0822	31.7332	39.1568	46.6882	53.1847	57.1289	57.0848	52.4731	44.1735	34.2392	24.7629	16.9822
POSTNATAL CARE	0.0420329	14.3601	0.000988712	0.721214	13.888	0.00120457	2.69619	0.927575						1.77796	2.3346	3.53582	3.63903	4.07288	4.28233	6.57661								1.46114	2.26852	3.30501	4.39435	5.17848	5.28981	4.64552								1.88941	2.38909	2.96396	3.60172	4.29537	5.04873	5.8622
PREMATURE BEATS	0.0658234	13.9203	0.0795579	0.936656	13.7825	0.069184	1.24119	0.983733	21.3795	25.4308	39.2074	55.6167	78.788	112.105	164.336	226.78	284.002	345.176	335.449	318.713	213.241	156.535	12.0948	20.2931	33.8048	55.6515	89.8706	140.72	209.954	291.28	364.487	398.728	372.835	295.983	200.834	118.124	16.4634	25.6972	39.7362	60.5432	90.2054	130.084	179.168	231.968	277.676	303.286	300.65	271.626	226.337
PRIMARY PULMONARY HYPERTENSION	0.112113	15.6577	0.0468766	0.999443	15.6576	0.0468729	0.000189524	0.999444	1.98417	3.55675	6.62039	12.7199	23.085	41.9223	70.5456	116.926	187.014	283.676	388.836	418.374	429.051	358.515	2.06785	3.77862	6.88848	12.5055	22.5371	40.1018	69.8253	117.303	186.286	272.58	358.289	416.159	426.595	391.133	2.06782	3.77855	6.88835	12.5053	22.5368	40.1016	69.8259	117.306	186.294	272.593	358.3	416.161	426.586
PROLAPSE OF VAGINAL WALLS WITHOUT MENTION OF UTERINE PROLAPSE	0.046974	12.9517	0.00114652	0.750061	13.4955	0.00118215	2.47999	0.937457	0.545648	0.829908	1.02984	0.964958	2.05615	1.49723	2.53761	3.04812	3.79725	5.0911	3.71136				0.342895	0.544633	0.853557	1.30979	1.94504	2.74743	3.60358	4.25496	4.36872	3.78338	2.7189				0.56574	0.735652	0.957474	1.2415	1.59531	2.01962	2.50342	3.02157	3.5398	4.02822	4.47172
PULMONARY CONGESTION AND HYPOSTASIS	0.129683	16.6037	0.119088	0.991558	16.6037	0.119085	0.000214997	0.991558	1.93457	3.67531	8.38583	23.3345	47.2915	92.828	150.633	245.069	373.396	590.975	887.585	1231.34	1608.3	1913.76	2.6673	5.09357	9.71689	18.5013	35.1015	66.1585	123.201	224.548	394.47	653.291	993.622	1358.64	1661.1	1840.9	2.66729	5.09354	9.71684	18.5012	35.1014	66.1583	123.201	224.549	394.474	653.299	993.631	1358.64	1661.1
PULMONARY EMBOLISM AND INFARCTION	0.0676196	14.6331	0.0479142	0.891517	14.7937	0.037988	2.15091	0.990906	8.43274	13.0414	17.5808	24.8258	36.7304	48.3791	65.2674	92.7847	130.372	193.054	222.396	263.065	342.984	242.376	4.39192	7.63865	13.2227	22.7056	38.4676	63.7372	101.88	153.996	214.418	267.154	290.863	273.748	223.45	160.349	8.14855	11.9482	17.513	25.5672	37.0088	52.8241	73.876	100.572	132.552	168.633	206.946	244.925	280.327
PYELONEPHRITIS OR PYONEPHROSIS,NOT SPEC.AS ACUTE OR CHR.	0.0550498	14.5481	0.0110734	0.697689	14.6666	0.00831772	2.91947	0.973399	2.52982	2.66756	5.36987	8.77235	9.06577	11.4164	16.4437	19.6299	21.9924	29.3247	42.8233	40.4715	55.2371	111.089	1.07799	1.86663	3.21566	5.49185	9.24456	15.1961	24.0452	35.8744	49.1315	60.0056	63.8714	58.6867	46.7389	32.7083	2.74747	3.61415	4.79145	6.37807	8.49148	11.2617	14.8221	19.3088	24.892	31.8487	40.5875	51.4716	64.7795
REGIONAL ENTERITIS OF UNSPECIFIED SITE	-0.00328111	11.9317	0.0170859	-4.82279	9.37959	0.024602	2.90569	0.774555	33.3341	26.6163	26.408	26.6679	27.1973	31.0674	30.1468	26.9454	24.9985	24.2336	20.5552	12.6473			10.2065	15.1604	22.0003	30.8254	40.9969	50.5403	55.9757	53.6552	42.8482	27.6967	14.3493	6.01343			27.0023	27.9996	29.0549	29.941	30.4078	30.202	29.1234	27.1121	24.3292	21.1519	18.0272	15.2662
RENAL FAILURE, UNSPECIFIED	0.0911264	15.0997	0.262313	0.983877	15.3571	0.236153	1.53576	0.999348	25.0502	39.1835	58.6273	97.1099	163.464	262.295	430.988	653.76	960.229	1335.5	1644.7	2038.75	2242.88	2378.32	17.2578	30.7292	54.5528	96.3454	168.643	290.742	488.683	788.295	1193.39	1649.63	2027.48	2178.4	2041.65	1688.18	23.0069	38.0625	62.852	103.287	168.219	269.957	423.601	643.631	936.402	1289.77	1665.8	2006.09	2258.68
RHEUMATIC AORTIC STENOSIS	0.112237	15.7856	0.0617477	0.995322	15.7855	0.0617433	0.000177065	0.995323	3.27389	4.38666	7.13531	14.4744	24.0196	48.2856	82.3201	146.066	255.048	395.476	544.713	651.591	644.861	459.505	2.48576	4.56979	8.38327	15.3211	27.8138	49.906	87.7648	149.261	240.709	358.95	482.478	574.58	605.064	570.974	2.48573	4.56973	8.38314	15.3208	27.8135	49.9058	87.7654	149.265	240.718	358.965	482.491	574.582	605.051
RIGHT BUNDLE BRANCH BLOCK	0.0744308	14.7336	0.0615071	0.939327	14.898	0.0505989	1.87763	0.996483	9.97048	12.6265	19.3463	29.6505	42.3381	65.3165	91.354	146.066	185.274	241.522	331.738	366.267	359.683	373.663	5.24904	9.17536	15.9681	27.5822	47.046	78.5795	126.856	194.162	274.624	348.785	388.255	374.419	313.637	231.298	8.51378	13.0866	20.065	30.5768	46.0912	68.3063	98.7851	138.267	185.833	238.441	291.212	338.328	375.5
SCROTAL VARICES	-0.0265248	11.8267	0.0555931	-0.699581	8	0.112244	2.79779	0.824234	233.537	155.43	110.928	83.9514	75.7038	69.621	68.3125	70.1067	62.971	57.8349	42.5378	27.3182	15.415		35.6789	52.6579	75.8742	105.45	138.902	169.212	184.577	173.443	135.01	84.5655	42.2433	17.0065	5.61099		123.297	120.452	117.396	113.126	106.817	97.9356	86.4304	72.9165	58.6663	45.252	33.9188	25.126	18.6665
SENSORINEURAL HEARING LOSS	0.063644	13.7754	0.403973	0.893773	13.6037	0.346657	1.48996	0.9956	106.104	148.791	224.799	360.719	565.255	807.005	1063.06	1225.22	1403.56	1654.2	1751.19	1695.25	1559.48	1282.57	68.3526	114.181	189.636	311.963	505.209	797.525	1208.4	1717.24	2217.48	2507.93	2406.61	1930.47	1299.63	746.216	106.527	160.208	239.179	352.918	511.595	722.669	984.075	1274.51	1546.71	1736.1	1790.65	1701.29	1505.25
SIALOADENITIS	0.021599	13.1904	0.0698951	-4.37018	11.7069	0.0598918	2.5677	0.971648	52.8783	64.8514	72.0152	87.5481	94.9569	107.894	121.298	138.628	129.739	137.256	119.334	120.403	98.9129	111.089	17.7422	28.6079	45.6196	71.4717	108.89	158.856	217.041	269.612	294.155	272.957	211.363	136.455	74.2394	34.5278	53.4812	62.7248	73.5461	85.6853	98.5438	111.08	121.826	129.172	131.969	130.184	124.957	117.801	110.04
SIGNS AND SYMPTOMS IN BREAST	0.0433361	13.7289	0.0462063	0.423783	13.2041	0.0358298	2.19039	0.963565	20.3378	27.0313	31.4836	39.1247	46.7307	56.146	71.0531	94.9793	119.93	147.438	147.598	137.097	120.751	100.99	8.03698	13.3449	21.9762	35.706	56.767	87.1932	126.978	170.845	205.805	215.183	191.22	143.732	92.1039	51.0227	18.1532	24.0241	31.6876	41.4485	53.4474	67.4701	82.7352	97.8029	110.828	120.226	125.298	126.207	123.819
STOMATITIS	0.0085369	13.1124	0.121252	-32.733	9.44225	0.144525	3.75491	0.636052	157.444	151.162	142.927	149.656	154.211	167.128	171.441	193.251	208.69	214.641	208.121	194.263	178.557	217.129	32.5396	52.2773	83.0593	129.649	196.786	285.973	389.028	480.639	520.377	477.469	363.986	230.378	122.469	55.5046	136.812	143.726	152.338	161.842	171.309	179.673	185.872	189.218	189.927	189.479	190.204	194.015	202.038
STRESS INCONTINENCE, FEMALE	0.0758802	14.7295	0.00329388	0.886074	15.3629	0.00298439	2.34524	0.940698	0.843274	0.862997	0.882719	1.14041	2.80384	2.8073	3.65416	6.70586	14.0815	19.9571	22.5536	19.7298	20.5533		0.281825	0.569097	0.856369	1.47778	2.5168	4.19403	6.74715	10.2751	14.435	18.1832	20.0638	19.1892	15.9613		0.519178	0.822919	1.12666	1.66106	2.43814	3.54667	5.08701	7.15921	9.85106	13.2344	17.3488	22.1357	27.475
STRICTURE OF ARTERY	0.107573	14.8093	0.0349915	0.974946	14.8091	0.0349872	0.00010141	0.974948	1.73615	3.43819	6.91463	20.001	37.1977	59.6083	89.5269	122.29	158.535	197.331	204.696	196.793	163.142	141.386	2.82913	4.96315	8.66975	15.0345	25.7529	43.2173	70.1465	108.051	154.012	197.449	222.295	217.237	184.761	138.626	2.82904	4.96299	8.66946	15.0341	25.7523	43.2172	70.1479	108.057	154.023	197.465	222.306	217.238	184.753
SUBENDOCARDIAL INFARCTION	0.101813	14.9473	0.108646	0.917927	14.962	0.105499	0.617452	0.918794	2.48022	11.8558	37.5891	84.3023	137.201	190.616	244.423	302.373	349.505	428.263	529.867	688.015	770.75	656.436	7.96419	14.07	24.765	43.3127	74.9346	127.302	209.878	329.914	482.656	638.933	746.361	758.893	672.314	525.762	8.4213	14.6897	25.5301	44.0782	75.2416	126.027	204.741	317.266	458.851	604.645	711.488	740.588	684.685
SYSTOLIC HEART FAILURE	0.117081	15.79	0.158468	0.98636	15.79	0.158458	0.000234079	0.98636	3.4227	11.2038	22.4358	48.9497	102.247	157.77	264.927	413.812	562.151	801.95	1108.27	1455.46	1744.46	1595.64	6.36013	11.6966	21.4678	39.2615	71.3506	128.235	226.103	386.083	626.337	941.668	1278.69	1540.33	1641.33	1566.68	6.36004	11.6965	21.4675	39.2609	71.3497	128.235	226.104	386.09	626.358	941.704	1278.72	1540.34	1641.31
TEETHING SYNDROME	0.0111417	11.9956	0.0102421	0.217682	11.4191	0.00980164	1.51515	0.959994	10.9626	11.678	13.6086	17.1061	22.9915	22.3648	23.143	21.9464	21.3595	13.2369	10.2776	7.08251			5.8631	8.74767	12.7597	17.9872	24.1	29.9828	33.5876	32.6525	26.5255	17.492	9.26778	3.97921			9.81249	12.3276	15.165	18.1188	20.8131	22.705	23.1932	21.8663	18.8049	14.6875	10.4849	6.94438
TEMPOROMANDIBULAR JOINT DISORDERS	0.0102393	12.836	0.1957	-7.8583	10.8222	0.18769	2.55916	0.678161	244.004	258.161	270.553	280.715	280.758	296.919	329.382	350.899	383.522	373.89	350.295	300.501	223.518	151.485	63.789	100.997	157.972	242.367	360.754	512.331	677.585	807.654	834.718	721.789	511.964	298.347	144.861	59.5508	210.453	237.389	267.555	299.233	329.631	354.759	369.866	370.746	355.796	327.585	291.992	255.014	220.727
TINNITUS	0.0305688	12.7505	0.422583	0.0249684	11.9456	0.370523	1.61614	0.978322	291.624	388.16	516.023	718.368	942.84	1152.02	1304.03	1228.88	1120.35	1043.27	865.602	695.098	475.296	373.663	147.296	233.164	365.39	563.459	846.892	1222.13	1654.55	2031.91	2167.28	1920.83	1376.03	796.705	379.53	151.866	310.343	409.766	534.829	685.788	856.751	1031.37	1179.62	1261.03	1240.47	1112.56	911.906	692.041	495.029
TRANSIENT CEREBRAL ISCHEMIA	0.0852142	14.42	0.122885	0.977817	14.403	0.114995	0.86577	0.983937	10.3177	22.3482	47.5933	86.1445	139.538	201.938	277.919	361.019	448.55	520.717	612.945	625.79	623.023	414.06	13.1153	22.5797	38.675	65.675	109.935	179.736	282.935	419.999	572.046	693.628	730.488	660.839	515.31	351.094	14.9263	24.9631	41.5135	68.3669	110.802	175.077	266.13	382.287	508.008	611.55	657.341	628.915	540.158
TRICUSPID VALVE DISORDERS, SPECIFIED AS NONRHEUMATIC	0.0941379	15.3575	0.0420857	0.987536	15.5828	0.0377859	1.44832	0.99882	2.92666	4.5645	8.97431	15.4393	24.3	39.3958	58.4666	87.7858	134.486	201.811	261.508	338.949	351.976	368.614	2.30098	4.14513	7.4454	13.3049	23.5654	41.1097	69.9146	114.104	174.796	244.728	305.432	334.806	322.364	276.315	2.95713	4.9968	8.42752	14.1451	23.5259	38.5366	61.6629	95.3888	140.985	196.795	256.993	312.367	354.618
UMBILICAL HERNIA WITHOUT MENTION OF OBSTRUCTION OR GANGRENE	0.0394109	13.0688	0.144458	0.51334	12.5381	0.122699	1.45673	0.990677	64.7833	94.076	137.042	195.448	248.888	305.808	371.912	394.061	381.149	354.748	288.058	223.605	177.273	131.287	39.9887	64.1098	101.639	158.294	239.699	347.438	471.238	580.019	624.746	569.126	429.736	268.828	141.005	62.9667	70.2667	98.0399	134.784	181.381	236.85	296.764	351.903	388.894	394.861	365.239	308.221	239.874	174.872
UNSP. LATE EFFECTS OF CEREBROVASCULAR DISEASE	0.13627	16.2726	0.0662738	0.97755	16.2726	0.0662708	9.11034e-05	0.977551	1.04169	2.07477	4.78139	15.2639	35.5154	69.8082	113.685	169.841	264.7	417.063	515.878	632.367	710.375	706.931	1.88212	3.53957	6.64715	12.4507	23.2113	42.905	78.1186	138.566	235.394	374.109	541.992	701.871	809.228	842.001	1.88212	3.53956	6.64713	12.4506	23.2112	42.9049	78.119	138.568	235.399	374.117	541.999	701.869	809.214
UNSP.DISORDER OF THE TEETH AND SUPPORTING STRUCTURES	0.00159597	12.6697	0.0776758	-4.98251	9.95444	0.0893556	2.73604	0.862947	92.8098	103.679	122.919	139.217	139.631	138.774	137.945	124.363	113.601	99.7855	84.7902	64.2485	48.8142	70.6931	28.2864	44.2322	68.1511	102.604	149.053	205.091	260.443	295.207	287.744	233.565	155.398	85.0454	38.8044	14.9729	103.49	110.624	118.196	125.287	130.747	133.263	131.62	125.162	114.298	100.635	86.3602	73.1889	61.9661
UNSPECIFIED CEREBROVASCULAR DISEASE	0.108866	15.515	0.033257	0.992393	15.5638	0.0323178	0.69021	0.993084	1.38892	2.66756	5.14919	10.5268	20.4681	39.3958	61.4102	82.9088	124.518	166.377	201.555	247.382	262.055	318.119	1.62462	2.94865	5.33763	9.61741	17.1891	30.2964	52.1558	86.3958	134.808	193.029	247.34	279.243	277.624	246.366	1.72032	3.07923	5.49875	9.77454	17.2311	29.9419	50.8006	82.9818	128.056	182.628	235.917	272.912	283.344
UNSPECIFIED CHRONIC SUPPURATIVE OTITIS MEDIA	0.0342457	13.4297	0.0466581	-0.401928	12.5748	0.0370903	2.24673	0.973762	27.9769	32.485	35.4559	47.4584	59.9088	69.7146	77.7524	92.4189	115.816	117.706	104.489	91.5667	93.7746	80.7921	10.014	16.3596	26.4647	42.1391	65.4255	97.6459	137.216	176.557	201.249	196.926	162.193	112.152	65.7203	33.0973	24.8849	31.4667	39.6408	49.476	60.7879	72.9791	84.9245	95.0548	101.792	104.249	102.638	97.9254	91.3651
UNSPECIFIED DISORDER OF LIVER	0.0132045	13.124	0.0463501	-12.6706	11.0025	0.0438161	2.92641	0.761642	41.5685	48.0161	58.0388	60.4415	67.4792	67.4688	66.9929	67.1805	74.8374	87.9742	78.224	75.3781	78.3596	55.5446	12.3159	19.7757	31.3838	48.8856	73.9474	106.905	144.384	176.783	189.557	172.463	130.748	82.5809	43.9307	19.9606	42.5633	47.4412	53.0422	59.1094	65.2336	70.8299	75.1909	77.6662	77.9608	76.3864	73.753	70.8595	68.2602
UNSPECIFIED DISORDER OF MALE GENITAL ORGANS	-0.00333752	12.8054	0.101681	-30.809	8	0.164891	3.75408	0.591287	182.346	162.366	154.991	138.077	141.314	139.336	144.238	150.821	150.782	142.551	134.465	122.426	102.767	100.99	33.7517	53.2425	82.8673	126.276	186.187	261.01	339.347	396.06	399.851	337.879	234.877	134.628	64.4663	26.1681	152.038	153.325	155.75	158.194	159.575	158.865	155.272	148.562	139.387	129.322	120.289	113.588	109.724
UNSPECIFIED ESSENTIAL HYPERTENSION	0.0887743	13.9991	0.667937	0.957642	13.9891	0.634861	0.92009	0.967283	68.9501	147.783	325.723	662.225	1122.66	1696.08	2259.9	2785.61	3429.07	3936.84	4212.96	4393.18	4510.17	4191.09	96.7271	163.762	276.251	463.193	768.808	1254.75	1991.79	3022.8	4274.82	5443.27	6008.94	5581.48	4311.9	2794.04	113.589	186.029	303.353	491.019	785.244	1232.08	1877.2	2736.2	3738.65	4672.35	5216.97	5132.84	4456.72
UNSPECIFIED HEARING LOSS	0.0914659	16.1495	0.05488	0.954387	17	0.0476686	2.35717	0.992606	3.81954	3.79387	8.82719	9.91276	22.8046	31.7225	49.7372	74.496	122.619	192.851	323.173	530.176	877.37	1156.34	1.70234	3.18318	5.94275	11.0627	20.4869	37.5882	67.8462	119.083	199.667	312.268	443.895	562.762	634.14	643.774	3.02682	4.85979	7.84834	12.7229	20.651	33.4595	53.9313	86.1878	136.183	212.19	324.286	480.807	685.521
UNSPECIFIED HEMORRHOIDS WITHOUT MENTION OF COMPLICATION	0.0468457	13.8994	0.0429613	0.553668	13.4931	0.0330072	2.26175	0.99542	13.9884	22.0519	25.8195	36.2298	44.1138	62.5092	72.0682	81.0799	105.374	123.001	130.754	134.568	137.45	136.337	6.62519	11.1002	18.4593	30.3224	48.8255	76.1508	113.01	155.684	193.119	209.184	193.632	152.264	102.429	59.7684	14.9152	19.9147	26.5427	35.1479	45.9862	59.0629	73.936	89.5857	104.545	117.381	127.206	133.688	137.113
UNSPECIFIED HYPERTENSIVE RENAL DISEASE	0.12165	16.1117	0.135048	0.998217	16.1116	0.135042	9.33463e-05	0.998217	3.96835	6.8171	13.6821	27.0188	59.348	106.116	186.159	318.102	524.495	809.077	1105.98	1341.12	1469.56	1605.74	4.30452	8.03549	14.9767	27.8342	51.4635	94.2799	169.942	297.949	499.204	780.525	1109.8	1407.83	1587.41	1611.87	4.30449	8.03543	14.9766	27.8339	51.4631	94.2796	169.943	297.953	499.216	780.546	1109.82	1407.84	1587.39
UNSPECIFIED INTESTINAL OBSTRUCTION	0.0643965	14.622	0.0478512	0.858338	14.8113	0.0372215	2.37985	0.994568	10.5657	12.8636	17.0659	22.8081	37.5715	48.4727	66.9929	90.712	123.252	179.003	223.252	265.088	267.193	308.02	4.42088	7.68479	13.2948	22.8149	38.625	63.9438	102.105	154.139	214.273	266.455	289.443	271.724	221.193	158.266	9.03685	12.8274	18.2479	25.9234	36.6208	51.1879	70.4121	94.8217	124.551	159.403	198.884	241.757	286.563
UNSPECIFIED OTITIS MEDIA	0.00653942	12.65	0.0280912	-55.5248	9.6065	0.036245	3.50374	0.531589	35.7648	37.7016	38.104	37.107	40.095	45.8526	40.5003	45.4779	44.9341	49.2818	39.3975	41.9892	38.5375		10.3501	16.1472	24.8027	37.1866	53.7171	73.3597	92.2716	103.409	99.5739	79.8809	52.5965	28.5267	12.9107		34.3604	36.0564	38.0988	40.2635	42.2922	43.8932	44.7849	44.7916	43.9697	42.6763	41.4483	40.7072	40.6778
UNSPECIFIED PLEURAL EFFUSION	0.0877576	15.57	0.125079	0.959797	16.405	0.109578	2.329	0.998802	10.3177	13.2193	25.8931	40.2651	62.6192	98.7234	153.373	225.439	333.841	477.341	701.161	1014.82	1440.02	1827.92	5.87609	10.6948	19.4184	35.109	63.0092	111.638	193.522	323.6	511.366	744.235	972.349	1121.46	1139.77	1033.86	9.96722	15.5781	24.4623	38.5035	60.5689	94.8858	147.433	226.271	341.768	506.458	732.775	1025.85	1379.85
UNSPECIFIED TRANSIENT CEREBRAL ISCHEMIA	0.10165	15.1598	0.0939314	0.983826	15.1968	0.0905469	0.732064	0.985064	4.16677	9.01043	21.8473	47.1075	78.8815	113.508	187.073	250.799	319.602	451.886	550.137	676.38	710.375	646.337	5.91606	10.5587	18.7835	33.2274	58.2113	100.319	168.23	270.009	405.341	553.801	671.514	712.243	660.963	543.71	6.356	11.154	19.5139	33.9422	58.4394	98.9029	162.79	256.635	379.86	516.337	632.445	691.553	677.602
UPPER RESPIRATORY TRACT HYPERSENSITIVITY REACTION,SITE UNSP.	0.000362891	12.1515	0.010172	-25.0179	8	0.0195346	4.02	-0.00593238	15.9726	16.8353	15.7418	18.071	13.6454	15.0658	14.3121	14.9967	21.3595	15.0696	13.989	13.1532			5.24922	7.91957	11.7028	16.7559	22.8812	29.1445	33.6146	33.8656	28.7061	19.8792	11.1193	5.06061			15.5228	15.6384	15.8975	16.1929	16.4237	16.4959	16.3372	15.9269	15.3295	14.7042	14.2536	14.1228
URETHRAL STRICTURE, UNSPECIFIED	0.0707046	14.5605	0.0184749	0.892031	14.632	0.0150315	1.83762	0.947164	4.11716	5.86864	6.54683	7.80739	10.0938	13.7558	28.1167	43.1613	65.6607	90.8252	105.916	105.732	105.336	65.6436	1.78287	3.08921	5.32567	9.10297	15.3385	25.2449	40.0104	59.8191	82.1431	100.645	107.513	99.1562	79.268	55.6832	2.91531	4.43391	6.71805	10.1003	14.9898	21.8143	30.8796	42.1438	54.9968	68.2344	80.3211	89.789	95.864
URETHRITIS, NOT SEXUALLY TRANSMITTED, AND URETHRAL SYNDROME	-0.0292119	11.4542	0.0410018	-0.69709	8	0.0856102	2.72788	0.931672	132.394	103.976	91.3614	79.9161	70.6569	60.4505	51.6658	46.6972	38.2889	33.8049	25.9795	17.7063			33.4344	47.875	66.5494	88.5431	110.52	125.937	126.515	107.624	74.5608	40.9462	17.7214	6.12519			93.8556	91.2789	88.4834	84.7145	79.3751	72.1093	62.9456	52.4171	41.5277	31.4581	23.0946	16.7161
URINARY TRACT INFECTION, SITE NOT SPECIFIED	0.0433	13.528	0.765298	0.420866	12.8518	0.668972	3.39464	0.998331	512.264	586.864	681.312	840.742	1072.28	1325.14	1671.07	2112.47	2725	3403.7	4029.96	4705.82	5481.32	5983.66	155.311	257.321	424.69	696.464	1130.19	1802.42	2793.57	4132.77	5675.09	6952.14	7248.4	6183.32	4252.83	2390.63	480.438	579.18	708.499	876.188	1091.62	1365.2	1707.32	2127.04	2631.93	3229.74	3925.46	4700.23	5495.45
VAGINITIS AND VULVOVAGINITIS	-0.010981	10	0.000645631	-0.625531	9.29331	0.000945984	1.57535	0.758961	1.48813	1.65982	1.54476	1.57902	1.215	1.2165									1.17578	1.42585	1.62158	1.68922	1.56382	1.23982									1.54213	1.57349	1.56244	1.49376	1.35808	1.15777
VARICOSE VEINS OF LOWER EXTREMITIES	0.0485164	13.4978	0.165026	0.73769	13.1331	0.13708	1.54842	0.975174	61.4598	87.0811	122.992	163.604	214.214	272.776	335.371	407.594	477.978	549.839	582.112	494.764	367.391	222.178	33.8411	55.5729	90.4811	145.282	228.114	345.695	495.865	655.172	770.974	781.077	665.676	474.888	286.185	147.926	57.5198	82.81	117.934	165.22	226.016	299.015	378.042	450.591	499.748	511.313	482.317	422.605	348.435
VARICOSE VEINS OF LOWER EXTREMITIES WITH INFLAMMATION	0.083121	14.8265	0.140591	0.976132	14.9559	0.123052	1.48861	0.997597	17.0143	24.838	39.5752	62.8977	102.901	150.565	227.065	339.073	481.301	654.919	856.467	966.762	957.015	812.97	11.2349	19.7349	34.5302	60.0142	103.128	173.88	284.186	442.122	638.729	832.663	954.913	950.32	821.569	625.029	15.286	24.86	40.2832	64.8055	102.988	160.568	243.39	354.726	491.076	638.608	774.179	872.923	920.66
VARICOSE VEINS OF LOWER EXTREMITIES WITH ULCER	0.0757949	15.0354	0.0510986	0.931834	15.4432	0.0416938	2.1942	0.997255	5.90292	8.65476	15.4476	24.738	34.7677	47.9112	65.4704	93.882	134.96	185.723	269.502	346.031	416.205	439.307	3.51656	6.23783	11.0247	19.3632	33.6463	57.4207	95.1276	150.326	221.241	294.958	347.573	357.274	320.793	254.997	6.22621	9.41912	14.2704	21.5855	32.4709	48.3468	70.8586	101.649	142.042	192.749	253.452	321.918	394.892
VENOUS EMBOLISM AND THROMBOSIS OF DEEP VESSELS OF LOWER EXTREMITY	0.0662256	14.7862	0.0424321	0.880992	15.1002	0.0333332	2.40096	0.992453	6.94461	10.4331	15.3005	20.7905	30.0946	40.9866	57.0455	75.3495	96.8298	151.307	217.543	260.029	339.13	267.624	3.48756	6.11154	10.6636	18.4699	31.5962	52.9462	85.7933	131.89	187.536	239.723	268.939	261.744	221.577	165.376	6.9846	10.0452	14.4894	20.8906	29.9868	42.654	59.8163	82.3013	110.724	145.501	186.76	233.727	285.099
VENTRAL HERNIA WITHOUT MENTION OF OBSTRUCTION OR GANGRENE	0.0546097	13.6416	0.117257	0.82411	13.3518	0.0976995	1.50026	0.998664	35.5167	51.8693	76.6494	107.812	144.118	201.471	254.269	313.346	352.195	395.68	385.125	330.854	271.047	212.079	21.712	35.9107	58.9092	95.3527	151.047	231.209	335.582	449.878	539.291	559.561	491.385	363.274	227.958	123.202	35.0457	51.5171	74.9323	107.246	149.926	202.754	262.093	319.45	362.299	378.885	364.878	325.74	272.935
VIRAL PNEUMONIA	0.0327874	13.9309	0.0593497	-0.159096	12.6511	0.048109	3.74592	0.972725	36.5584	42.0289	38.4718	41.7564	49.815	60.4505	85.0607	104.489	115.5	149.067	163.585	170.992	235.079	272.673	8.95318	15.0276	25.041	41.2321	66.5868	104.239	155.439	215.459	269.319	294.339	275.12	218.519	148.484	87.5281	31.6025	36.3764	42.3818	49.7427	58.5636	68.9061	80.8023	94.3707	110.106	129.297	154.159	187.105	230.379
# OF VERTEBRAL COLUMN WITHOUT SPINAL CORD INJURY	0.0485619	14.254	0.0586673	0.628412	14.0767	0.0442004	2.81038	0.976121	20.8834	26.8535	29.3504	34.6508	46.17	61.4799	77.5494	96.6863	135.435	194.276	239.24	283.806	290.316	252.475	7.04076	12.0158	20.3844	34.2392	56.5747	91.0202	140.371	202.936	267.315	311.313	313.233	269.95	200.284	129.696	18.1178	23.4606	30.563	39.8921	51.9427	67.1584	85.8294	108.036	133.778	163.323	197.359	236.305	280.301
ABDOMINAL OR PELVIC SWELLING, MASS, OR LUMP	0.0547463	13.8928	0.0366944	0.804023	13.6412	0.0295152	1.73573	0.987798	11.3594	12.8043	21.4795	31.1418	38.7865	51.0929	65.8764	87.6639	102.367	117.91	128.185	133.05	113.043	80.7921	5.68509	9.5212	15.826	25.9818	41.8056	65.1399	96.5478	132.788	164.385	177.647	164.039	128.682	86.3632	50.2792	9.9341	14.3922	20.6846	29.3434	40.8206	55.2296	71.9597	89.3213	104.601	114.893	118.384	115.049	106.493
ABNORMAL GLUCOSE TOLERANCE TEST	0.041344	12.8468	0.349841	0.642571	12.3692	0.309794	1.26749	0.936435	123.664	267.527	448.863	623.451	772.085	924.537	1087.82	1175.23	1031.11	913.954	734.277	512.47	426.482	272.673	113.735	180.739	284.249	439.693	662.459	957.453	1297.27	1594.66	1706.55	1526.01	1111.78	659.721	323.935	134.132	186.265	264.737	370.707	508.035	675.184	859.41	1030.68	1141.86	1145.32	1025.44	818.383	589.194	389.94
ABNORMAL INVOLUNTARY MOVEMENTS	0.0381618	13.3758	0.195395	0.0994662	12.6704	0.157234	2.04122	0.85373	151.194	130.473	149.474	183.956	219.167	260.33	340.649	465.63	564.682	679.56	621.795	495.27	389.229	277.723	43.6829	71.2914	115.311	183.832	286.346	429.951	609.91	794.76	918.784	909.97	754.191	520.82	302.704	150.422	99.1959	129.676	168.583	216.781	273.922	337.412	401.406	456.755	493.163	503.627	488.11	452.636	405.955
ABNORMAL LOSS OF WEIGHT	0.0516977	13.8301	0.397429	0.709186	13.5596	0.319477	2.16558	0.97251	170.391	193.309	242.748	323.437	427.96	563.331	715.708	905.779	1222.08	1662.35	1973.3	2025.09	1700.79	1338.12	64.6815	108.339	180.444	297.742	483.799	766.663	1166.97	1667.84	2169.53	2477.11	2405.61	1957.24	1338.77	782.037	137.72	188.225	257.102	349.58	470.83	624.323	809.069	1016.34	1228.2	1420.96	1573.02	1670.64	1713.03
ABNORMAL WEIGHT GAIN	0.0209479	12.8797	0.0452956	-2.4989	11.734	0.0412335	2.5809	0.921735	41.6677	41.5547	48.5495	56.8448	62.1519	68.6853	78.6659	90.712	94.7729	93.8798	98.7792	85.496	65.5138		14.2566	22.5652	35.2377	53.8714	79.6846	112.071	146.246	171.543	174.521	149.222	105.458	61.7115	30.2647		36.3843	42.6621	50.0132	58.2636	67.0117	75.5592	82.9244	88.0315	90.114	89.1506	85.898	81.3543	76.3923
ABNORMALITY OF GAIT	0.0881469	15.2634	0.250621	0.968696	15.7228	0.224838	1.812	0.984592	28.1753	35.1525	53.5516	82.3724	124.117	199.973	305.021	486.236	826.692	1404.74	2081.21	2483.94	2867.19	1853.17	14.6671	26.3188	47.099	83.888	148.192	258.13	439.112	718.669	1107.58	1564.99	1974.77	2187.37	2121.5	1822.35	20.9393	34.0984	55.5257	90.1749	145.524	232.24	364.247	557.255	824.739	1171.08	1582.79	2022.21	2440.69
ACQUIRED DEFORMITIES OF TOE	0.0466937	13.3099	0.0242596	0.711329	13.0941	0.0206461	1.74414	0.94393	12.9963	13.9899	15.4476	19.2114	27.3842	39.4893	59.8876	63.7666	72.6223	77.9956	75.3691	55.1424	46.245		5.65939	9.18121	14.7358	23.2483	35.6953	52.5398	72.5491	91.322	101.346	96.129	76.4945	50.9937	28.7607		9.53821	13.2874	18.3254	24.8811	33.02	42.4527	52.3235	61.1376	67.0731	68.7483	65.9656	59.715	51.5879
ACQUIRED SPONDYLOLISTHESIS	0.0540384	13.4188	0.0455208	0.879473	13.3074	0.0398137	1.4555	0.979748	15.427	21.7555	32.8813	44.739	52.0581	73.6448	98.4593	116.56	151.89	176.559	156.733	127.485	83.4979		9.84489	16.0734	25.9838	41.3402	64.1238	95.5906	134.129	172.265	195.91	191.188	156.993	108.204	63.19		14.338	21.1136	30.7318	43.9553	61.2958	82.4981	105.836	127.618	142.721	146.735	138.58	121.094	99.1583
ACTINIC KERATOSIS	0.0994046	14.7015	0.0970047	0.996449	14.7014	0.0969927	0.000176005	0.996449	7.09343	13.6342	25.3046	43.9495	78.6011	143.266	236.099	348.217	448.392	528.863	565.268	580.26	509.98	358.515	8.47182	14.7879	25.6999	44.3326	75.5207	125.997	203.213	310.806	439.355	557.611	619.905	596.38	497.658	365.036	8.47152	14.7873	25.699	44.3312	75.519	125.996	203.217	310.822	439.389	557.656	619.937	596.383	497.639
ACUTE LYMPHADENITIS	-0.014936	12.1302	0.0516035	-3.69827	8	0.0974505	3.24288	0.954395	108.286	104.213	96.7313	95.6186	88.2277	78.6044	70.1396	66.5709	61.7053	57.2239	49.3896	37.4361	33.3992		27.0737	40.8386	60.359	86.4816	118.248	150.892	174.385	175.935	149.1	102.987	57.3201	25.9122	9.66282		95.6753	94.8805	94.361	93.3475	91.1429	87.1688	81.1014	73.0543	63.6938	54.1165	45.4171	38.2079	32.5889
ADHESIVE CAPSULITIS OF SHOULDER	0.048766	13.508	0.0604544	0.673523	13.1437	0.0501125	1.5131	0.930336	14.8813	25.1936	47.5933	72.1087	112.154	130.539	153.069	134.849	144.77	143.162	158.732	130.015	116.897	106.04	12.2852	20.1601	32.7766	52.4941	82.0765	123.569	175.564	229.045	265.546	265.062	223.193	158.012	94.9039	49.0457	20.4862	29.597	42.2511	59.246	80.9683	106.77	134.201	158.608	174.045	175.918	163.808	141.634	115.197
ADVICE ORAL CONTRACEPTION	-0.0370856	10	0.000836478	-0.596383	8	0.00198988	1.7734	0.540106	3.47231	2.8454	1.54476	1.31585	1.40192	1.49723									1.52342	1.84746	2.10111	2.18881	2.02637	1.60656									2.62368	2.38977	2.12704	1.82823	1.49808	1.15397
ALLERGIC URTICARIA	0.0109258	13.0469	0.0827232	-22.5449	10.5997	0.0829921	3.03027	0.697581	92.8594	94.1946	101.954	106.847	111.219	113.696	130.941	137.653	145.878	141.94	133.894	115.85	134.881	95.9406	23.2134	37.1305	58.6881	91.0247	137.048	197.09	264.529	321.347	340.986	305.948	227.865	140.903	73.184	32.3914	84.2497	92.2542	101.414	111.183	120.774	129.134	135.059	137.534	136.236	131.922	126.153	120.368	115.486
ALOPECIA	-0.030874	11.5919	0.121964	0.0445971	8	0.240539	2.50385	0.919994	520.896	377.845	278.204	230.186	178.979	166.099	161.798	158.624	143.346	101.211	69.0883	36.4243	23.1225		91.7166	133.312	188.803	257.174	330.633	390.743	409.944	366.332	267.649	155.359	71.1831	26.0919	7.7934		312.669	304.073	293.642	278.83	257.727	229.462	194.753	156.216	117.96	84.2168	57.6418	38.5356	25.5959
ANEMIA COMPLICATING PREGNANCY, CHILDBIRTH, OR THE PUERPERIUM	0.0419374	12.8878	0.0013659	0.765974	14.4639	0.00123672	4.46978	0.999869	0.545648	0.833434	1.12122	1.40901	1.69679	1.98458	2.27236	2.56015	2.84793	3.66559	5.1388				0.426954	1.01306	1.59917	2.18528	2.77138	3.35749	3.9436	4.52971	5.11581	4.35829	3.07464				0.545856	0.830211	1.11457	1.39892	1.68328	1.96763	2.25199	2.53634	2.8207	3.72431	5.10456
ANOREXIA	0.0619932	14.7474	0.0834753	0.817246	15.1825	0.0647155	2.85981	0.973349	23.2148	24.7194	26.2609	35.528	50.9365	65.1293	97.5458	138.628	216.759	347.416	454.784	570.142	571.64	560.495	7.05498	12.3418	21.4977	37.1731	63.4898	106.234	171.915	263.992	375	478.778	536.101	520.109	438.195	324.913	16.5929	22.5399	30.8699	42.4839	58.5454	80.4867	109.99	149.008	199.989	266.392	352.741	462.732	598.36
ASCITES	0.0889554	14.6694	0.0399202	0.98567	14.6754	0.0373223	0.895319	0.990753	3.57151	5.33513	11.696	24.0362	39.0669	59.6083	80.696	105.709	143.504	180.021	220.968	204.381	219.664	166.634	3.56569	6.21253	10.7738	18.5369	31.4731	52.2764	83.8028	127.117	177.756	222.643	243.922	231.225	190.263	137.756	4.04676	6.84825	11.5319	19.2493	31.6631	50.873	78.8352	115.856	158.251	196.976	220.331	220.706	199.528
ATOPIC DERMATITIS AND RELATED CONDITIONS	0.0194513	13.0735	0.0171001	-2.72926	11.1534	0.017481	3.59398	0.899261	18.056	14.8198	18.0222	17.8956	19.6269	23.7685	26.1881	28.4085	31.8019	39.7106	41.9669	36.9302	38.5375		4.70234	7.52496	11.8941	18.436	27.714	39.7462	53.1333	64.2345	67.8514	60.7189	45.245	28.0842	14.6805		14.6029	16.0856	17.8834	19.9519	22.2209	24.5862	26.92	29.1155	31.1718	33.2805	35.8045	39.0835	43.3705
BACKACHE, UNSPECIFIED	0.00584409	12.4625	0.773849	-46.4985	8	0.822769	3.44524	0.522021	1677.92	1768.42	1860.4	1967.2	1971.94	2015.73	2082.06	2085.77	2138.48	2271.85	2223.67	2031.16	1750.89	1383.56	334.768	526.261	821.971	1270.59	1931.32	2855.81	4034.1	5279.57	6095.17	5809.23	4304.7	2438.46	1085.28	394.471	1510.49	1620.65	1756.93	1910.68	2068.81	2211.49	2312.28	2343.67	2289.97	2161.16	1991.74	1819.34	1668.74
BRACHIAL NEURITIS OR RADICULITIS NOS	0.0220351	12.484	0.0613566	0.158683	11.8577	0.0550269	1.55249	0.977826	43.7015	59.6348	78.8562	99.8293	115.986	136.622	135.001	132.654	122.145	125.445	94.7823	58.1777	42.3913		25.3571	39.1753	59.5256	88.1472	125.485	168.358	207.134	225.753	209.908	161.368	101.113	51.9056	22.1394		45.7458	59.5444	76.1495	94.9751	114.442	131.691	142.765	143.745	132.824	112.05	86.7276	62.4199	42.4672
BUNION	0.0466079	13.4422	0.0116488	0.708871	13.2666	0.00980246	1.92881	0.984214	5.05965	6.40215	6.84107	9.47414	15.795	19.4639	24.7671	29.0181	31.4855	33.3976	35.4006	31.8713	29.5454		2.47659	4.04696	6.5471	10.4223	16.1706	24.1034	33.8042	43.3832	49.3128	48.1459	39.6171	27.4125	16.0974		4.42032	6.07307	8.28448	11.1625	14.7597	19.0013	23.6008	28.0175	31.5467	33.578	33.8703	32.5928	30.2081
CARBUNCLE AND FURUNCLE	0.00511419	12.8088	0.201348	-22.5117	9.89133	0.222752	3.00643	0.851542	286.812	273.099	290.929	307.383	322.723	326.957	330.905	347.973	348.872	334.18	306.901	265.594	211.956	207.03	66.8934	105.756	165.15	252.928	375.699	532.243	701.766	833.199	856.76	736.126	518.161	299.373	144.013	58.6169	256.954	275.627	296.634	318.013	337.185	350.978	356.099	350.187	333.219	308.264	280.328	253.67	230.685
CELLULITIS AND ABSCESS OF FACE	0.00893774	12.9179	0.0312054	-10.2701	8.92811	0.0449069	4.50145	0.92775	33.8798	36.1603	38.8396	41.23	42.2446	39.5829	45.88	46.6972	53.0032	50.0964	63.3785	68.2956	66.7983		9.56171	15.1649	23.7327	36.3689	53.9399	76.1008	99.6862	117.496	120.288	103.679	73.9955	43.7939	21.7484		34.3994	35.6779	37.4683	39.5993	41.9027	44.2082	46.3756	48.377	50.4251	53.0853	57.2193	63.6628	73.1213
CELLULITIS AND ABSCESS OF FINGER	0.0152994	13.1076	0.236862	-10.6215	10.843	0.223835	3.05263	0.897173	248.319	273.455	288.723	304.401	328.33	355.778	392.416	437.466	462.315	485.08	488.757	451.257	423.913	378.713	63.9692	102.936	163.983	257.061	392.775	576.441	795.06	999.797	1104.29	1032.7	798.948	510.275	272.407	123.591	230.365	256.655	287.471	321.669	357.303	391.412	420.173	439.78	448.12	446.409	438.877	429.927	422.715
CELLULITIS AND ABSCESS OF FOOT, EXCEPT TOES	0.0421694	13.9197	0.253847	0.405105	13.3933	0.197262	2.86099	0.997226	110.023	135.394	165.657	220.449	271.412	339.028	408.048	484.163	595.06	727.009	885.301	1015.33	1127.86	1131.09	38.6963	65.0237	108.589	179.494	291.757	461.49	699.026	990.513	1273.24	1435.38	1381.25	1122.25	773.846	459.647	107.51	134.721	169.956	214.907	271.135	339.629	420.275	511.585	611.327	718.268	833.116	956.058	1086.49
CELLULITIS AND ABSCESS OF HAND, EXCEPT FINGERS AND THUMB	0.0307698	13.8662	0.0903575	-0.211535	12.6214	0.0728811	3.56295	0.983757	51.6382	59.3385	68.4843	76.8458	90.1903	98.1619	115.715	151.065	159.801	223.397	273.498	305.054	330.138	358.515	14.2744	23.8847	39.6724	65.1048	104.764	163.364	242.534	334.432	415.305	450.044	416.067	326.015	218.021	126.211	49.0399	56.8582	66.6517	78.6138	92.8809	109.477	128.31	149.326	172.922	200.56	234.899	278.682	334.233
CELLULITIS AND ABSCESS OF LEG, EXCEPT FOOT	0.0546324	14.4821	0.0842157	0.757411	14.5918	0.0642006	2.73761	0.989855	19.2465	30.0545	39.0603	51.6691	68.1334	85.9034	116.832	142.286	188.597	249.871	351.151	473.516	578.063	464.555	8.59701	14.8435	25.4986	43.4293	72.9207	119.6	188.907	281.461	385.023	469.426	497.969	454.765	358.828	247.968	20.5881	27.5746	37.1572	50.1887	67.6782	90.7141	120.329	157.384	202.656	257.245	322.669	399.613	487.878
CELLULITIS AND ABSCESS OF TOE	0.029758	13.5964	0.122642	-0.753775	12.3144	0.0995233	3.02731	0.961277	89.0895	90.9342	94.3038	113.953	134.678	151.033	184.535	224.829	265.333	307.502	327.456	334.901	290.316	363.564	23.4454	38.6865	63.3018	102.175	161.334	246.013	355.406	473.678	563.671	579.593	503.555	367.796	227.769	121.363	74.5247	87.7468	103.966	123.307	145.62	170.31	196.247	221.941	246.161	268.816	291.167	314.607	340.249
CELLULITIS AND ABSCESS OF TRUNK	0.0133887	13.2568	0.0297408	-10.42	10.4477	0.0307951	3.51806	0.870045	26.0423	27.9798	32.1457	40.5283	45.2354	41.8288	42.8349	46.5752	45.7252	48.8745	39.9684	52.6129	55.2371	60.5941	7.20103	11.6481	18.6351	29.2934	44.7859	65.5832	89.989	112.384	123.507	115.773	90.8729	59.6625	33.0994	15.7321	27.9835	30.1771	32.8019	35.7161	38.7322	41.6085	44.0783	45.9331	47.1593	48.0477	49.1199	50.8275	53.4584
CELLULITIS AND ABSCESS OF UNSPECIFIED SITES	0.0208167	13.1533	0.588009	-3.02752	10.4537	0.551911	3.62065	0.982421	626.602	686.808	785.693	897.675	964.429	1052.08	1153.6	1308.37	1440.74	1628.95	1819.99	1979.56	1952.57	1933.96	155.143	251.687	405.695	647.14	1014.87	1548.2	2258.62	3068.69	3737.09	3892.46	3327.43	2295.63	1291.43	606.563	614.087	682.136	766.881	867.645	982.55	1107.58	1236.12	1360.04	1473.42	1577.98	1684.44	1804.4	1945.16
CELLULITIS AND ABSCESS OF UPPER ARM AND FOREARM	0.00461701	13.3961	0.023654	-7.97791	8	0.0360694	5.00631	0.848427	22.9668	26.6163	29.6446	30.8787	28.5992	25.2657	29.4363	26.9454	29.4287	35.2304	49.1041	51.6011	53.9525	60.5941	5.19544	8.46931	13.666	21.6926	33.5481	49.8162	69.5453	88.7453	100.156	96.9209	78.9046	53.9313	31.2424	15.5521	24.2393	24.8121	25.7536	26.9404	28.2642	29.6281	30.9691	32.3126	33.8601	36.0726	39.6509	45.3321	53.8182
CERVICAL SPONDYLOSIS WITHOUT MYELOPATHY	0.0575047	13.4109	0.121513	0.907738	13.193	0.108225	1.06548	0.978295	27.9273	51.9878	88.6397	140.094	207.858	266.319	313.243	338.707	383.047	406.27	373.705	308.089	174.703	146.436	26.4646	43.2315	69.9634	111.527	173.543	259.972	367.349	476.122	547.169	539.395	446.407	309.106	180.819	90.6936	35.2006	53.954	81.6678	121.281	175.093	242.69	317.737	385.313	424.078	416.944	364.267	284.782	202.247
CERVICALGIA	0.00774598	12.3893	0.713089	-8.82	9.14692	0.74213	2.83377	0.935886	1370.57	1485.77	1622.81	1797.02	1880.91	1927.02	1981.87	1915.56	1977.42	1964.96	1718.07	1407.4	1010.97	858.416	323.922	506.412	785.622	1203.76	1807.87	2627.72	3618.94	4561.29	4992.17	4449.95	3078.42	1646.13	701.019	245.82	1321.19	1448.89	1598.38	1760.48	1919.79	2052.47	2127.1	2112.6	1994.36	1789.32	1541.49	1296.11	1080.88
CERVICOBRACHIAL SYNDROME (DIFFUSE)	0.022956	12.5777	0.024032	0.0129737	11.9558	0.0213376	1.6225	0.971525	15.427	21.6369	30.9687	35.9666	47.0111	52.0286	51.6658	50.5987	53.1615	41.9506	37.1136	24.7888	20.5533		9.30193	14.4445	22.0688	32.8786	47.129	63.749	79.231	87.494	82.7686	65.0512	41.8679	22.1588	9.77221		17.0577	22.1534	28.304	35.3209	42.6673	49.349	53.9601	55.0511	51.8377	44.8521	35.8379	26.7798	19.007
CHEST PAIN	0.0155303	12.5804	0.793259	-12.3877	9.20652	0.787761	3.2144	0.911123	1162.88	1463.19	1795.74	1999.57	2098.96	2167.14	2244.36	2368.51	2516.31	2603.79	2555.41	2378.21	2227.47	1933.96	315.979	499.96	786.505	1225.81	1881.81	2818.22	4050.84	5436.67	6514.3	6539.77	5160.11	3114.63	1468.45	562.588	1309.13	1444.78	1611.76	1805.88	2018.47	2233.18	2423.9	2557.3	2604.38	2558.57	2443.57	2296.73	2150.06
CIRCUMSCRIBED SCLERODERMA	0.0302954	12.9876	0.0134252	-0.242087	12.3582	0.011518	2.11306	0.986966	8.63116	10.4331	12.6523	17.1061	17.8511	22.552	26.6957	30.9689	29.2704	31.7684	27.6924	24.2829	21.8379		3.91808	6.2379	9.80298	15.0927	22.5051	31.955	42.1886	50.2188	52.0565	45.5677	33.1247	20.0174	10.17		8.261	10.437	13.0998	16.2379	19.7402	23.3463	26.6233	29.0222	30.0562	29.543	27.7114	25.0354	22.0185
CLAVUS	0.0345878	13.4111	0.103676	-0.202402	12.6131	0.0827159	2.1709	0.959247	61.5094	72.4391	85.1088	108.163	128.883	155.15	176.212	205.199	244.764	290.193	284.061	241.817	190.118	171.683	22.5686	36.859	59.6291	94.9994	147.694	220.956	311.632	402.917	461.719	453.86	374.723	259.043	151.388	75.8968	54.3512	69.5658	88.6475	111.85	138.83	168.228	197.326	222.168	238.604	244.101	238.975	225.697	207.637
CLOSED # LUMBAR VERTEBRA WITHOUT SPINAL CORD INJURY	0.0440111	14.1964	0.0333345	0.512652	13.8649	0.0250538	3.01257	0.97744	12.8475	15.9461	19.4198	21.0536	25.2346	36.7756	43.7484	50.8426	71.9895	98.9709	125.901	147.215	161.858	141.386	4.16608	7.08779	11.9828	20.0477	32.968	52.7252	80.6932	115.516	150.296	172.479	170.726	144.632	105.45	67.0827	11.6131	14.6008	18.4993	23.5196	29.8766	37.7537	47.267	58.4688	71.4588	86.6054	104.624	126.156	151.683
COMA AND STUPOR	0.0689253	15.2657	0.0359846	0.873097	16.3525	0.0290582	3.20007	0.996152	5.7045	6.28359	9.56279	14.2989	20.1877	25.4528	35.222	51.2084	80.6915	123.408	188.137	265.594	389.229	429.208	2.10082	3.76789	6.73665	11.9788	21.1004	36.5762	61.7307	99.7959	151.073	208.457	255.76	275.08	259.498	217.623	5.07054	6.96286	9.68375	13.6032	19.2499	27.3732	39.0381	55.8035	80.0943	115.855	169.1	247.066	357.018
CONGENITAL ANOMALIES OF LOWER LIMB,INCLUDING PELVIC GIRDLE	0.0291978	12.8323	0.0182085	0.0187405	12.2515	0.0157728	1.82823	0.74034	16.5679	15.5904	15.0062	20.001	23.5523	31.161	35.1205	42.5517	48.5731	44.8017	40.5394	37.942	14.1304		5.91686	9.33352	14.5163	22.0819	32.4564	45.2785	58.4806	67.7367	67.9103	57.1448	39.7222	22.8588	11.0219		11.3809	14.7436	18.8777	23.7374	29.0836	34.3941	38.8381	41.4193	41.3545	38.5382	33.6825	27.9072	22.2104
CONGENITAL ANOMALIES OF SPINE	0.0331009	13.9183	0.0159124	-0.024163	12.9259	0.0124362	3.32654	0.927902	11.5578	8.77332	9.12143	12.1936	13.1781	18.0603	20.0979	23.7753	31.8019	42.3579	53.6719	60.2013	50.0988	55.5446	2.42064	4.05871	6.7541	11.1011	17.8821	27.8938	41.3885	56.9916	70.6593	76.5282	70.897	55.8669	37.7087	22.1025	7.80341	9.23143	11.0221	13.2184	15.8503	18.9214	22.4041	26.2614	30.5164	35.3561	41.1553	48.2913	57.0844
CONGENITAL CYSTIC KIDNEY DISEASE	0.0846018	14.0763	0.0953659	0.997391	14.066	0.0942452	0.323774	0.997613	12.9467	21.3998	38.3983	62.8977	97.9476	154.308	258.836	349.07	434.785	505.444	465.918	396.62	249.209	201.98	12.9855	21.967	36.9212	61.3952	100.316	159.326	241.972	343.315	441.807	499.926	485.923	402.404	285.54	176.058	13.2645	22.3382	37.3715	61.8409	100.513	158.731	239.614	337.961	432.855	488.873	476.602	398.504	287.803
CONGENITAL VARUS DEFORMITIES OF FEET	-0.000493376	11.7448	0.0177736	0.116106	10.7503	0.0185668	1.72206	0.915749	29.8618	26.1421	26.1873	31.1418	31.0292	38.0857	35.019	37.187	28.6376	20.568	14.8454	7.5884			12.0004	17.5745	25.0831	34.4485	44.7047	53.4609	57.0264	52.2162	39.4965	23.9939	11.609	4.52133			23.2788	27.0524	30.8595	34.2667	36.6712	37.3831	35.8342	31.8904	26.1011	19.6104	13.6412	8.92813
CONT.DERMAT.+ECZEMA DUE TO DRUGS/MEDEC.IN CONTACT WITH SKIN	0.0328481	13.5368	0.0829099	-0.434129	12.5741	0.0656553	2.55262	0.948756	54.664	58.0936	64.9534	79.0389	88.4146	108.642	127.896	159.234	190.495	222.99	227.535	210.958	174.703	181.782	16.517	27.1542	44.2432	71.0458	111.456	168.536	240.824	316.486	370.182	373.212	317.55	227.141	137.802	71.9325	45.4307	55.8814	68.7983	84.3262	102.302	122.053	142.245	160.975	176.303	187.126	193.62	196.632	197.3
CONTRACTURE OF JOINT	0.0528014	13.8018	0.0218158	0.769497	13.8691	0.0182449	2.28199	0.978645	8.48235	9.78106	11.9167	12.6322	22.5242	30.5996	39.1807	54.2565	63.7621	71.2754	79.0804	95.108	78.3596		3.60313	6.00462	9.92644	16.1951	25.866	39.9381	58.5207	79.3329	96.4726	102.073	92.0387	70.3803	45.9858		6.91238	9.41258	12.8058	17.3306	23.2095	30.5717	39.3422	49.1441	59.3124	69.093	77.8795	85.2272	91.0038
CONVULSIONS	0.0373686	13.952	0.073751	0.190007	13.1989	0.0567773	3.13168	0.97606	39.2371	40.8433	49.5058	53.2482	71.3111	77.2007	100.692	120.584	159.168	204.662	238.669	267.112	290.316	272.673	10.9628	18.4232	30.7422	50.7039	82.0524	128.792	192.72	268.338	337.295	371.039	349.26	279.39	191.185	113.491	33.2154	40.2536	49.1825	60.3027	73.8568	89.9478	108.476	129.189	151.98	177.379	206.703	241.201	281.811
CORNS AND CALLOSITIES	0.0306042	13.4029	0.217003	-0.660017	12.3639	0.175542	2.49995	0.944703	156.204	164.678	194.787	229.66	267.861	309.271	369.476	433.564	517.217	571.018	612.945	586.836	531.818	398.911	47.6172	77.8486	126.178	201.667	315.15	475.231	677.977	889.986	1038.26	1039.02	870.532	607.557	356.708	179.02	132.127	162.115	199.077	243.355	294.355	349.917	405.819	456.005	494.216	516.775	524.229	519.756	507.608
CURVATURE OF SPINE	0.034875	12.8817	0.00275018	0.353681	12.6607	0.00252514	2.31676	0.920378	2.03378	1.83765	1.98612	3.59666	4.20577	4.58526	5.68425	7.55933	5.69587	8.3494	6.28076	7.08251			0.86331	1.36551	2.12999	3.25067	4.79576	6.72	8.72655	10.1771	10.2926	8.7562	6.16702	3.60245			1.64608	2.07489	2.60802	3.25103	3.99405	4.80191	5.60701	6.31404	6.82613	7.0867	7.10349	6.92653
DEBILITY, UNSPECIFIED	0.0191063	13.3121	0.491424	-2.52458	10.1617	0.478335	4.11775	0.950769	537.017	537.129	577.887	631.171	680.026	756.286	829.799	890.904	1056.27	1297.21	1556.49	1679.06	1722.63	1630.99	115.626	188.838	306.331	491.492	774.592	1185.94	1733.48	2356.1	2870.67	3004.34	2606.53	1849.78	1083.71	534.923	481.004	524.658	580.147	646.713	723.142	807.354	896.459	987.881	1082.12	1186.28	1314.3	1479.68	1690.5
DECUBITUS ULCER	0.0991571	16.451	0.162816	0.973147	17	0.146418	1.92273	0.992115	7.68868	11.0852	16.6245	30.7909	48.8804	82.441	122.82	211.417	365.96	650.235	1119.4	1860.68	2880.04	3670.99	4.06898	7.71601	14.6149	27.6224	51.9996	97.1804	179.249	323.072	560	912.701	1362.77	1826.04	2184.88	2365.84	6.21695	10.6634	18.3472	31.6085	54.3876	93.15	158.105	264.521	433.525	690.779	1059.07	1541.4	2112.56
DEGENERATION OF INTERVERTEBRAL DISC, SITE UNSPECIFIED	0.0359814	13.045	0.02505	0.397363	12.6265	0.021375	1.82567	0.958714	13.9884	17.9616	21.7737	28.0715	37.1042	43.326	52.3763	50.9645	62.0217	71.8863	64.806	52.107	33.3992		7.02766	11.2288	17.719	27.4138	41.123	58.8299	78.4055	94.4259	99.2616	88.2928	65.3174	40.2098	20.8287		12.9312	17.2288	22.7149	29.4586	37.3016	45.7008	53.6127	59.5765	62.1605	60.6766	55.6186	48.325	40.2893
DEGENERATION OF THORACIC OR LUMBAR INTERVERTEBRAL DISC	0.0659374	13.9414	0.0269444	0.930191	13.8016	0.0233659	1.24344	0.982798	4.31558	9.78106	15.7418	19.9132	30.6554	42.7645	63.2373	73.2767	79.4257	99.5819	97.0662	112.308	62.9446	60.5941	4.03295	6.77096	11.2842	18.579	29.9913	46.9083	69.8423	96.5972	120.417	131.25	122.437	97.1734	66.0658	39.0103	5.48994	8.57171	13.2558	20.1916	30.062	43.2929	59.5053	76.8356	91.7076	99.9101	98.885	89.3126	74.4921
DEGENERATIVE SKIN DISORDERS	0.101797	14.8306	0.0242574	0.995039	14.8304	0.024254	0.000140597	0.995041	1.68655	3.20108	6.03191	9.47414	16.8231	28.6345	59.7861	93.7601	114.234	131.147	154.735	137.603	123.32		1.93159	3.39199	5.93129	10.2967	17.6573	29.668	48.2201	74.3927	106.233	136.501	154.1	151.091	129.005		1.93155	3.39191	5.93114	10.2964	17.657	29.6679	48.221	74.3961	106.24	136.509	154.103	151.087	128.995
DERANGEMENT OF POSTERIOR HORN OF MEDIAL MENISCUS	-0.00499009	11.6928	0.0448596	-0.0963503	10.4325	0.0496583	1.88237	0.992333	68.6525	75.7588	77.6057	85.7059	88.2277	93.2023	92.7751	73.7644	64.0785	49.2818	33.6877	21.7534			31.3967	45.8442	65.2216	89.2537	115.341	137.21	145.348	131.837	98.472	58.8791	27.963	10.6694			65.8468	73.9613	81.8201	88.397	92.3638	92.2979	87.1396	76.8251	62.7358	47.426	33.5053	22.484
DERMATITIS DUE TO FOOD TAKEN INTERNALLY	0.0140671	12.8616	0.0108183	-7.15316	10.6614	0.0117019	3.37073	0.630641	12.4011	13.3971	11.2547	12.9831	13.2715	14.4108	16.2407	17.3133	20.7266	23.2154	20.8407	22.7652	15.415		3.44427	5.44204	8.47914	12.9243	19.0407	26.637	34.5221	40.1591	40.482	34.2948	24.0297	13.9533	6.7943		10.7083	11.6431	12.7472	13.9654	15.2209	16.4114	17.4208	18.1532	18.5885	18.8284	19.0675	19.4761	20.1621
DERMATITIS FACTITIA (ARTEFACTA)	0.0325111	13.6912	0.0230426	-0.250788	12.7617	0.0179761	2.74171	0.974549	11.0122	14.1677	17.7279	22.2818	29.9077	33.9683	34.7145	36.3336	40.0293	55.1875	59.0962	60.2013	69.3675	60.5941	4.11405	6.81573	11.195	18.1327	28.7167	43.8893	63.5036	84.741	101.059	104.451	91.6838	68.0618	43.0771	23.5668	11.7357	14.3284	17.5499	21.4538	26.033	31.1766	36.638	42.0541	47.0626	51.4882	55.419	59.018	62.4675
DERMATOGRAPHIC URTICARIA	0.0161143	12.7236	0.0174347	-4.34303	11.3726	0.0165269	2.53227	0.685605	19.5441	18.3173	19.1256	22.3695	24.9542	27.3244	27.7107	30.8469	35.9156	35.8413	37.6845	23.2711	19.2688		6.10532	9.56655	14.7662	22.2632	32.3737	44.5698	56.6242	64.2595	62.8458	51.3691	34.5612	19.1975	8.91446		15.8863	18.2972	21.0401	23.9994	26.9676	29.6303	31.5922	32.4728	32.0698	30.5023	28.1739	25.5371	22.9385
DIAPER OR NAPKIN RASH	0.0209009	14.3308	0.0267208	-0.167874	12.2196	0.0254662	6	0.93891	16.4687	18.5544	20.9646	21.4923	18.5988	16.9374	19.2858	25.4823	38.4471	59.6677	84.2192	127.991	186.265	217.129	3.03582	5.2001	8.8556	14.9347	24.7847	40.0669	62.1307	90.4066	120.034	141.181	143.808	125.785	94.9447	62.6988	13.5582	14.7961	16.4683	18.6165	21.3166	24.6947	28.9741	34.5899	42.4324	54.2947	73.4644	104.977	155.546
DISEASES OF NAIL	0.00554395	13.1137	0.03761	-33.3374	8.97534	0.0504644	3.93794	0.143329	53.6223	48.1347	47.7404	40.5283	42.4315	44.4489	51.1582	58.5239	61.0724	60.8895	62.2366	61.719	48.8142	60.5941	10.0627	16.146	25.6009	39.8338	60.1697	86.8263	116.986	142.813	152.601	138.318	104.463	65.7334	34.8404	15.7719	43.5698	45.03	46.9796	49.1501	51.2611	53.0172	54.1541	54.5403	54.3147	53.9658	54.1971	55.5708	58.4184
DISORDERS OF COCCYX	0.00765451	12.5957	0.0365819	-16.3203	10.4939	0.039875	2.89729	0.611818	45.5368	46.1192	50.315	51.0551	54.9554	51.6543	59.3801	63.2789	69.2997	56.4094	63.3785	49.0717	38.5375		13.9933	21.7607	33.3048	49.7273	71.4808	97.0369	121.148	134.51	128.028	101.281	65.6189	34.9601	15.5215		41.5207	45.2699	49.4603	53.7825	57.8083	60.9911	62.7419	62.6058	60.5063	56.8967	52.5912	48.3166	44.518
DISORDERS OF SACRUM	0.0351771	13.3636	0.0503535	-0.171894	12.6044	0.040316	2.03997	0.965136	27.6792	34.7376	44.3566	50.8796	66.5446	72.8026	91.557	106.318	124.043	129.518	126.472	98.1433	74.5058	80.7921	11.3203	18.4268	29.6904	47.0626	72.685	107.79	150.279	191.462	215.582	207.862	168.31	114.211	65.5835	32.3197	25.8831	33.5529	43.1954	54.9117	68.4602	83.0278	97.0604	108.371	114.761	115.033	109.63	100.202	88.7769
DISPL.OF THORACIC OR LUMBAR INTERVERT.DISC WITHOUT MYELOPATHY	0.016347	12.3407	0.183283	-0.172676	11.5225	0.168351	1.66817	0.972305	152.434	220.637	278.792	333.788	369.921	390.215	435.353	406.253	362.321	342.325	268.36	196.793	111.759		83.9751	128.965	194.858	287.067	406.759	543.249	664.613	717.719	656.563	491.606	296.89	145.656	59.0281		167.009	209.894	259.797	314.368	368.438	413.419	438.144	432.367	392.645	326.664	250.499	179.641	122.552
DISPLACEM.OF CERVICAL INTERVERTEBR.DISC WITHOUT MYELOPATHY	0.0183831	12.2962	0.0878322	0.528692	11.7374	0.0803387	1.33406	0.953555	56.4002	85.8955	136.674	176.324	201.97	211.858	214.986	182.399	168.028	143.162	115.338	73.8604	41.1067		41.2859	63.0517	94.567	137.941	192.862	253.085	302.852	318.724	283.743	207.045	122.226	58.7779	23.3817		68.4861	90.8248	117.87	148.451	179.504	205.582	219.436	214.553	189.299	149.608	106.405	69.126	41.7831
DISTURBANCE OF SKIN SENSATION	0.0174118	12.6855	0.433235	-2.6078	11.2131	0.393962	2.12015	0.974675	414.693	554.023	698.451	819.425	905.548	959.067	1029.05	1015.88	1011.18	958.348	845.333	673.344	534.387	378.713	158.09	249.4	389.412	598.107	894.889	1284.42	1727.12	2102.12	2215.27	1932.48	1357.82	769.194	357.976	139.764	453.141	542.516	646.675	762.355	881.719	990.66	1068.82	1093.92	1051.76	947.122	804.118	652.394	513.634
DISTURBANCES OF SENSATION OF SMELL AND TASTE	-0.000577622	12.3316	0.0367684	-5.8718	9.54675	0.0483982	2.92445	0.725314	70.6862	55.7224	50.2414	52.1078	55.2357	57.6432	57.959	64.2543	57.2751	54.9839	46.5347	31.3654	26.9763		16.8328	25.7309	38.614	56.3291	78.7161	103.188	123.332	129.741	115.694	84.831	50.4919	24.547	9.88911		53.3566	55.813	58.4529	60.8317	62.4393	62.7347	61.2567	57.8098	52.6509	46.5124	40.3186	34.7462	30.0928
DIZZINESS AND GIDDINESS (VERTIGO)	0.0268901	12.7513	0.765826	-2.07608	11.1126	0.691533	2.50864	0.958588	931.769	1043.37	1205.94	1458.05	1679.22	1924.03	2156.97	2335.83	2749.52	3088.46	3099.55	2700.46	2183.79	1792.57	269.993	430.606	682.879	1073.05	1661.2	2509.69	3642	4944.84	6023.5	6209.8	5107.06	3258.34	1637.02	670.844	857.912	1020.35	1220.78	1461.54	1740.21	2045	2349.22	2608.75	2770.5	2796.63	2689.2	2486.63	2239.97
DYSCHROMIA, ANOMALOUS PIGMENTATION	0.0270643	12.7865	0.269934	-0.139023	11.9159	0.233742	1.67952	0.920359	251.941	274.64	299.021	349.666	409.829	528.989	645.365	749.227	751.538	654.715	544.998	402.691	241.502	176.733	91.2832	144.33	225.554	346.02	515.542	733.884	974.258	1166.52	1209.85	1046.22	738.214	425.726	203.765	82.3547	197.167	256.033	328.287	412.895	505.065	594.372	664.115	694.444	671.02	595.485	487.365	372.635	270.579
DYSPHAGIA	0.048471	14.0795	0.238361	0.596473	13.8119	0.184093	2.76812	0.990174	96.9766	111.504	135.865	168.429	218.139	275.022	354.352	471.849	636.355	810.503	943.255	1060.35	1124.01	1166.44	32.4355	54.9397	92.5272	154.356	253.494	405.799	623.621	899.712	1183.17	1372.51	1367.3	1156.16	833.171	519.055	84.0223	108.246	140.311	182.247	236.165	303.866	386.289	483.075	592.88	714.744	848.863	994.173	1148.48
DYSPNEA AND RESPIRATORY ABNORMALITIES	0.0362974	13.2982	0.744484	-0.0542791	12.0255	0.646526	3.17916	0.998887	575.064	679.221	834.611	1044.79	1256.78	1470	1754.1	2060.04	2453.34	2953.65	3287.98	3593.87	4118.37	4302.18	177.876	291.363	475.107	769.012	1229.69	1927.5	2923.97	4204.86	5551.12	6431.15	6215.94	4834.23	3009.98	1533.66	582.301	690.88	829.843	1004.69	1220.72	1481.47	1786.34	2128.57	2495.76	2875.37	3260.14	3641.74	4008.02
DYSURIA	0.0321304	13.2027	0.536701	-0.712742	12.0296	0.45283	2.5407	0.990061	437.56	487.393	582.006	700.472	835.172	1008.48	1193.49	1389.58	1538.2	1720.79	1749.76	1680.58	1564.62	1408.81	136.568	221.936	358.243	571.957	897.032	1366.83	1988.22	2687.73	3250.95	3363.56	2866	1982.92	1125.69	536.04	399.301	486.456	594.913	726.623	881.25	1054.05	1233.56	1400.84	1533.23	1613.74	1639.41	1619.26	1568.67
EDEMA	0.0834352	14.6237	0.4183	0.976726	14.7703	0.374456	1.4829	0.999147	54.2672	82.813	138.366	233.608	341.976	514.952	784.426	1132.31	1610.35	2245.99	2794.08	3113.77	3152.37	2933.76	38.6975	67.3983	116.977	201.82	344.704	578.856	945.241	1475.64	2149.71	2836.22	3290.79	3293.42	2831.79	2113.22	52.779	85.1655	136.983	218.918	346.064	537.767	814.65	1190.25	1656.24	2166.94	2638.48	2975.91	3122.9
EFFUSION OF JOINT	0.0272199	12.9267	0.0386954	-0.518035	12.2294	0.0334782	2.12882	0.960938	22.2228	31.1808	45.0922	55.9676	56.9181	67.2816	79.275	76.4468	78.16	85.9377	79.3659	71.331	60.3754		11.7879	18.7079	29.3009	44.9472	66.7495	94.3326	123.836	146.348	150.283	129.956	93.0538	55.2506	27.5252		25.3574	31.7413	39.4802	48.5021	58.441	68.5022	77.4129	83.609	85.7648	83.4819	77.5482	69.4084	60.5169
ELEVATED BLOOD PRESSURE WITHOUT DIAGNOSIS OF HYPERTENSION	0.0322461	12.7915	0.0339238	0.41437	12.3526	0.029642	1.54801	0.960494	15.8734	25.1936	42.8119	51.0551	56.0769	67.0009	79.275	84.25	81.3244	71.2754	59.0962	47.554	38.5375		11.344	17.8555	27.7058	42.0376	61.6092	85.6581	110.177	126.945	126.401	105.433	72.5056	41.2117	19.6019		19.1721	25.9618	34.6083	45.1047	56.9695	68.9735	79.0181	84.4882	83.3136	75.3216	62.6427	48.4735	35.4287
ENLARGEMENT OF LYMPH NODES	0.0124371	12.9081	0.202637	-8.83586	10.9432	0.190497	2.61014	0.662797	252.685	253.478	253.929	265.714	281.506	311.61	359.224	380.527	399.344	396.291	376.274	337.431	262.055	181.782	62.8357	99.9177	157.048	242.328	363.201	520.288	695.721	840.95	884.325	780.5	566.381	338.165	168.403	71.0857	207.08	234.613	265.838	299.238	332.221	360.949	380.656	386.863	377.413	354.215	322.662	288.55	256.056
ENTHESOPATHY OF ANKLE AND TARSUS	0.0288168	12.7305	0.33004	0.0768733	11.9205	0.288811	1.5879	0.995663	249.163	309.141	398.915	524.411	646.193	789.693	887.453	929.554	903.745	778.734	621.795	431.021	316.008	232.277	116.279	183.493	286.297	438.733	653.469	930.806	1237.55	1484.36	1540.05	1327.36	928.626	528.313	248.532	98.4765	241.204	317.696	412.876	525.941	650.979	774.027	871.628	914.829	881.896	774.673	622.17	463.027	324.974
ENTHESOPATHY OF ELBOW REGION	0.0121158	12.5994	0.401005	-1.93123	10.8826	0.380398	2.18806	0.700787	288.846	517.448	787.9	1028.91	1122.19	1114.78	1041.13	854.57	728.438	640.46	543.856	462.893	432.905	388.812	155.184	243.445	377.627	575.39	852.223	1207.08	1594.77	1896.58	1941.36	1637.54	1110.64	607.659	273.369	103.164	475.628	555.182	645.285	741.512	835.381	913.446	958.322	953.471	891.81	782.934	650.327	518.444	402.856
ENTHESOPATHY OF HIP REGION	0.0557514	13.4081	0.0931186	0.914337	13.1793	0.0824944	1.08845	0.989092	26.5383	44.4001	70.1762	92.7237	128.977	165.818	225.949	271.648	312.324	328.681	271.5	233.723	168.28	85.8416	20.3086	33.158	53.6203	85.3793	132.635	198.211	279.139	360.214	411.85	403.879	332.724	229.583	133.969	67.0771	27.3211	41.7194	62.889	92.9664	133.529	184.031	239.473	288.627	315.937	309.421	269.924	211.282	150.627
ENTHESOPATHY OF KNEE	0.0151884	12.7866	0.115223	-2.56209	11.348	0.103948	2.12356	0.948304	105.757	130.414	151.313	166.85	190.661	207.74	245.133	240.801	222.297	189.185	170.722	117.367	89.9208	95.9406	38.7637	61.0968	95.0114	144.661	213.119	298.514	387.731	451.936	455.343	383.59	265.515	151.38	72.0453	29.0481	107.293	127.206	149.673	173.573	196.817	216.214	227.804	227.96	215.191	191.535	161.959	131.743	104.488
EPISTAXIS	0.0448435	13.6697	0.20755	0.436857	13.1422	0.163263	2.20923	0.925308	131.848	117.432	126.082	151.06	202.811	275.583	382.773	500.745	623.065	723.547	718.861	680.933	587.055	494.852	37.7325	62.562	102.958	167.378	266.765	411.882	605.06	824.275	1007.89	1068.98	959.033	722.368	460.34	252.032	86.4215	114.099	150.328	196.711	254.191	322.158	397.333	473.078	540.276	590.435	619.111	626.39	616.308
ERYTHEMA MULTIFORME	0.0239998	12.8674	0.0158903	-1.27454	11.9751	0.0140313	2.28365	0.84341	12.6491	15.5904	17.3601	17.7201	22.1504	26.5758	25.3761	31.9443	33.8588	38.6923	32.5457	31.8713	17.9842		5.03975	7.96649	12.4192	18.9429	27.9324	39.1211	50.7758	59.172	59.7689	50.743	35.6314	20.7339	10.1172		11.6585	14.1421	17.0779	20.4054	23.9572	27.4232	30.3511	32.229	32.673	31.638	29.4594	26.6362	23.6283
FASCIITIS, UNSPECIFIED	0.016711	12.5007	0.020325	-1.00622	11.5886	0.0185409	1.88088	0.916859	16.4687	20.5699	25.9667	36.8439	35.1415	37.7114	45.271	44.7464	38.2889	32.1757	24.8375	18.2122	19.2688		8.29035	12.809	19.4569	28.7887	40.922	54.7807	67.2085	73.0423	67.7859	52.1089	32.7238	16.8675	7.23338		17.5881	21.5569	26.0903	30.9628	35.7287	39.6925	41.9868	41.829	38.9257	33.7739	27.5053	21.2948	15.901
FEEDING DIFFICULTIES AND MISMANAGEMENT	0.133579	17	0.00997495	0.949862	17	0.00997495	0.000171543	0.949862				0.964958	1.68231	2.99445	4.77071	12.4363	23.0999	53.3547	96.7807	200.334	278.755	454.456				1.23311	2.38731	4.59984	8.78265	16.4868	30.019	51.9183	83.06	120.083	155.778	183.878				1.23311	2.38731	4.59984	8.78265	16.4868	30.019	51.9183	83.06	120.083	155.778
FLAT FOOT	0.00332555	12.4085	0.0403648	-6.8048	10.0295	0.0478967	2.8128	0.571984	69.6445	59.9312	54.5815	53.95	54.5815	63.0707	65.0644	71.8136	70.0908	66.3879	58.5252	38.9538	30.83		17.5442	26.9578	40.699	59.7974	84.2979	111.714	135.346	144.777	131.708	98.8208	60.3348	30.1437	12.4993		53.1786	56.8648	60.8353	64.64	67.7136	69.4034	69.0901	66.4112	61.5149	55.1481	48.3707	42.0328	36.5747
FLATFOOT BILATERAL	0.000757164	12.3873	0.0781298	-9.94449	9.38461	0.103899	3.10601	0.608172	143.902	124.071	108.427	107.988	110.658	122.118	133.174	128.143	134.486	121.779	105.916	80.4371	65.5138		34.5102	53.0066	80.0183	117.607	165.936	220.213	267.257	286.294	260.511	195.104	118.627	58.9105	24.2501		112.597	117.455	122.908	128.069	131.922	133.376	131.465	125.718	116.55	105.357	93.9725	83.7623	75.3482
FLATULENCE, ERUCTATION, AND GAS PAIN	0.0308996	13.3096	0.154504	-0.708077	12.3475	0.125278	2.25861	0.908229	111.312	124.842	141.75	160.885	190.942	216.63	252.442	330.66	384.471	417.877	399.684	362.726	282.608	222.178	36.1524	58.7555	94.5736	149.882	231.724	344.574	482.628	618.718	701.082	678.644	549.035	370.123	210.097	101.968	92.85	116.045	144.579	178.555	217.165	258.143	297.389	329.31	348.44	351.978	341.229	320.216	293.751
FREQUENCY OF URINATION AND POLYURIA	0.059579	13.5944	0.452138	0.863107	13.3566	0.388073	1.50178	0.997564	155.411	196.866	289.09	430.81	620.304	883.925	1211.76	1509.43	1683.76	1874.13	1946.75	1858.15	1500.39	1206.83	87.0485	144.16	237.301	386.75	620.133	968.373	1449.27	2029.22	2571.02	2834.58	2629.17	2020.65	1293.69	702.297	140.557	207.917	305.176	442.485	629.914	873.136	1165.41	1477.09	1750.29	1913.11	1916.69	1766.14	1514.89
FUNCTIONAL AND UNDIAGNOSED CARDIAC MURMURS	0.0439467	13.9155	0.0651865	0.427058	13.4135	0.0496846	2.56917	0.943956	37.3521	31.418	37.442	44.2126	54.8619	71.5861	97.0383	134.483	172.933	204.458	221.254	234.735	215.81	196.931	9.94234	16.6752	27.7646	45.6783	73.6995	115.255	171.662	237.606	296.47	323.278	301.315	238.514	161.439	94.7505	25.2	32.353	41.6314	53.4443	68.0968	85.6302	105.639	127.184	149.001	170.037	189.837	208.185	225.156
GANGLION AND CYST OF SYNOVIUM, TENDON, AND BURSA	0.00609594	12.3183	0.0872664	-2.27557	10.7578	0.0891173	2.23267	0.830907	123.614	127.984	124.39	130.796	136.08	152.717	157.839	167.037	152.523	148.456	125.33	81.4488	50.0988		40.411	61.8048	92.8504	135.703	190.184	250.311	300.645	317.868	284.577	209.022	124.302	60.2506	24.1689		104.395	118.229	132.969	147.411	159.761	167.702	168.825	161.51	145.985	124.784	101.78	80.3056	62.1474
GENU VALGUM OR VARUM (ACQUIRED)	0.0295271	13.154	0.013473	-0.526824	12.3196	0.0117414	2.70015	0.920091	11.1114	9.54395	11.8431	13.5094	15.9819	22.8327	20.5039	24.8726	31.0108	36.8595	34.2587	29.8477	28.2608		3.50296	5.63162	8.94738	13.9507	21.119	30.548	41.2728	50.5601	54.2814	49.5237	37.7267	23.9923	12.8722		8.7454	10.4738	12.5691	15.0304	17.8061	20.7684	23.702	26.3328	28.4196	29.8775	30.8128	31.3959	31.7983
HALLUX VALGUS (ACQUIRED)	0.0433623	13.2747	0.0238651	0.595339	12.9935	0.0201503	1.89991	0.938985	13.542	14.9384	15.9625	19.8255	27.945	34.9041	56.335	69.3751	68.9833	66.7952	59.9527	64.2485	44.9604		5.7058	9.23805	14.7942	23.281	35.6373	52.2606	71.8315	89.8995	99.0649	93.1811	73.4468	48.4565	27.0285		10.3671	14.038	18.8526	24.9727	32.4059	40.8546	49.5631	57.2912	62.5923	64.4157	62.6352	57.9901	51.6669
HEADACHE	-0.00265079	12.468	0.705901	-55.8766	8	0.779787	3.39772	-0.123045	1832.44	1719.27	1722.11	1793.33	1737.45	1680.36	1626.91	1531.13	1622.22	1664.18	1652.7	1484.8	1301.28	1136.14	303.28	476.016	741.538	1141.3	1722.6	2518.42	3493.99	4448.55	4941.23	4498.83	3198.19	1763.32	775.057	280.686	1371.66	1458.86	1565.14	1681.06	1793.38	1883.89	1930.68	1914.13	1827.65	1686.3	1521.86	1364.31	1230.94
HEARTBURN	0.0171583	12.8676	0.257566	-4.63017	11.314	0.231025	2.30963	0.919923	274.808	288.275	329.769	371.597	424.502	454.034	491.688	529.763	570.695	541.082	481.62	374.361	340.415	232.277	82.2923	130.689	205.219	316.519	474.531	680.585	912.018	1105.28	1164.44	1026.99	741.807	439.116	216.149	89.9973	243.573	286.626	336.218	390.55	445.881	495.996	532.481	546.609	533.11	493.901	437.91	376.011	316.615
HEMOPTYSIS	0.0338081	13.5888	0.126919	-0.28426	12.6502	0.100265	2.63282	0.982525	80.1111	81.2125	99.0116	119.567	143.183	173.678	206.46	254.213	290.806	318.295	352.008	332.878	319.861	328.218	24.395	40.239	65.8181	106.197	167.619	255.492	368.932	491.441	584.399	600.324	520.88	379.81	234.738	124.792	68.2624	83.8505	103.239	126.749	154.301	185.117	217.472	248.772	276.266	298.294	314.961	327.215	336.415
HEPATOMEGALY	0.0295017	12.9796	0.0302027	-0.194539	12.365	0.0259178	2.08228	0.973839	17.0639	24.7787	31.0423	39.5633	44.3942	53.5258	55.1169	62.5474	64.8696	71.6827	69.0883	60.2013	44.9604		8.86764	14.1155	22.1811	34.153	50.942	72.3742	95.6323	113.945	118.208	103.496	75.1869	45.3685	23.0006		18.504	23.4793	29.5867	36.8067	44.8885	53.2297	60.8171	66.3546	68.6817	67.3549	62.9135	56.4957	49.311
HYPERHIDROSIS	0.0110195	12.6559	0.0613677	-9.69741	10.5699	0.0658012	2.97866	0.349825	90.0815	77.9521	68.8521	75.179	82.0592	86.9327	100.185	113.512	121.037	120.15	116.194	88.5314	68.0829		22.5467	35.2141	54.1739	81.4008	117.946	161.742	204.514	230.616	223.49	180.335	119.296	64.9337	29.4717		67.3599	73.6735	80.8386	88.395	95.6865	101.85	105.919	107.1	105.176	100.792	95.2242	89.6337	84.7555
IDIOPATHIC URTICARIA	0.0123298	12.8166	0.0153102	-9.87484	10.7106	0.0163433	3.23312	0.795972	18.2048	16.4796	17.4337	17.6324	20.655	22.4584	26.5942	25.97	27.6883	26.0664	30.2618	27.3182	23.1225		5.02872	7.92448	12.3104	18.7002	27.4387	38.1965	49.2011	56.7997	56.7207	47.5145	32.866	18.815	9.02269		15.3444	16.7553	18.4013	20.1975	22.0224	23.7131	25.083	25.9737	26.34	26.3168	26.1761	26.1593	26.4188
IMPETIGINIZATION	0.0242101	13.68	0.0331308	-1.07988	11.9276	0.0282605	3.57145	0.927869	25.5463	25.5493	26.408	30.4401	31.4031	37.5242	42.1243	48.526	58.5409	77.3847	91.071	90.049	110.474	85.8416	5.96325	9.87434	16.2108	26.2445	41.5446	63.4685	91.7967	122.444	145.936	150.693	132.075	97.8389	61.7573	33.6793	21.3825	24.1802	27.6189	31.6958	36.3699	41.5433	47.0681	52.8127	58.8147	65.4673	73.5269	83.7467	96.7466
IMPETIGO	0.00622302	13.2471	0.0425446	-16.7849	8.28582	0.0627603	4.52065	0.65134	52.8287	53.7069	52.154	47.5461	46.2634	52.4029	53.7974	52.6715	63.7621	76.9774	76.2255	84.9901	69.3675	85.8416	10.3738	16.7741	26.8275	42.1613	64.4506	94.3796	129.518	161.779	177.789	166.58	130.6	85.5822	47.3596	22.4428	47.3694	48.5105	50.281	52.4119	54.6487	56.7442	58.5014	59.876	61.1242	62.9124	66.213	71.9115	80.6951
INCONTINENCE OF FECES	0.0792296	15.2576	0.0648782	0.940112	15.892	0.0538614	2.35324	0.99346	8.23433	10.611	15.374	22.1063	32.8984	50.4378	77.9554	109.976	175.464	278.178	407.678	518.035	637.153	585.743	3.80986	6.83105	12.2101	21.7073	38.2341	66.2846	111.918	181.083	274.5	379.466	466.557	502.816	475.091	398.808	6.87631	10.409	15.8184	24.0666	36.5342	55.1146	82.2548	120.909	174.443	246.512	340.354	456.6	593.105
INCONTINENCE OF URINE	0.0818735	14.9998	0.304871	0.955263	15.5064	0.265488	2.07391	0.99232	43.3046	57.5601	78.2678	118.339	171.408	264.915	432.307	657.906	1032.69	1579.46	2064.37	2534.53	2890.31	2565.15	21.5458	38.1878	67.4763	118.595	206.545	354.19	591.895	948.662	1425.61	1953.44	2375.51	2519.39	2324.14	1885.35	34.9713	54.17	84.02	130.138	200.582	306.27	460.741	678.618	972.319	1347.14	1794.37	2283.43	2770.26
INGROWING NAIL	0.0117619	12.9539	0.161209	-7.68698	10.9194	0.152488	2.69496	0.395023	216.92	199.119	193.757	192.465	206.83	228.421	264.013	283.719	301.723	332.347	319.748	275.712	235.079	131.287	48.3645	77.0509	121.318	187.485	281.358	403.431	539.879	653.284	688.623	610.79	446.924	269.927	136.309	58.4519	162.044	182.374	205.437	230.085	254.418	275.677	290.489	295.733	289.964	274.603	253.471	230.575	208.771
INTERNAL DERANGEMENT OF KNEE	0.0160812	12.5625	0.0338307	-2.04979	11.5351	0.0310615	2.05624	0.951748	32.8381	36.8716	38.7661	47.5461	57.2919	64.1	69.429	66.0832	61.547	62.315	51.959	41.9892	28.2608		13.2368	20.5395	31.3572	46.6799	66.8562	90.3485	112.161	123.666	116.726	91.4551	58.6263	30.8812	13.5468		29.9669	36.0311	42.9269	50.3307	57.616	63.8092	67.686	68.1067	64.5642	57.6251	48.7695	39.6153	31.2979
INTERVERTEBRAL DISC DISORDER WITH MYELOPATHY	0.0311931	12.6412	0.0571012	0.673801	12.2719	0.0510827	1.28669	0.966839	28.7209	46.0006	67.9694	83.425	113.743	127.545	134.798	139.36	131.48	125.037	113.054	74.8722	38.5375		21.1886	33.0596	50.7991	76.22	110.241	150.834	190.178	213.702	206.247	165.656	109.046	59.0499	26.6586		32.0814	44.7228	61.17	81.4514	104.512	127.551	145.745	153.245	145.96	124.802	96.0069	67.2835	43.6982
JAUNDICE, UNSPECIFIED, NOT OF NEWBORN	0.0560065	14.4247	0.0438343	0.752719	14.4506	0.0332254	2.64371	0.992257	13.0956	15.1162	17.5808	25.6153	32.8984	45.3847	61.6132	77.9099	114.392	144.994	177.289	210.452	226.087	247.426	4.65958	8.02021	13.7299	23.2914	38.9181	63.4384	99.3965	146.542	197.789	237.285	247.223	221.593	171.619	116.426	10.952	14.72	19.8768	26.8614	36.1745	48.3202	63.7109	82.5794	105.008	131.138	161.259	195.306	232.978
JUVENILE OSTEOCHONDROSIS OF LOWER EXTREMITY, EXCLUDING FOOT	-0.0244312	10.1085	0.00151278	0.177843	8	0.00340776	2.39019	0.863232	4.61321	3.37891	3.01596	2.80715	2.99077	2.8073	2.2331	1.4631							2.62282	3.23202	3.74769	3.99696	3.80686	3.12232	2.11505	1.13378							3.8347	3.65079	3.44639	3.1942	2.87714	2.49194	2.05346	1.59543
KELOID SCAR	0.0116251	12.6028	0.024833	-3.97708	10.5667	0.0267834	2.86044	0.092902	43.255	32.485	31.1894	28.0715	26.0758	29.7574	38.4702	44.3806	58.3827	58.0385	41.3959	36.9302	19.2688		9.44913	14.6967	22.4956	33.5876	48.273	65.511	81.7547	90.7384	86.3621	68.357	44.3434	23.6691	10.5326		27.7678	30.3758	33.2845	36.2849	39.0842	41.3061	42.5425	42.4752	41.0446	38.5554	35.5634	32.57	29.8861
KERATODERMA, ACQUIRED	0.0496855	13.7684	0.178624	0.654809	13.3986	0.141549	2.00173	0.982918	73.5633	91.8827	107.692	134.568	186.83	258.178	341.867	441.733	504.084	600.546	645.49	609.096	531.818	464.555	30.2743	50.4407	83.4344	136.381	218.664	339.902	503.295	692.332	857.06	923.523	845.18	651.906	426.811	240.752	61.6861	84.9296	116.391	158.025	211.319	276.316	350.277	426.563	495.064	545.309	570.774	570.708	549.859
KYPHOSCOLIOSIS AND SCOLIOSIS	0.0189775	13.7217	0.0529748	-1.28839	10.7476	0.0530521	4.58023	0.828068	59.8229	47.9568	37.5156	38.7738	43.8334	53.2451	65.8764	69.1313	91.925	119.946	150.167	179.086	186.265	151.485	9.26183	15.3739	25.3097	41.1102	65.3415	100.34	146.092	196.522	236.668	247.326	219.594	164.851	105.463	58.3082	38.7961	41.8366	45.7723	50.5401	56.079	62.3244	69.2526	77.0136	86.1898	98.1288	115.054	139.549	174.26
KYPHOSIS (ACQUIRED)	0.0275898	13.8156	0.00952088	-0.0962811	12.2928	0.0105912	6	0.895885	9.17681	6.99494	6.98819	5.00024	6.91615	7.48613	10.3535	15.3625	18.3534	27.2883	44.8218	41.4833	55.2371		1.55697	2.5963	4.29465	7.01093	11.2039	17.3084	25.3747	34.4175	41.8833	44.3643	40.0727	30.7185	20.1344		5.58291	6.09615	6.78914	7.67958	8.7995	10.2019	11.9809	14.3194	17.5918	22.5533	30.5945	43.8674	65.3062
LACK OF COORDINATION	-0.0362868	12.1166	0.069982	-3.72849	8	0.128987	3.24979	0.397164	238.547	212.931	193.463	138.866	103.929	79.353	63.6433	55.3538	57.2751	63.7405	71.3722	69.8133	61.66		37.09	55.9271	82.6405	118.399	161.91	206.661	238.886	240.955	203.971	140.552	77.9449	35.0764	13.0132		129.215	128.382	127.927	126.806	124.066	118.904	110.86	100.068	87.4258	74.4314	62.5937	52.7667	45.1002
LACK OF EXPECTED NORMAL PHYSIOLOGICAL DEVELOPMENT	0.00952084	13.785	0.00504878	-0.748683	11.6139	0.00581545	6	0.719404	8.77997	5.63152	3.82512	3.15805	3.27115	2.52657	4.5677	5.48661	7.91093	12.015	16.5584	33.389	38.5375		0.843593	1.40436	2.31872	3.77726	6.02111	9.27303	13.5419	18.2784	22.1101	23.2542	20.838	15.8375	10.2876		3.19427	3.45611	3.81208	4.2678	4.83569	5.53781	6.41539	7.55191	9.12183	11.4775	15.2601	21.4426	31.3391
LATE EFFECT OF COMPLICATION OF PREGNANCY,CHILDBIRTH,PUERPERIUM	-0.0595566	10	0.00101673	-0.216896	8	0.00265981	1.19932	0.849421	4.86123	4.03098	2.05968	2.28081	1.215	1.2165									1.85179	2.24571	2.5541	2.66077	2.46335	1.95305									4.1113	3.50755	2.85282	2.17996	1.53918	0.985602
LICHEN PLANUS	0.00859402	12.4257	0.0429865	-3.22945	11.0048	0.0424501	2.23839	0.874004	51.2909	54.9518	56.1998	67.1962	73.6477	76.0778	71.7636	81.6895	74.521	70.4608	59.3817	50.5893	28.2608		18.4694	28.4133	42.9562	63.22	89.3078	118.661	144.228	154.889	141.566	106.781	65.5716	32.9606	13.7553		46.5182	53.3469	60.766	68.2607	75.0204	79.9499	81.8424	79.7758	73.6387	64.4268	53.8845	43.6381	34.67
LICHENIFICATION AND LICHEN SIMPLEX CHRONICUS	0.0224884	13.0429	0.132046	-2.89967	11.8006	0.112431	2.2173	0.986304	102.433	124.96	144.398	177.377	200.008	235.439	242.291	256.286	281.313	275.53	241.524	203.369	172.134	146.436	37.2068	59.549	94.2217	146.39	221.002	319.092	430.625	526.685	562.994	508.49	380.494	235.858	122.581	54.2278	100.607	121.956	147.105	175.456	205.444	234.196	257.542	270.806	270.598	256.833	233.071	204.386	175.222
LOCALIZED SUPERFICIAL SWELLING, MASS, OR LUMP	0.021087	13.0851	0.176198	-3.64165	11.7151	0.15093	2.38165	0.961048	145.936	171.969	199.053	225.186	251.411	296.077	316.592	369.798	373.554	342.733	354.577	324.784	271.047	212.079	48.2645	77.4897	123.08	192.16	291.959	425.131	580.151	719.63	782.163	719.305	547.989	345.496	182.473	82.0094	138.851	165.676	197.259	232.918	270.864	307.801	338.902	358.664	362.94	351.305	327.526	297.12	265.058
LUMBAGO	0.00437394	12.154	0.877447	-21.2895	8	0.899947	3.05846	0.68803	2522.23	2579.71	2680.82	2932.42	2984.04	3056.31	3024.93	2876.08	3068.18	3124.1	2869.45	2437.39	1955.14	1565.35	474.631	736.924	1137.91	1741.78	2628.73	3876.3	5496.96	7285.77	8578.65	8286.98	6029.69	3201.56	1288.53	415.387	2052.98	2239.5	2469.11	2731.76	3008.66	3266.28	3452.91	3505.9	3378.66	3078.7	2675.98	2258.42	1886.14
LUMBOSACRAL SPONDYLOSIS WITHOUT MYELOPATHY	0.0856167	14.0202	0.0934077	0.988145	14.0201	0.093393	0.000140374	0.988146	10.0697	19.325	37.442	73.6	125.238	186.873	252.949	300.666	397.445	489.153	480.192	383.467	278.755	146.436	13.2342	22.3227	37.4016	61.9772	100.859	159.414	240.659	338.889	432.022	483.293	463.571	378.318	264.274	160.254	13.2335	22.3215	37.3997	61.9744	100.856	159.414	240.667	338.914	432.069	483.345	463.601	378.319	264.261
MALAISE AND FATIGUE	0.0261786	13.4006	0.663242	-0.643911	10.4568	0.627211	4.66066	0.97272	655.323	682.955	746.486	848.462	919.848	1023.82	1207.4	1340.32	1691.36	2263.91	2880.87	3311.07	3530.04	3413.47	147.093	241.879	395.768	642.285	1028.44	1610.87	2434.01	3470.35	4516.83	5136.75	4880.18	3767.47	2363.49	1230.16	602.019	663.98	745.215	847.035	971.102	1119.06	1292.64	1495	1734.56	2030.84	2415.41	2914.67	3525.62
MUSCULAR WASTING AND DISUSE ATROPHY, NOT ELSEWHERE CLASSIFIED	0.0375348	14.0011	0.0902517	0.264374	13.3263	0.0693022	3.16526	0.972261	41.6677	50.2687	59.6571	71.2315	90.4707	91.4244	118.05	141.555	183.534	248.038	303.189	379.42	402.075	333.267	12.961	21.8397	36.5518	60.493	98.2982	155.087	233.596	327.998	416.637	464.07	442.945	359.565	249.775	150.579	39.1763	47.634	58.4236	71.9554	88.5948	108.569	131.896	158.439	188.267	222.264	262.313	310.196	367.233
MYALGIA AND MYOSITIS, UNSPECIFIED	0.00867946	12.6771	0.399396	-9.22895	10.2812	0.401593	2.64874	0.906513	551.7	607.019	661.598	720.298	731.71	757.597	804.93	805.313	838.875	818.038	709.154	579.754	498.418	358.515	146.414	230.696	359.591	550.954	821.426	1173	1566.14	1888.48	1968.27	1697.84	1181.59	664.613	307.72	119.656	523.836	582.408	648.361	717.511	783.174	835.818	864.037	857.793	813.649	738.691	648.144	557.046	474.968
NAUSEA AND VOMITING	0.0210469	13.5714	0.394755	-1.27311	9.77806	0.408079	5.0849	0.933325	441.479	389.108	369.565	380.457	421.698	457.028	566.09	669.61	815.3	1066.89	1268.14	1430.16	1666.1	1630.99	77.1723	127.57	209.501	340.374	543.39	843.242	1250.71	1729.3	2154.81	2328.77	2115.39	1595.23	1005.51	539.065	339.123	364.023	397.31	438.64	487.828	544.766	609.75	684.594	774.953	893.526	1061.23	1301.07	1630
NERVOUSNESS	0.0170911	13.8086	0.0503518	-1.39555	8.73694	0.0656112	6	0.969706	32.6397	41.1397	49.2116	56.3185	55.89	52.6837	55.8274	56.4511	76.5778	90.2142	116.194	131.532	190.118	272.673	8.28014	13.8076	22.8449	37.3148	59.6951	92.3866	135.813	184.906	226.031	240.512	218.051	167.523	109.878	62.3914	39.1295	40.8565	43.4115	46.6967	50.6615	55.308	60.7494	67.3592	76.0565	88.7322	108.61	140.044	188.272
NEURALGIA, NEURITIS, AND RADICULITIS, UNSPECIFIED	0.0267909	12.9049	0.311994	-0.843974	11.9256	0.267195	1.89003	0.972803	215.581	316.136	392.884	478.444	555.348	614.611	699.264	726.183	755.81	790.138	672.612	562.554	375.098	302.97	97.2828	154.985	244.342	378.839	571.994	828.317	1124.47	1385.66	1489.06	1341.35	988.582	595.75	297.949	125.926	231.232	293.853	370.283	459.811	558.341	656.573	739.066	786.436	782.649	725.036	628.021	514.649	404.93
NONSPECIF.ABNORMAL FINDINGS LUNG FIELD,(COIN LESION)(SHADOW)	0.0755111	14.1316	0.0625268	0.979558	14.0616	0.0564342	1.04448	0.998935	9.47444	17.191	26.0402	44.4758	62.7127	94.4188	136.117	193.494	233.214	273.086	264.077	252.441	213.241	156.535	8.18409	13.8805	23.3913	39.0022	63.9062	101.798	155.095	220.849	285.468	324.904	318.266	266.215	191.225	119.601	10.0632	16.2829	26.1427	41.4393	64.3775	97.0082	139.814	189.386	236.495	267.691	272.17	248.961	207.146
NONSPECIFIC ABNORMAL RESULTS OF CARDIOVASCULAR SYSTEM	0.0651992	13.9404	0.0998849	0.879916	13.7751	0.0842011	1.44918	0.976315	17.9072	29.3432	56.1998	86.6708	136.921	190.335	232.953	278.598	299.033	330.514	303.76	298.477	323.715	302.97	14.9754	25.1568	41.9664	69.2073	112.008	175.893	263.446	367.343	462.572	509.73	480.329	384.239	262.623	155.554	22.4865	34.2221	51.6201	76.7763	111.815	157.989	214.067	274.392	328.233	362.703	369.034	347.275	305.617
NONSPECIFIC ELEVATION OF LEVELS OF TRANSAMINASE OR LDH	0.0013465	12.8156	0.388475	-131.795	8	0.503867	3.85532	-0.276728	590.689	655.509	688.521	679.068	696.008	649.89	642.625	655.101	656.607	704.201	712.009	694.086	634.584	530.198	129.242	205.181	322.463	498.659	751.534	1087.41	1476.36	1819.76	1952.26	1746.81	1269.29	748.577	364.336	149.268	594.349	614.314	640.603	669.123	695.338	714.207	720.888	712.409	689.905	659.771	631.475	612.439	606.362
OLD BUCKET HANDLE TEAR OF MEDIAL MENISCUS	-0.00389938	11.4272	0.0711737	0.876633	10.9349	0.0709074	1.04827	0.996623	89.2383	115.476	132.849	151.411	163.558	178.544	173.674	142.53	98.7284	64.1478	35.1151	15.1768			59.2107	84.7173	117.69	156.512	195.273	222.345	222.99	189.053	130.229	70.9417	30.3995	10.3907			86.5524	110.014	135.249	159.005	176.185	180.718	168.047	138.624	99.6365	61.9176	33.5133	16.1102
OSTEOARTHROSIS AND ALLIED DISORDERS	0.0843471	14.0533	0.324459	0.984299	14.018	0.309123	0.727797	0.989279	40.4772	73.8618	131.157	238.257	437.213	678.244	973.529	1193.52	1424.28	1613.47	1622.15	1502.5	1284.58	984.654	45.025	76.2155	128.324	214.142	352.122	565.209	872.741	1268.45	1684.93	1977.56	1991.99	1697.92	1228.04	764.532	50.0251	82.8207	136.297	222.053	355.886	555.754	833.781	1178.43	1530.79	1780.67	1818.84	1621.66	1272.47
OSTEOARTHROSIS, GENERALIZED	0.0958023	14.856	0.0522985	0.987337	14.8754	0.0496914	0.802719	0.990063	3.72033	6.52071	12.7994	24.5626	43.74	83.6575	122.008	142.408	193.185	248.446	278.923	277.736	323.715	277.723	4.09037	7.1927	12.5963	21.9054	37.6454	63.4269	103.466	160.405	230.514	298.5	339.95	336.368	289.797	220.341	4.50126	7.74191	13.2606	22.5434	37.8367	62.1873	98.8918	149.651	211.123	271.807	314.161	324.057	300.173
OSTEOARTHROSIS, UNSPECIFIED WHETHER GENERALIZED OR LOCALIZED	0.094449	15.1525	0.0546629	0.992188	15.2576	0.0502896	1.15402	0.99844	4.86123	6.57999	11.7696	19.036	30.9358	56.801	92.8766	134.605	202.994	276.548	350.866	387.514	391.798	378.713	3.46025	6.17279	10.9748	19.3995	33.9508	58.4221	97.757	156.404	233.771	317.614	382.658	403.181	371.807	304.131	4.11503	7.03624	11.9951	20.3237	34.0619	56.0731	89.7746	137.965	200.363	270.66	335.916	381.064	397.21
OSTEOPOROSIS	0.0971254	15.1252	0.153895	0.994022	15.1939	0.145869	0.924109	0.996556	12.9963	21.7555	31.7043	48.9497	90.7511	137.277	282.182	409.911	639.045	886.258	1078.58	1188.85	1153.56	1020	9.93766	17.7103	31.4615	55.5818	97.2657	167.488	280.778	450.802	677.51	927.303	1126.57	1196.44	1110.23	911.513	11.1098	19.2772	33.3512	57.3687	97.6781	163.49	266.276	416.041	612.437	832.876	1029.24	1146.56	1156.27
OSTIUM SECUNDUM TYPE ATRIAL SEPTAL DEFECT	0.0393724	13.3455	0.00677571	0.455161	13.0101	0.00566792	2.21726	0.974341	3.47231	4.38666	5.00207	5.9652	8.22461	11.3228	11.673	15.1187	16.4547	19.1425	22.2681	17.2004	15.415		1.54123	2.50476	4.02756	6.36665	9.79605	14.453	20.0126	25.2775	28.1774	26.8846	21.5549	14.5	8.26316		3.1471	4.09783	5.31656	6.83711	8.66212	10.7351	12.9133	14.9652	16.6211	17.6788	18.0859	17.9152	17.3222
PAIN IN JOINT	0.0180641	12.7055	0.680545	-8.34324	10.3424	0.647062	2.79071	0.976981	906.222	999.565	1168.94	1404.01	1580.25	1713.86	1842.31	1808.39	1938.02	2014.65	1869.38	1705.37	1415.61	1363.37	247.075	392.386	618.829	965.045	1477.8	2196.88	3111.41	4072.95	4708.94	4542.27	3483.99	2096.97	1010.91	402.512	905.412	1027.87	1174.62	1342.69	1524.56	1705.52	1862.16	1965.09	1989.27	1929.25	1805.24	1649.42	1490.14
PAIN IN LIMB	0.0133761	12.3391	0.866762	-17.7039	8.24517	0.879	3.26392	0.951751	1778.37	1952.36	2192.82	2511.52	2681.13	2874.11	3017.32	3008.25	3189.69	3239.77	3043.6	2768.75	2415.02	1999.6	410.974	643.773	1003.19	1550.27	2363.54	3524.56	5065.05	6833.43	8268.36	8352.88	6497.12	3740.42	1635.87	572.235	1783.88	1949.27	2155.51	2396.12	2658.49	2919.11	3140.04	3272.25	3273.03	3134.54	2896.61	2620.59	2356.5
PALLOR AND FLUSHING	0.0503734	13.8565	0.0124079	0.717234	13.9685	0.0103469	2.5868	0.993076	4.71242	5.57224	6.39971	8.86007	11.4023	17.4053	22.4325	26.4577	32.7513	38.2851	43.6798	54.6365	55.2371		1.97153	3.29482	5.46324	8.94299	14.3374	22.2359	32.7574	44.7029	54.8108	58.5803	53.4549	41.433	27.4788		4.15687	5.48133	7.25021	9.57873	12.5807	16.3406	20.8765	26.112	31.8984	38.1013	44.6593	51.4843	58.5054
PALPITATIONS	0.0241914	13.0632	0.313906	-1.9263	11.8432	0.266375	2.27455	0.870223	269.401	309.082	368.977	427.126	456.466	519.912	599.587	665.709	727.489	806.43	799.369	745.181	561.363	358.515	87.6255	140.837	224.212	351.516	537.779	791.502	1096.86	1388.15	1543.54	1450.06	1121.71	712.401	376.434	168.502	241.521	294.441	358.129	432.018	513.317	595.862	669.507	721.358	740.041	721.781	673.078	606.23	533.513
PERIPHERAL ENTHESOPATHIES AND ALLIED SYNDROMES	0.0367241	13.2052	0.0907718	0.361286	12.6297	0.0751677	1.62421	0.958346	41.9653	63.0138	79.739	110.532	138.603	166.286	192.046	208.735	217.234	221.768	216.115	171.498	164.427	75.7426	22.8156	36.831	58.8168	92.3181	140.995	206.371	283.178	353.686	388.341	362.807	282.803	183.698	100.514	47.0066	43.0538	59.0406	79.9294	106.164	137.24	170.936	202.677	225.799	233.658	223.211	197.327	163.045	127.68
PILONIDAL CYST WITH ABSCESS	-0.041712	11.2261	0.0261724	-0.0401112	8	0.0582672	2.42236	0.94191	95.6868	76.8851	64.7327	57.2834	51.2169	35.7463	29.8423	23.8972	18.828	14.0514	10.2776	8.60019			24.5768	34.4691	46.7359	60.318	72.5156	78.8954	74.9151	59.5961	38.2132	19.2489	7.5871	2.37501			67.5319	64.608	61.3151	57.1568	51.8076	45.1812	37.5148	29.3947	21.6408	15.0282	9.97818	6.4541
PILONIDAL CYST WITHOUT MENTION OF ABSCESS	-0.0428457	11.2866	0.019684	-0.343788	8	0.0435525	2.50381	0.88561	81.1032	60.8797	49.9472	40.4405	31.4031	25.4528	22.0265	18.6545	13.765	10.9968	9.42113	7.5884			17.7927	25.0823	34.2148	44.4823	53.961	59.3682	57.1594	46.2463	30.2529	15.5907	6.30076	2.02557			48.9702	47.0121	44.8346	42.0683	38.4562	33.9021	28.5346	22.738	17.0876	12.1611	8.30765	5.54792
PITYRIASIS ROSEA	-0.029308	11.8815	0.0343242	-1.21128	8	0.0699787	2.87625	0.877734	120.241	88.8002	76.5759	59.0379	51.5907	46.2269	40.9063	38.894	35.7574	27.6956	27.4069	16.1886	14.1304		21.2187	31.4197	45.4376	63.412	83.9392	102.879	113.101	107.376	84.7034	53.935	27.4618	11.2907	3.80983		73.2844	71.6489	69.962	67.629	64.1564	59.2083	52.7167	44.9923	36.737	28.8565	22.1003	16.7762	12.8005
POLYMYALGIA RHEUMATICA	0.117049	15.6113	0.0151249	0.982681	15.6112	0.0151236	8.9898e-05	0.982684		1.4227	1.91256	2.45626	7.29	13.5686	26.2897	42.9175	68.6669	109.357	141.317	155.309	118.182	85.8416		1.25742	2.28684	4.14082	7.44044	13.1927	22.8699	38.2018	60.2198	87.2989	113.489	130.221	131.783	119.238		1.2574	2.2868	4.14075	7.44035	13.1926	22.8701	38.2029	60.2225	87.3029	113.493	130.221	131.779
PRESCRIPTION ORAL CONTRACEPTION	0.0363459	13.3502	0.00667303	0.243212	12.9034	0.0056081	2.4981	0.980803	3.27389	4.80161	5.29631	7.36877	7.10307	9.26409	11.673	14.3871	17.404	16.0879	18.8423	17.7063	17.9842		1.51292	2.45939	3.95576	6.25522	9.62836	14.2123	19.691	24.8896	27.7701	26.5245	21.2923	14.3427	8.18536		3.41149	4.28432	5.38159	6.7265	8.31831	10.1136	12.0101	13.8492	15.4572	16.7191	17.6212	18.2071	18.556
PRESSURE ULCER STAGES	0.105682	16.7792	0.0380712	0.979811	17	0.033769	1.56142	0.989632	1.33932	2.19333	3.60444	5.08796	7.85077	16.4695	26.6957	48.4041	86.5456	154.973	275.211	450.245	714.228	903.862	0.751854	1.44735	2.78378	5.34544	10.2325	19.4738	36.6627	67.683	120.744	203.689	316.466	442.917	555.03	631.443	1.0572	1.89578	3.40566	6.11923	10.9706	19.5557	34.488	59.7742	100.95	164.388	254.814	371.085	505.692
PRICKLY HEAT	0.0194801	13.3239	0.0479457	-3.18936	11.6608	0.0413794	2.88021	0.735646	36.2608	41.3176	53.993	60.7924	63.5538	64.0064	57.4515	68.1559	84.0141	111.393	114.196	92.5785	113.043	65.6436	11.0817	17.9979	28.9268	45.72	70.3686	103.914	144.109	182.388	203.697	194.516	155.798	104.481	59.2503	28.8144	35.9876	41.381	47.747	54.9563	62.7187	70.5318	77.6902	83.4275	87.2207	89.1213	89.7528	89.8245	89.904
PROTEINURIA	0.062137	13.4569	0.15609	0.951273	13.2806	0.141242	0.979871	0.99696	43.5526	62.1246	98.4967	147.288	217.578	326.115	432.916	528.3	588.573	591.993	491.041	401.174	251.778	196.931	32.9377	53.9641	87.6343	140.288	219.475	331.099	472.194	619.316	722.122	723.659	609.288	429.101	255.176	130.093	41.8339	65.0526	99.9987	151.002	221.98	313.725	419.203	518.771	581.5	579.676	510.024	398.334	280.281
PRURIGO	0.0399394	13.7905	0.0971846	0.285072	13.1642	0.0748374	2.54512	0.953237	49.7036	57.0266	64.8063	81.9337	93.9288	117.813	138.96	177.279	242.074	293.655	322.317	316.689	349.407	237.327	16.1968	26.9955	44.6513	72.9353	116.741	180.896	266.498	363.958	446.569	476.85	433.275	332.944	217.974	123.329	41.8117	53.1365	67.6497	85.8662	108.079	134.106	163.01	193.014	221.891	247.871	270.302	289.14	304.892
PRURITUS AND RELATED CONDITIONS	0.0489964	13.9452	0.178237	0.609503	13.6042	0.137917	2.37704	0.972537	77.5812	88.0888	100.851	126.848	166.642	203.342	287.461	382.6	497.281	639.645	690.883	704.204	678.26	595.842	26.6571	44.8224	74.8762	123.741	200.918	317.064	478.31	673.603	858.955	959.927	916.918	741.817	511.277	304.587	61.7668	82.0649	109.119	144.572	189.894	245.817	311.554	384.126	458.535	529.31	592.302	644.694	685.852
PRURITUS ANI	0.0074762	12.7295	0.108979	-4.99396	10.6783	0.108641	2.45738	0.884697	139.388	149.917	151.901	159.043	160.473	168.064	190.118	200.932	195.4	180.632	147.883	126.473	82.2133	75.7426	38.1278	59.8803	92.7404	140.523	205.807	286.156	368.241	424.255	421.457	349.271	237.424	132.783	61.9316	24.4457	124.296	138.965	154.872	170.816	185.013	195.125	198.625	193.629	179.981	159.847	136.923	114.574	94.8131
PRURITUS OF GENITAL ORGANS	0.026126	13.4448	0.0551924	-1.48265	12.1617	0.0451124	2.73702	0.934081	39.8323	44.3408	47.5933	57.4589	65.8904	70.4632	80.3915	93.7601	115.816	126.056	129.897	139.627	114.328	100.99	11.7226	19.169	31.0435	49.4951	76.974	115.127	162.226	209.463	239.761	235.728	195.129	135.614	79.8743	40.4343	35.2711	41.8653	49.816	59.0914	69.4649	80.4229	91.1293	100.547	107.793	112.604	115.453	117.047	118.063
PSORIASIS AND SIMILAR DISORDERS	0.0134136	12.772	0.186906	-3.40362	11.2081	0.170929	2.20994	0.93017	212.456	223.542	243.778	263.609	296.086	340.806	362.574	384.794	365.801	340.289	302.333	243.335	188.834	126.238	63.6696	100.412	156.354	238.617	352.879	497.084	650.635	765.406	778.376	660.487	458.841	261.587	124.152	49.8373	184.731	216.602	252.535	290.746	327.947	359.112	377.962	378.684	358.787	321.399	274.345	225.986	182.058
PYODERMA	0.0254906	13.5086	0.0290781	-1.33432	12.1456	0.0238422	2.90338	0.88622	22.9172	25.3122	22.5829	24.6503	30.5619	36.1206	41.8198	51.6961	56.484	65.9806	77.9385	71.331	66.7983	55.5446	5.90333	9.68403	15.7355	25.1783	39.3109	59.0567	83.6518	108.703	125.45	124.651	104.563	73.8318	44.2768	22.8654	18.4751	21.6752	25.5377	30.0494	35.1138	40.5126	45.8936	50.8308	54.987	58.3211	61.1209	63.7272	66.4286
PYOGENIC GRANULOMA OF SKIN AND SUBCUTANEOUS TISSUE	0.0241246	13.0589	0.0289695	-1.60316	11.8442	0.0265456	2.95472	0.926499	27.332	24.2452	27.1436	31.2296	35.0481	40.5187	49.3312	57.0608	60.5977	68.4244	67.6609	61.2131	59.0908		8.0502	12.8739	20.3356	31.5002	47.3236	67.8279	90.613	109.45	115.462	103.115	76.6139	47.3781	24.6575		21.9501	25.3421	29.3878	34.0346	39.138	44.4268	49.5035	53.9214	57.3664	59.8639	61.787	63.5477	65.4722
PYREXIA (OF UNKNOWN ORIGIN)	0.0565258	14.5109	0.338443	0.760601	15.0564	0.277072	3.36456	0.992124	108.138	122.649	141.603	181.324	240.103	326.115	453.928	643.275	890.929	1263.81	1688.67	2203.17	2772.13	2782.28	33.9144	58.7222	101.267	173.448	293.676	487.803	785.233	1202.54	1707.61	2180.17	2432.14	2330.97	1917.06	1369.16	91.2438	117.326	152.908	201.33	267.007	355.648	474.583	633.512	846.322	1134.06	1524.83	2040.38	2678.01
RENAL COLIC	-0.00307537	12.326	0.318664	-1.10138	9.81554	0.359314	2.35374	0.977667	448.374	560.722	669.322	760.212	783.768	729.524	645.061	582.068	507.565	420.525	340.017	246.37	190.118	146.436	148.442	228.631	347.103	515.203	738.239	1001.68	1250.96	1383.51	1295.31	987.137	601.78	295.863	119.609	40.4643	527.597	573.988	621.536	664.272	694.212	702.022	679.299	622.526	536.941	436.612	338.451	254.237	188.039
RETENTION OF URINE	0.0941262	15.347	0.287127	0.982171	15.7768	0.262394	1.70029	0.996848	25.8439	37.7608	52.6689	83.0742	140.286	261.547	456.567	717.161	1000.42	1399.24	1883.37	2459.65	3039.32	3176.14	15.8296	28.5201	51.2563	91.7155	162.864	285.433	489.248	808.507	1261.71	1811.22	2329.54	2636.9	2618.26	2305.59	21.5989	35.8131	59.3669	98.1359	161.191	261.799	417.749	649.691	975.731	1401.41	1906.72	2438.31	2928.82
RHEUMATOID ARTHRITIS	0.0529537	13.7187	0.0336335	0.800507	13.4279	0.0276143	1.56591	0.985802	8.63116	15.294	23.2449	32.1945	37.9454	53.2451	68.82	77.5441	87.4949	109.153	115.338	102.696	77.075	60.5941	5.89095	9.77497	16.0844	26.1071	41.4522	63.5595	92.3471	123.881	148.691	154.837	137.023	102.584	65.4906	36.1493	9.72717	14.2248	20.587	29.3237	40.8081	54.9676	70.8512	86.2941	98.1527	103.482	101.1	92.137	79.2439
ROSACEA	0.0376612	13.0118	0.0451512	0.474248	12.6206	0.0387407	1.72571	0.895909	29.713	32.7221	37.8834	48.0725	54.7684	72.2412	94.8052	119.364	127.682	132.979	114.481	100.167	50.0988		12.9696	20.6895	32.5941	50.3416	75.3808	107.627	143.112	171.852	179.928	159.151	116.87	71.2998	36.5543		22.9158	30.9406	41.2829	54.1007	69.098	85.1931	100.266	111.325	115.442	111.285	100.049	84.7025	68.4167
ROTATOR CUFF SYNDROME OF SHOULDER AND ALLIED DISORDERS	0.0364709	12.7983	0.475497	0.42713	12.1705	0.418424	1.46672	0.987083	290.235	398.297	556.849	796.793	1063.59	1293.7	1446.95	1465.05	1452.76	1407.18	1198.77	962.715	683.398	393.861	160.575	255.139	401.691	623.189	944.307	1378.01	1894.51	2374.93	2598.95	2370.17	1745.96	1036.18	504.368	205.873	302.776	415.11	562.262	747.973	969.324	1210.12	1433.84	1583.39	1599.44	1458.76	1200.41	902.152	630.95
RUPTURE OF SYNOVIUM	0.0459803	13.4378	0.0463777	0.658578	13.0185	0.038202	1.56106	0.987884	17.808	24.6601	33.764	45.7039	60.9369	81.786	110.437	113.878	125.467	124.834	113.91	101.685	97.6283	55.5446	9.89729	16.1762	26.1808	41.7102	64.8018	96.7915	136.149	175.398	200.231	196.287	162.005	112.28	65.9589	33.3055	17.1534	24.3912	34.2604	47.2518	63.4899	82.286	101.642	118.097	127.537	127.124	117.073	100.46	81.377
SCAR CONDITIONS AND FIBROSIS OF SKIN	0.0249533	13.2775	0.0993738	-1.78186	11.959	0.0827656	2.55263	0.680528	102.929	91.7642	90.0373	90.6184	98.6019	120.246	156.621	207.76	239.543	246.205	243.237	216.017	178.557	126.238	23.7526	38.5044	61.7787	97.4983	149.889	221.186	306.646	387.989	432.843	412.035	327.977	217.877	122.057	58.5129	69.4668	82.7427	98.5653	116.737	136.591	156.793	175.297	189.656	197.862	199.385	195.444	187.984	178.901
SCIATICA	0.0208766	12.6804	0.421382	-0.956233	11.5309	0.374753	1.87357	0.939266	378.481	508.912	624.303	756.878	864.238	948.212	1020.42	968.082	1014.81	1053.04	905.285	688.521	529.248	277.723	154.237	243.189	379.438	582.202	869.858	1245.99	1670.79	2026.1	2125.75	1845.84	1291.6	729.273	338.515	131.871	387.142	482.465	596.348	726.357	864.626	995.323	1093.9	1131.75	1088.82	968.808	801.34	624.636	466.59
SEBACEOUS CYST	0.0126823	12.6516	0.448042	-4.68503	10.7411	0.425155	2.37255	0.869698	653.042	640.334	681.386	745.737	831.153	919.391	973.732	1046.24	1082.85	989.506	872.74	732.028	572.924	358.515	167.493	263.822	411.287	630.717	942.189	1350.09	1812.02	2200.01	2309.72	2003.15	1395.91	782.685	360.03	138.799	542.13	623.967	717.363	818.086	918.031	1004.2	1059.4	1066.5	1016.69	917.13	789.323	657.054	536.673
SEBORRHEA	0.0231277	13.2635	0.16543	-2.3589	11.7052	0.141381	2.76036	0.667504	196.185	156.26	153.005	146.674	173.745	211.764	267.16	339.56	383.205	418.488	424.807	358.678	307.015	247.426	39.9883	64.8347	104.093	164.507	253.535	375.621	523.764	667.689	751.146	720.496	576.446	383.65	214.714	102.624	126.274	147.062	171.759	199.991	230.721	261.985	290.846	313.882	328.427	334.062	332.873	327.712	321.125
SEBORRHEIC DERMATITIS	0.0244286	13.1696	0.285323	-2.16825	11.6937	0.243836	2.6157	0.689386	348.768	286.378	269.229	289.312	317.769	416.416	510.669	626.205	716.889	805.615	761.399	646.532	531.818	419.109	73.8675	119.363	191.104	301.44	464.287	688.646	963.272	1233.62	1393.41	1336.47	1061.23	695.017	379.981	176.463	226.476	267.136	315.711	371.649	432.993	495.717	553.449	598.342	623.699	627.498	613.573	588.403	558.331
SEBORRHEIC HERATOSIS	0.0810489	14.0542	0.241144	0.984222	14.0067	0.226482	0.816252	0.992073	33.5822	60.4648	120.933	181.061	242.72	355.966	605.474	981.25	1203.09	1107.01	1123.11	1022.41	885.078	651.386	33.4109	56.5207	95.0634	158.359	259.65	414.879	636.149	915.243	1199.38	1385.22	1372.62	1153.52	825.596	510.527	38.1163	62.6756	102.375	165.374	262.408	404.897	598.824	832.518	1062.73	1216.86	1230.01	1094.46	865.652
SENILITY WITHOUT MENTION OF PSYCHOSIS	0.144382	17	0.0356652	0.950789	17	0.0356653	0.000278824	0.950789	0.79367	1.09565	1.39764	1.92992	3.27115	7.67329	21.2144	59.3773	163.914	323.387	537.005	701.674	1025.1	1050.3	0.60113	1.4364	2.27168	4.40895	8.53579	16.4466	31.4022	58.9483	107.332	185.633	296.979	429.354	556.982	657.454	0.60113	1.4364	2.27168	4.40895	8.53579	16.4466	31.4022	58.9483	107.332	185.633	296.979	429.354	556.982
SHOCK WITHOUT MENTION OF TRAUMA	0.0951144	15.7467	0.0788833	0.977304	16.3888	0.0703281	1.99829	0.998896	4.91083	6.93566	13.535	22.194	39.3473	62.0413	95.1097	138.994	212.804	336.216	480.763	669.803	873.517	1176.53	3.26521	5.99196	10.972	20.014	36.2602	64.9186	113.885	193.135	310.418	461.072	616.912	730.907	765.299	717.557	4.8572	7.98043	13.14	21.6309	35.49	57.7989	92.9679	146.846	226.442	338.934	489.133	674.913	887.303
SLEEP DISTURBANCES	0.0318196	13.228	0.666544	-0.650042	11.7276	0.577997	3.02987	0.991679	512.314	634.821	809.895	1022.42	1203.5	1380.16	1557.38	1701.22	1956.53	2236.01	2310.46	2558.3	2824.8	2898.42	167.109	272.46	441.827	710.151	1125	1740.46	2590.52	3622.35	4591.46	5033.8	4556.28	3318.99	1954.86	953.583	558.085	657.4	782.141	935.286	1118.44	1330	1562.96	1803.75	2034.76	2242.07	2422.12	2577.56	2713.57
SPECIFIED LOCAL INFECTIONS OF SKIN AND SUBCUTANEOUS TISSUE	0.0129996	12.741	0.029372	-9.98125	10.6493	0.0314238	3.10264	0.487741	37.6497	34.1448	33.1755	39.651	39.2538	39.115	42.6319	54.5003	52.0539	66.1843	54.2429	44.0127	38.5375		10.1672	15.9523	24.6624	37.2588	54.319	75.0301	95.721	109.178	107.395	88.3275	59.8032	33.4289	15.6222		30.6785	33.524	36.7974	40.3092	43.7886	46.8766	49.1664	50.3168	50.2279	49.1715	47.6961	46.295	45.2797
SPINAL ENTHESOPATHY	0.0185524	12.689	0.0201938	-2.49613	11.6701	0.0183164	2.18753	0.944315	16.7167	20.807	25.0104	28.9488	31.4031	33.3133	38.2672	38.0405	38.4471	40.7288	35.4006	28.8359	20.5533		7.24193	11.3238	17.4375	26.219	38.0018	52.1095	65.875	74.2964	72.1124	58.4142	38.8994	21.3652	9.80207		16.8058	20.1584	24.02	28.2471	32.5408	36.4136	39.2219	40.318	39.3273	36.405	32.2102	27.543	23.0336
SPINAL STENOSIS IN CERVICAL REGION	0.0270241	12.7102	0.0828019	0.00693457	12.1185	0.0726172	1.72116	0.949306	60.9638	66.2148	87.0949	120.269	149.071	168.625	180.069	167.768	189.388	192.036	167.582	125.462	75.7904		29.33	45.9837	71.0622	107.369	156.657	216.734	277.124	316.804	311.981	256.248	172.716	95.8352	44.3645		55.033	71.6789	92.1207	116.048	142.107	167.437	187.569	197.304	192.874	174.467	146.702	116.017	87.5617
SPLENOMEGALY	0.0217266	12.7983	0.0466478	-2.22619	11.7244	0.0422381	2.39051	0.809478	44.9416	48.0161	52.2275	55.2658	59.7219	68.8724	82.1171	99.2467	111.228	103.451	90.5	79.4253	55.2371		15.5318	24.4637	37.9923	57.7116	84.7109	118.019	152.199	175.917	175.774	147.128	101.506	57.8638	27.5968		37.9086	44.9844	53.2222	62.3894	71.9635	81.0517	88.4192	92.7417	93.1182	89.6045	83.2443	75.4188	67.3165
SPONDYLOSIS AND ALLIED DISORDERS	0.067791	14.0986	0.0213755	0.939418	13.986	0.0182284	1.3695	0.995921	3.96835	6.8171	9.04787	15.0884	23.4588	32.939	41.6168	51.9399	66.4518	87.7705	85.3612	84.4842	69.3675	55.5446	2.8628	4.84562	8.14668	13.5446	22.1115	35.0502	53.0521	74.8948	95.7677	107.64	104.05	85.9083	60.9546	37.6804	4.05046	6.30411	9.72829	14.8084	22.0778	31.9351	44.2807	58.0346	70.8794	79.7966	82.4779	78.5649	69.7105
SPONDYLOSIS OF UNSPECIFIED SITE	0.0833374	14.2395	0.0359977	0.981825	14.2191	0.0348961	0.542192	0.983122	4.01795	6.22431	12.7259	26.8434	45.0484	68.311	87.2938	101.685	124.36	165.155	179.573	160.874	145.158	75.7426	4.36359	7.44033	12.6091	21.1518	34.8914	56.0087	86.1129	123.988	162.48	188.083	188.034	161.043	118.79	76.51	4.61334	7.77157	13.0079	21.5385	35.0378	55.4088	83.8684	118.954	154.078	177.649	179.127	157.306	121.308
SPONTANEOUS ECCHYMOSES	0.0690225	14.1902	0.014541	0.900923	14.4424	0.012669	1.86029	0.951798	4.81162	3.91243	5.36987	7.1056	8.87884	17.4988	29.2333	40.9667	52.3704	66.9988	79.6514	69.3074	57.8063		1.82496	3.10342	5.24378	8.76652	14.4017	22.9996	35.1295	50.1546	65.034	74.3436	73.2965	61.8663	44.9622		2.80666	4.20483	6.27291	9.2802	13.5418	19.3581	26.8886	35.9692	45.9653	55.8193	64.3315	70.4914	73.8975
STRIAE ATROPHICAE	0.0571387	15.0615	0.0160275	0.712878	16.2671	0.0128208	4.15459	0.926233	8.13512	3.79387	3.53088	5.35113	5.79461	9.63839	13.9061	26.5796	31.9602	65.3697	94.4968	120.403	151.581	146.436	1.08242	1.92224	3.40119	5.98015	10.4019	17.7677	29.4563	46.5701	68.5548	91.4102	107.758	110.88	99.7596	79.5543	3.3568	4.20027	5.35307	6.9286	9.0879	12.0634	16.2056	22.0844	30.7109	43.9654	65.1576	99.1491	152.097
STRIDOR	0.0151607	12.8348	0.0127473	-6.12607	11.184	0.0125854	2.93714	0.875655	9.72246	13.7528	16.8452	18.9483	18.9727	20.3997	19.5904	22.3122	22.1506	22.6045	21.1262	22.7652	21.8379		4.13435	6.522	10.1437	15.4296	22.6759	31.6275	40.8373	47.2855	47.3953	39.8805	27.7285	15.9651	7.7035		11.7584	13.1862	14.8361	16.6429	18.4981	20.242	21.6762	22.6122	22.9561	22.7826	22.3106	21.7586	21.2821
SWELLING, MASS, OR LUMP IN HEAD AND NECK	0.0288883	13.2724	0.0537834	-0.831263	12.3483	0.0435943	2.1362	0.948362	32.6397	40.6062	52.8896	60.0029	71.5915	85.4355	94.6021	110.586	115.658	114.244	110.199	109.273	105.336	60.5941	12.8885	20.8734	33.4452	52.6782	80.7505	118.666	163.583	205.487	227.361	214.667	169.681	112.126	62.578	29.9154	31.5939	39.8436	49.9522	61.8936	75.2737	89.138	101.871	111.39	115.807	114.356	107.835	97.9964	86.7412
SYNCOPE AND COLLAPSE	0.0422612	13.7881	0.432448	0.419663	13.2361	0.345005	2.86029	0.97605	236.762	261.065	311.673	380.895	459.924	571.005	727.685	885.539	1158.79	1574.78	1910.49	2116.15	2054.05	1802.67	72.5463	121.298	201.687	332.284	539.227	853.714	1298.95	1856.82	2416.69	2759.75	2676.07	2167.94	1471.88	851.006	202.194	252.803	318.513	402.689	508.601	638.607	793.02	969.233	1162.32	1367.87	1584.04	1807.73	2034.41
SYNOVITIS AND TENOSYNOVITIS	0.0305526	12.8066	0.408819	-0.0129983	12.008	0.355473	1.65028	0.991932	293.311	368.716	487.555	665.12	840.499	1013.72	1105.59	1115.12	1120.82	1061.39	963.239	727.981	511.264	348.416	136.953	217.406	341.712	528.638	797.378	1155.4	1572.09	1943.39	2091.63	1876.55	1365.24	804.76	390.941	159.725	289.997	382.769	499.679	641.228	802.374	968.569	1112.66	1197.45	1189.46	1081.08	901.139	697.55	510.139
TIETZE'S DISEASE	0.00213641	12.4843	0.022414	-24.4434	9.36594	0.030593	3.28425	0.597598	33.0861	33.3742	33.0284	32.5454	33.4592	32.939	31.4664	36.4555	35.9156	36.4523	30.2618	23.777	23.1225		9.2457	14.2706	21.6525	31.995	45.4077	60.6682	74.2525	80.4553	74.3891	56.9323	35.5724	18.2343	7.77312		30.5565	31.7602	33.1679	34.5539	35.6662	36.2359	36.0232	34.9051	32.9747	30.5715	28.1535	26.0606	24.4509
TONGUE TIE	-0.0111266	10	0.000615912	-0.873435	8	0.00145454	2.86226	0.15083	1.93457	1.24486	1.02984	1.26261	1.49538	1.12292									1.12165	1.3602	1.54691	1.51936	1.4918	1.18272									1.45999	1.42158	1.38234	1.31959	1.25684	1.15489
TORTICOLLIS, UNSPECIFIED	0.000628768	12.4423	0.0563539	-8.74526	9.0773	0.0802673	3.34137	0.158282	99.1095	96.6843	87.8305	77.5476	73.3673	68.6853	76.6359	90.4681	97.1462	104.062	89.0725	72.3428	41.1067		23.9542	36.9039	55.8911	82.4413	116.797	155.76	190.195	205.377	188.863	143.369	88.6037	44.8212	18.825		80.9365	83.5205	86.6206	89.632	91.8999	92.7433	91.5759	88.1278	82.6866	76.1559	69.7118	64.2046	60.0073
ULCER OF LOWER LIMBS, EXCEPT DECUBITUS ULCER	0.0802957	14.9774	0.112005	0.949441	15.2724	0.0941543	1.91028	0.996021	11.8058	17.4281	31.1158	55.3535	88.9753	125.673	172.761	226.78	314.855	427.041	552.136	733.04	876.086	969.505	8.03594	14.2177	25.0637	43.9089	76.1099	129.585	214.219	337.877	496.413	660.594	776.428	794.901	709.432	559.165	12.7386	19.9273	31.1399	48.455	74.7608	113.749	169.53	245.625	343.388	460.409	589.501	718.715	836.189
UNKNOWN OR UNSPECIFIED CAUSE OF MORBIDITY (DIAGNOSIS DEFERRED)	0.0499047	14.458	0.11928	0.663252	14.557	0.0910784	3.25946	0.985743	42.7094	45.2893	46.7105	68.5121	93.0877	121.65	155.2	181.79	257.105	372.872	521.303	700.157	682.114	807.921	12.3906	21.372	36.679	62.4192	104.736	171.711	271.206	404.247	553.421	675.288	716.52	653.753	514.598	354.213	34.74	44.0728	56.5407	73.0782	94.8195	123.082	159.365	205.503	264.201	340.044	439.904	570.646	737.432
UNSPEC.MUSCULOSKELETAL DISORDERS + SYMPTOMS REFERABLE TO NECK	0.0244818	12.6645	0.0313752	-0.116951	12.0367	0.0276269	1.71373	0.977272	21.7763	26.32	36.1915	45.6162	59.7219	59.8891	68.9215	66.0832	64.5532	63.7405	56.5268	39.4597	28.2608		11.4474	17.8766	27.4905	41.2732	59.7221	81.7351	103.082	115.904	112.039	90.2748	59.7219	32.5529	14.8097		21.5967	27.9225	35.5875	44.4068	53.7921	62.6064	69.1813	71.6984	69.0008	61.4273	50.8405	39.5905	29.4358
UNSPECIFIED ARTHROPATHY	0.0401103	13.559	0.173122	0.189007	12.8982	0.136842	2.2159	0.991266	80.4087	101.664	138.513	182.64	226.27	269.126	324.611	353.46	435.259	493.429	489.328	452.775	389.229	449.406	34.0087	56.0371	91.578	147.673	233.052	355.403	513.852	685.833	817.335	840.735	728.991	529.806	325.545	171.719	80.738	104.858	135.822	174.574	221.319	274.785	331.438	385.232	428.786	456.206	465.639	458.991	440.7
UNSPECIFIED BACTEREMIA	0.0856535	15.4459	0.0611474	0.959314	16.0963	0.0520709	2.21859	0.998762	5.40688	8.8326	12.5052	19.2992	28.9731	50.4378	75.5193	114.365	166.288	247.224	339.161	497.293	660.276	686.733	3.13875	5.67844	10.2451	18.3962	32.7589	57.5071	98.5511	162.389	251.798	357.859	454.556	508.101	499.53	437.708	5.25728	8.21916	12.889	20.2211	31.634	49.1475	75.4741	114.003	168.648	243.522	341.898	463.723	605.591
UNSPECIFIED DISEASE OF HAIR AND HAIR FOLLICLES	-0.0305796	10.4367	0.00169717	-1.02504	8	0.00381008	2.55876	0.36855	8.48235	5.27585	2.9424	2.45626	2.89731	1.77796	1.82708	2.07272	2.37328						2.50004	3.21872	3.93564	4.4773	4.61211	4.15708	3.1489	1.92107	0.909797						4.11517	3.95305	3.776	3.55274	3.26105	2.89145	2.45252	1.97402	1.50238
UNSPECIFIED DISEASE OF NAIL	0.017592	13.2388	0.040711	-6.39052	11.3502	0.0365891	2.92539	0.839062	40.9732	39.3614	38.619	43.5986	50.9365	55.3974	61.5117	66.8147	81.0079	76.3665	83.6482	68.2956	70.6521	60.5941	9.98387	16.1356	25.7917	40.5065	61.8707	90.5095	124.047	154.696	169.675	158.619	124.052	81.0797	44.7464	21.1442	33.5275	37.9369	43.077	48.7856	54.767	60.5602	65.5651	69.1793	71.0556	71.3503	70.6763	69.6763	68.8273
UNSPECIFIED DISEASE OF SEBACEOUS GLANDS	0.0340597	12.7534	0.0265687	0.659804	12.4009	0.0235461	1.34139	0.935149	15.7246	20.6292	26.1138	34.8262	42.7119	47.4434	60.4967	70.4725	71.9895	63.9442	57.3833	42.495	17.9842		9.11795	14.3162	22.1501	33.4927	48.8786	67.5986	86.3719	98.7042	97.3269	80.2854	54.5483	30.6111	14.3663		13.9399	19.4758	26.7246	35.7481	46.1613	56.8337	65.7318	70.2668	68.4207	60.1855	47.929	34.9627	23.744
UNSPECIFIED DISORDER OF SKIN AND SUBCUTANEOUS TISSUE	0.025394	13.9183	0.0135433	-0.668536	11.1805	0.0131935	4.92641	0.957824	9.42483	9.9589	9.48923	10.5268	12.3369	13.8493	16.4437	23.2876	25.7896	23.8263	26.5505	45.5304	41.1067	85.8416	2.0602	3.45428	5.74808	9.44702	15.2163	23.7324	35.2069	48.4667	60.0705	65.0373	60.2326	47.4517	32.0233	18.7681	8.73391	9.4613	10.4151	11.5934	13.0001	14.6464	16.5644	18.8458	21.7185	25.66	31.4772	40.2104	53.0666
UNSPECIFIED ENTHESOPATHY	0.0103264	12.6203	0.207592	-1.864	11.0024	0.195931	2.11604	0.952665	243.954	285.844	315.425	330.367	344.219	369.066	403.582	452.341	403.141	365.541	299.478	231.699	150.296	116.139	78.5918	122.884	189.542	286.168	417.876	579.636	744.125	853.926	841.355	686.657	455.865	247.196	111.204	42.1739	227.68	265.478	307.227	350.312	390.247	420.569	433.719	423.488	388.576	334.847	273.224	214.046	163.386
UNSPECIFIED HYPERTROPHIC AND ATROPHIC CONDITIONS OF SKIN	0.00905275	12.46	0.387674	-1.47475	10.6543	0.379438	2.12355	0.99124	476.301	593.622	678.149	779.336	872.089	916.022	949.067	913.582	809.288	677.32	514.451	382.961	299.308	242.376	165.177	256.948	394.793	594.844	869.045	1209.67	1562.34	1803.54	1777.43	1432.79	924.293	480.018	204.757	73.1436	507.927	586.713	673.665	763.051	844.976	904.986	926.019	894.209	807.545	681.113	541.283	411.655	304.593
UNSPECIFIED INFLAMMATORY POLYARTHROPATHY	0.0383513	13.346	0.0219737	0.389537	12.9818	0.0184033	2.3034	0.994262	10.0697	13.6935	17.8751	23.4222	28.5058	34.0619	40.7033	46.8191	49.3642	59.6677	59.0962	64.7544	55.2371		4.99804	8.12456	13.0687	20.6699	31.83	47.0178	65.2111	82.538	92.2225	88.1912	70.8399	47.7167	27.2152		10.5413	13.574	17.4393	22.2387	27.9808	34.4994	41.3762	47.934	53.3898	57.1619	59.0998	59.3882	58.4378
UNSPECIFIED INTERNAL DERANGEMENT OF KNEE	0.00755597	11.5626	0.00129594	-4.98504	9.59068	0.0021647	3.76283	0.455191	1.93457	1.95621	1.76544	2.6317	2.43	2.8073	2.43611	2.56042	2.05684	3.05466					0.982708	1.4173	1.98623	2.66784	3.36848	3.89416	3.9856	3.47342	2.48092	1.41327					1.90339	1.99467	2.10874	2.23443	2.35921	2.46906	2.55056	2.59572	2.60896	2.61151
UNSPECIFIED OSTEOCHONDROPATHY	0.0238731	12.6346	0.00480332	-0.776404	11.9669	0.00462575	2.56426	0.97869	3.81954	4.50522	5.14919	6.93016	7.47692	7.48613	9.74443	10.2417	10.4424	10.7931	9.70662	10.1179			1.78695	2.78369	4.26774	6.38274	9.18984	12.4966	15.6335	17.4086	16.6463	13.2608	8.67378	4.67542			3.81585	4.52754	5.37006	6.32947	7.36659	8.40803	9.34573	10.0558	10.4425	10.4892	10.2669	9.87753
UNSPECIFIED PRURITIC DISORDER	0.0462772	13.7848	0.311761	0.53163	13.3402	0.245501	2.39022	0.978239	150.351	169.776	206.041	260.977	336.929	407.62	523.56	701.189	898.682	1124.73	1243.3	1232.36	1210.08	1025.05	52.3303	87.3779	144.977	238.047	384.243	603.298	906.435	1272.36	1616.34	1793.54	1689.3	1335.1	890.345	508.921	125.365	164.347	215.763	282.441	366.784	469.715	589.183	718.867	848.492	966.9	1065.94	1141.04	1192.44
URTICARIA	0.0110643	12.9554	0.157419	-16.9603	10.7046	0.15383	2.82331	0.719767	186.562	193.191	196.331	218.256	221.41	236.375	255.994	275.916	290.015	292.229	268.931	237.264	220.948	161.584	47.1722	75.1527	118.328	182.855	274.378	393.346	526.233	636.549	670.751	594.801	435.214	262.905	132.811	56.9792	165.008	183.117	203.648	225.447	246.731	265.01	277.351	281.155	275.407	261.634	243.379	224.144	206.299
VENTRICULAR SEPTAL DEFECT	-0.01825	10.6166	0.00140443	-1.81907	8	0.00317831	2.91616	0.517392	3.4227	4.14954	2.64816	3.07032	2.05615	2.71372	1.72558	1.82887	2.05684						1.87814	2.47061	3.10051	3.64089	3.89852	3.68269	2.9504	1.9218	0.980431						3.15445	3.07833	3.00204	2.90026	2.75212	2.54332	2.2706	1.9463	1.59905
VILLONODULAR SYNOVITIS	0.00320771	11.4167	0.00148115	-2.42577	10.7274	0.00175384	2.1919	0.648521	1.78576	2.48973	2.79528	3.24577	2.43	3.18161	3.24814	2.68234	2.68972	2.24008					1.23196	1.75505	2.42385	3.19844	3.95145	4.44708	4.40416	3.68907	2.51543	1.35956					2.03058	2.28717	2.55461	2.80829	3.01327	3.1268	3.10734	2.93094	2.60924	2.19453
VOICE DISTURBANCE	0.0297205	13.0538	0.271732	-0.771257	12.1136	0.227803	1.98366	0.963395	205.461	251.284	275.703	340.104	399.828	495.395	590.857	651.322	698.852	712.346	634.642	511.458	420.059	302.97	76.2702	122.435	194.582	304.322	463.951	679.425	934.996	1172.51	1289.62	1197.87	917.321	578.011	303.629	135.284	182.959	232.705	293.935	366.54	447.971	531.795	606.761	657.985	671.883	643.621	580.929	499.27	413.998
(POSTSURGICAL)RENAL DIALYSIS STATUS	0.0823768	14.2449	0.0358746	0.994155	14.233	0.0352455	0.403976	0.994533	4.66281	7.70629	12.7994	20.5273	38.5996	55.0231	80.3915	110.83	134.802	176.152	196.416	190.722	128.458	70.6931	4.33216	7.38875	12.5253	21.0181	34.6836	55.6995	85.6834	123.452	161.912	187.614	187.784	161.038	118.953	76.7306	4.46842	7.5703	12.7453	21.2338	34.7705	55.3772	84.4457	120.639	157.163	181.657	182.651	158.846	120.343
ABRASION OR FRICTION BURN OF MULT.+UNSP.SITES,WITHOUT INFECT.	0.021113	13.6135	0.0854334	-1.6197	11.4035	0.0773708	3.82301	0.92344	71.7775	74.3954	75.0311	80.8811	85.7977	89.3657	113.786	127.533	150.466	190.203	227.82	260.535	232.51	242.376	16.1268	26.6237	43.578	70.3427	111.031	169.149	243.957	324.374	384.958	394.936	342.805	250.613	155.617	83.2586	61.5183	68.1473	76.3504	86.0482	97.0845	109.19	122.017	135.331	149.407	165.496	185.829	212.656	247.85
ACCIDENT/INJURY; NOS	-0.00836455	12.3669	0.623844	-10.5689	8	0.73572	3.18086	0.824224	1558.92	1565.98	1603.39	1683.33	1673.62	1562.54	1462.48	1266.07	1152.15	1107.01	1057.17	912.126	728.359	752.376	286.661	446.47	688.929	1047.36	1554.67	2220.16	2978.02	3613.79	3763.75	3176.45	2095.41	1084.3	452.502	156.551	1297.57	1365.26	1444.48	1524.14	1589.89	1624.03	1608.25	1530.42	1393.46	1218.99	1038.31	875.884	742.524
ACCIDENTAL CUT, PUNCTURE, PERFORATION, OR HEMORRHAGE DURING MEDICAL CARE	0.0470037	12.852	0.0300871	0.936458	12.7013	0.0279583	0.897544	0.984201	11.4586	18.8508	27.1436	31.4927	62.3388	63.0707	81.9141	102.295	98.0955	82.0685	59.6672	40.4715	25.6917		9.6484	15.2415	23.7455	36.1977	53.3473	74.6798	96.8768	112.811	113.801	96.4049	67.4781	39.1033	18.9883		11.7629	17.6952	26.1724	37.7478	52.4828	69.2672	85.0934	95.1033	94.5301	82.2116	62.3409	41.6314	24.9014
ACNE	-0.0410928	11.765	0.0325172	-1.02712	8	0.0680293	2.7317	0.742308	162.653	114.824	81.1366	65.0031	48.3196	34.0619	31.0604	26.0919	29.4287	27.0846	14.2744	13.6591	15.415		21.6934	31.838	45.5627	62.7876	81.8308	98.3786	105.604	97.3895	74.2328	45.4547	22.1707	8.70636	2.79894		73.6139	71.5341	69.292	66.2982	62.0879	56.3854	49.2137	40.9873	32.4856	24.6257	18.096	13.1134	9.51344
ACQUIRED ABSENCE OF ORGAN	0.0885487	15.3283	0.0405107	0.969609	15.6957	0.0350793	1.79674	0.990448	4.61321	5.03873	8.23871	13.1585	18.3185	31.161	50.3462	88.5173	130.056	198.756	265.219	319.725	394.367	318.119	2.26155	4.0684	7.29691	13.0191	23.0193	40.0767	67.9944	110.641	168.862	235.346	292.156	318.352	304.56	259.268	3.28323	5.34494	8.69539	14.095	22.6741	36.0056	56.0624	84.9252	124.152	173.894	231.969	293.368	352.285
ACUTE BRONCHITIS/BRONCHIOLITIS	0.0232544	13.4382	0.041519	-2.48613	11.8044	0.0353344	3.02911	0.96111	33.979	34.0855	34.7938	42.3704	50.2823	55.2102	61.6132	70.8382	78.6346	87.9742	89.0725	83.4724	95.0592	85.8416	8.85738	14.4759	23.4272	37.3184	57.9665	86.5543	121.694	156.684	178.75	175.116	144.459	100.088	58.7884	29.6844	29.2756	33.6395	38.8555	44.8577	51.4681	58.3537	65.0277	70.9489	75.7522	79.5126	82.7478	86.0047	89.7024
ACUTE OTITIS MEDIA/MYRINGITIS	-0.0106488	11.1479	0.00232321	-4.8653	8	0.00510686	3.41736	0.431278	4.86123	4.97945	4.63427	3.94756	4.29923	5.24029	3.04513	3.53582	2.68972	3.66559					2.28219	3.17338	4.25766	5.4241	6.41769	6.84865	6.35648	4.92643	3.06863	1.49796					4.54386	4.5095	4.49573	4.46711	4.39157	4.2418	4.0009	3.67064	3.27766	2.86978
ADJUSTMENT DISORDERS	0.0115009	13.0413	0.0639593	-7.30205	11.2142	0.0585127	2.63841	0.609653	49.4556	68.4674	79.5183	102.812	106.079	100.033	107.798	91.4435	90.3428	104.877	109.057	117.873	97.6283	60.5941	18.0079	28.7857	45.4595	70.4242	105.857	151.891	203.254	245.997	259.947	232.273	172.36	106.259	55.0508	24.3105	57.8616	65.8914	75.0307	84.8793	94.7432	103.588	110.123	113.122	111.953	107.044	99.7496	91.5391	83.5126
ALLERGY, UNSPECIFIED, NOT ELSEWHERE CLASSIFIED	0.0120993	12.9876	0.365106	-17.2213	9.99671	0.374944	3.33304	0.586854	472.63	517.566	545.226	507.48	504.412	516.262	619.38	761.542	779.385	807.855	766.252	722.416	669.268	590.792	107.617	172.405	273.606	427.692	652.579	958.234	1325.13	1672.89	1852.39	1726.52	1318.08	821.781	424.512	185.209	427.389	463.814	507.164	555.107	604.258	649.884	686.26	708.123	713.294	705.01	691.006	678.677	672.775
ALLERGY/ALLERGIC REACT NOS	0.00885176	12.5682	0.0545943	-13.5497	10.5693	0.0584106	2.79996	0.673208	72.8192	69.001	69.8084	77.0212	78.1338	86.652	92.8766	94.3697	99.6777	96.7309	84.2192	75.3781	53.9525		21.2956	33.0724	50.5492	75.3703	108.184	146.624	182.695	202.297	191.798	150.895	97.0652	51.2744	22.5483		62.0304	68.0743	74.7889	81.6926	88.0999	93.1231	95.7945	95.3559	91.6602	85.4231	77.9585	70.466	63.6949
ANGIONEUROTIC EDEMA, NOT ELSEWHERE CLASSIFIED	0.0324712	13.157	0.0154549	0.0336185	12.5978	0.0131106	2.29059	0.955552	9.87127	12.3301	11.2547	15.5271	21.1223	24.6107	28.3197	35.3582	35.7574	36.045	41.1104	37.942	28.2608		4.01026	6.44847	10.2476	15.9827	24.2041	35.0273	47.3538	58.0538	62.3826	56.9709	43.444	27.6563	14.8531		8.7394	11.0073	13.8188	17.1967	21.0791	25.2671	29.3882	32.9261	35.3645	36.4148	36.143	34.8489	32.9247
ANKLE SPRAIN	-0.0188061	12.3082	0.21639	-2.07237	8	0.35418	3.01278	0.961342	553.486	516.084	477.772	432.038	392.164	373.184	336.284	293.96	263.434	238.467	192.42	152.78	107.905	106.04	101.532	155.749	235.103	346.118	490.248	654.696	800.889	864.229	788.634	587.472	351.963	170.916	68.4555	22.9724	444.907	445.418	446.105	443.093	432.686	411.769	378.702	334.44	283.109	231.086	184.401	146.224	116.807
ANKLE SYMPTOMS/COMPLAINTS	0.006943	12.7792	0.27961	-19.3938	9.96447	0.299593	2.94105	0.864261	396.24	407.663	417.158	442.653	446.279	469.006	507.319	525.008	526.868	512.979	441.937	372.843	318.577	297.921	95.0708	150.285	234.823	360.216	536.733	764.242	1015	1215.93	1261.55	1090.77	768.97	442.739	211.445	85.2404	361.952	391.721	425.292	459.902	491.724	515.835	526.868	520.661	496.586	458.98	415.542	373.15	335.858
ANXIETY DISORDER, UNSPECIFIED	0.00834618	13.1573	0.0733749	-29.161	9.44104	0.0889088	3.83176	0.79809	78.8214	90.2822	91.5821	98.6012	91.8727	95.261	102.316	111.561	117.873	121.372	118.192	122.932	106.62	141.386	19.0625	30.6805	48.8262	76.321	115.967	168.637	229.486	283.648	307.543	283.226	217.392	138.98	74.8181	34.4055	80.4126	84.2653	89.125	94.527	99.9496	104.804	108.52	110.749	111.671	112.193	113.715	117.392	123.933
ANXIETY DISORDER/ANXIETY STATE	0.0104985	13.1991	0.116096	-16.893	9.82879	0.129785	3.7495	0.891869	118.158	127.154	146.605	155.358	161.875	161.326	162.813	160.453	192.868	209.55	202.412	215.511	197.826	232.277	29.3238	47.3387	75.6137	118.742	181.518	266.073	365.873	458.202	504.564	472.563	368.897	239.678	131.038	61.188	120.885	128.337	137.516	147.78	158.355	168.303	176.647	182.697	186.581	189.649	194.146	201.998	214.419
ARM SYMPTOMS/COMPLAINTS	0.0147923	13.0185	0.0798791	-8.12774	11.255	0.0726085	2.5731	0.877063	64.1881	80.0269	98.4232	124.567	129.538	140.646	136.523	126.68	133.062	140.107	131.896	107.755	95.0592	100.99	22.86	36.5032	57.5861	89.1154	133.809	191.784	256.317	309.72	326.52	290.752	214.722	131.579	67.6923	29.6611	72.1804	82.6832	94.6385	107.533	120.455	132.025	140.507	144.231	142.314	135.3	124.997	113.412	102.068
ATOPIC DERMATITIS/ECZEMA	0.0094178	12.8757	0.0155177	-11.3248	9.36504	0.0209644	4.15967	0.75588	19.5937	18.4358	17.6544	18.1588	18.7858	21.7098	22.2295	29.6277	23.5746	26.4737	28.2634	33.8949	28.2608		4.8933	7.73884	12.071	18.4238	27.1879	38.1145	49.5276	57.8019	58.4897	49.7625	35.0273	20.4362	10.0002		17.0823	17.8378	18.834	19.9822	21.189	22.3535	23.384	24.2395	24.9936	25.8849	27.2774	29.4989	32.7945
BACK SYMPTOMS/COMPLAINTS	0.00512933	12.6451	0.562454	-38.4205	8.68969	0.631334	3.35822	0.814259	957.067	1016.04	1083.1	1137.16	1158.46	1198.53	1222.62	1200.47	1190.12	1243.86	1197.05	1028.99	883.793	787.723	212.143	334.92	524.107	808.637	1219.58	1773.27	2431.39	3039.09	3304.57	2968.45	2126.1	1211.38	560.969	216.537	927.343	986.089	1056.48	1132.05	1204.18	1261.52	1291.21	1282.57	1233.09	1152.73	1060.39	973.143	900.743
BLISTERS WITH EPIDERMAL LOSS,BURN 2ND.DEG.UNSPECIFIED SITE	0.00525073	12.9897	0.0848967	-41.1506	9.94061	0.0953388	3.27089	0.402555	100.002	100.478	111.223	121.848	134.398	123.521	134.899	118.511	125.151	128.499	130.468	120.909	138.735	90.8911	24.7898	39.5218	62.2397	96.1281	144.011	205.841	274.175	329.891	345.927	306.009	224.246	136.225	69.4251	30.1144	97.0483	103.356	110.676	118.356	125.579	131.359	134.685	134.833	131.811	126.61	120.854	115.882	112.441
BLISTERS,EPIDERMAL LOSS,BURN 2ND DEG.FACE,HEAD,NECK	0.0035856	12.6882	0.0195506	-46.6294	8.3702	0.0318083	4.16757	0.521951	23.6613	24.2452	28.3206	29.1242	28.8796	31.7225	30.5528	29.2619	25.1568	30.5466	28.2634	27.3182	35.9683		7.01523	10.9686	16.8891	25.3918	36.798	50.4503	63.7638	71.8967	69.7628	56.4933	37.6083	20.6496	9.47078		25.3292	25.8313	26.6144	27.5182	28.3877	29.0703	29.4413	29.4557	29.2175	29.0155	29.2484	30.2348	32.1696
BURN OF UNSPECIFIED SITE, UNSPECIFIED DEGREE	0.000449301	12.8851	0.0726613	-54.9668	9.16808	0.0952647	3.43208	0.596279	98.3655	98.5813	101.218	110.97	110.471	110.888	102.723	105.587	96.6716	104.266	100.778	92.5785	92.49	70.6931	22.8048	36.1255	56.4789	86.4869	128.225	180.916	237.07	279.483	285.89	245.713	174.401	102.397	50.3509	21.0328	94.8309	98.3293	102.566	106.86	110.464	112.573	112.467	109.76	104.718	98.3627	92.0952	86.9615	83.4543
CARRIER OR SUSPECTED CARRIER OF VIRAL HEPATITIS	0.0325304	13.3269	0.0407513	-0.138089	12.5972	0.0328014	1.95173	0.862886	16.7167	23.2374	37.5891	58.3361	79.1619	82.2539	75.8238	70.5944	71.3566	88.5851	79.0804	96.6256	70.6521	55.5446	9.39752	15.2637	24.533	38.7743	59.671	88.0957	122.126	154.49	172.453	164.624	131.851	88.449	50.1896	24.4286	20.7431	27.1551	35.2502	45.1108	56.5101	68.7075	80.299	89.327	93.8562	92.9005	86.9921	77.7603	67.1112
CHEST SYMPTOMS/COMPLAINTS	0.0127833	12.5195	0.705149	-9.80574	9.84478	0.697008	2.73316	0.906699	1054.89	1237.57	1517.61	1721.4	1839.79	1903.54	1845.05	1866.3	2000.52	2033.79	1833.7	1603.18	1258.89	1004.85	292.166	459.8	718.335	1109.1	1680.1	2467.17	3442.6	4418.17	4963.95	4591.61	3328.53	1874.35	841.492	311.266	1111.37	1245.87	1404.83	1582.39	1766.8	1937.55	2064.68	2114.05	2061.95	1912.91	1702.01	1473.43	1259.84
COMPLICATIONS AFFECTING SPECIFIED BODY SYSTEMS,NOT ELSEW.CLASS.	0.107438	15.4716	0.0667228	0.988685	15.5239	0.0647094	0.717536	0.989502	2.33141	5.92792	12.0638	23.9485	45.4223	76.92	120.892	159.965	237.961	326.645	410.248	543.835	507.41	631.188	3.36253	6.0908	11.0033	19.7852	35.2869	62.0568	106.581	176.102	274.01	391.102	499.299	561.262	555.125	489.532	3.57894	6.3857	11.367	20.1404	35.3859	61.2746	103.582	168.56	259.134	368.249	474.241	547.302	567.302
CONTUSION OF ABDOMINAL WALL	-0.00134769	12.7639	0.0152763	-30.3167	8	0.0263315	4.52455	0.503102	20.0898	21.5776	21.7737	22.7204	22.7111	18.341	22.331	21.4587	18.9862	20.3644	24.8375	26.8124	33.3992		5.20283	8.17242	12.6492	19.1327	27.9289	38.6326	49.3703	56.4381	55.6915	46.0045	31.325	17.6292	8.30167		19.1247	19.4428	20.0008	20.6842	21.3869	22.0094	22.4751	22.7695	22.993	23.3968	24.3367	26.1265	29.0001
CONTUSION OF ANKLE AND FOOT, EXCLUDING TOE(S)	-0.0124525	12.6184	0.135312	-9.25803	8	0.222356	3.45269	0.885974	270.79	250.751	242.38	235.187	219.261	201.003	196.817	183.131	163.914	150.696	156.733	138.615	125.889	95.9406	51.1533	79.8405	122.819	184.687	268.108	368.841	468.405	530.61	515.809	416.063	273.916	147.789	66.3034	25.1067	227.71	228.731	230.875	232.343	231.4	226.452	216.377	201.029	181.677	160.893	141.545	125.437	113.103
CONTUSION OF BACK	0.00937185	13.3071	0.208123	-7.58975	8.81132	0.255751	4.52827	0.850461	238.597	236.405	246.058	260.363	265.15	281.759	280.761	281.28	323.715	396.698	471.342	506.399	554.94	464.555	48.8392	79.4233	127.976	203.168	314.965	470.291	662.609	856.061	978.849	956.101	779.217	527.839	300.366	145.9	219.999	229.803	243.162	259.054	276.432	294.164	311.225	327.249	343.437	363.415	392.906	437.46	501.458
CONTUSION OF CHEST WALL	0.0151702	13.1538	0.3041	-7.28808	10.7235	0.288693	3.24956	0.821965	323.123	348.858	381.997	403.879	422.259	447.858	491.383	531.226	577.973	679.152	738.845	726.463	660.276	525.149	79.6443	128.625	205.834	324.568	499.854	741.54	1037.81	1330.16	1503.56	1442.2	1143.79	747.047	406.798	187.989	297.684	329.91	368.348	411.778	458.114	504.101	545.428	577.7	598.444	609.204	615.285	622.094	633.403
CONTUSION OF ELBOW AND FOREARM	0.00446012	13.2789	0.084772	-14.0031	8	0.126107	4.73593	0.865755	93.1074	101.901	99.8208	110.795	117.481	113.602	108.102	106.562	107.114	131.554	147.027	177.569	188.834	186.832	20.2357	32.799	52.6119	82.9967	127.51	187.969	260.22	328.641	365.877	347.613	276.295	183.394	102.713	49.246	93.9599	96.1768	99.7197	104.074	108.762	113.332	117.434	121.034	124.715	129.936	138.863	153.571	175.782
CONTUSION OF FACE, SCALP, AND NECK EXCEPT EYE(S)	0.0301138	14.3515	0.0539183	0.178816	12.9179	0.0489137	5.7507	0.941922	31.3996	31.6551	33.4698	34.6508	34.5808	37.1499	48.3161	65.8393	89.7099	134.609	216.401	291.901	403.359	308.02	6.03795	10.3551	17.6592	29.8326	49.616	80.4404	125.221	183.15	244.768	290.122	297.99	262.806	199.932	133.013	25.457	28.148	31.7447	36.3699	42.2204	49.6029	59.0352	71.4881	88.9066	115.172	157.352	226.092	334.944
CONTUSION OF FINGER	-0.0133673	12.1284	0.112384	-3.99573	8	0.199482	3.24757	0.974573	216.771	219.689	223.696	221.853	206.083	186.685	172.558	153.503	135.752	125.445	107.629	84.9901	82.2133		59.2362	89.5142	132.661	190.831	262.382	337.271	393.215	400.406	342.142	237.716	132.724	60.066	22.3987		210.232	209.704	209.783	208.753	205.012	197.179	184.424	166.915	146.124	124.574	104.837	88.396	75.5413
CONTUSION OF HIP AND THIGH	0.0305401	14.0376	0.0829371	-0.0231996	12.7391	0.0683061	4.14062	0.977418	48.5131	52.0471	53.9194	62.2837	73.2738	85.1548	104.854	110.708	147.776	196.313	279.494	334.396	385.375	393.861	11.6059	19.592	32.8533	54.4863	88.7458	140.397	212.157	299.086	381.804	427.897	411.451	336.86	236.238	143.91	42.9421	48.9262	56.5584	66.0345	77.5733	91.4102	107.853	127.486	151.647	183.151	226.686	287.835	372.25
CONTUSION OF KNEE AND LOWER LEG	0.0119635	13.0867	0.2334	-16.0568	10.3914	0.234268	3.26876	0.77561	274.312	272.388	289.753	314.576	328.424	350.351	375.668	382.844	415.957	473.676	502.46	442.657	393.083	373.663	63.9554	102.788	163.523	255.929	390.286	571.391	785.638	984.002	1081.42	1005.33	772.638	490.036	259.725	116.961	244.732	267.052	293.372	322.377	352.128	379.93	402.549	417.062	422.324	420.239	415.201	411.325	411.266
CONTUSION OF MULTIPLE SITES OF TRUNK	0.00981135	13.2336	0.0444499	-11.3507	10.353	0.0465875	3.5258	0.597074	48.3643	48.6682	50.315	52.2832	56.4507	55.1166	57.6545	58.5239	68.3504	81.4576	98.7792	89.0372	79.6442	65.6436	10.9416	17.6791	28.2521	44.3597	67.7395	99.0699	135.742	169.222	185.518	173.306	135.403	88.3856	48.7049	22.9758	42.8017	46.0446	49.9283	54.2304	58.6601	62.8472	66.3858	68.9622	70.5597	71.6205	72.9302	75.165	78.7507
CONTUSION OF SHOULDER AND UPPER ARM	0.0216986	13.2991	0.169618	-2.88389	11.7008	0.14519	2.84116	0.883156	146.333	158.927	166.907	194.395	220.476	233.567	268.378	290.668	330.36	396.902	403.681	412.303	371.245	272.673	39.9936	64.9747	104.554	165.667	256.123	380.93	533.783	684.724	776.324	751.583	607.629	408.953	231.568	112.042	128.836	149.426	173.966	202.124	232.948	264.615	294.378	319.028	336.077	345.187	348.407	348.409	347.514
CONTUSION OF TOE	-9.04318e-05	12.4296	0.05525	-17.6954	9.04854	0.0792762	3.33342	0.620194	88.891	89.2152	86.9478	77.2844	77.8534	82.2539	86.8878	88.2735	87.6531	84.7159	78.5094	56.6601	52.6679		23.6874	36.4617	55.1668	81.2768	114.981	153.06	186.477	200.803	184.043	139.178	85.6535	43.1352	18.0316		80.0113	82.4706	85.424	88.2703	90.3621	91.0296	89.7023	86.1253	80.5947	74.0078	67.522	61.9683	57.7063
CONTUSION OF UNSPECIFIED PART OF LOWER LIMB	0.00840224	12.9922	0.0281364	-7.58422	8	0.0466638	5.16401	0.925246	33.6318	32.3664	31.925	36.3175	34.3938	37.7114	40.2973	35.9678	42.5608	52.5401	61.6656	59.6954	75.7904		8.18844	13.0436	20.5129	31.6124	47.2014	67.1439	88.8583	106.079	110.313	96.8673	70.6128	42.7717	21.7743		30.7468	31.5419	32.8294	34.4623	36.3142	38.2762	40.2851	42.3977	44.9115	48.4904	54.1638	63.0657	76.3321
CONTUSION OF UNSPECIFIED SITE	0.011574	12.812	0.728794	-12.0088	8	0.769572	4.12694	0.824168	1263.47	1250.91	1328.27	1412.44	1483.23	1545.23	1617.68	1675.85	1888.02	2216.05	2468.62	2474.32	2330.23	2040	245.813	392.93	624.353	982.528	1522.06	2298.06	3326.37	4492.91	5430.01	5550.53	4545.48	2913.13	1483.27	619.729	1122.2	1198.77	1297.99	1415.55	1545.53	1679.08	1804.24	1908.38	1984.43	2038.74	2091.46	2163.63	2268.17
CONTUSION OF UPPER LIMB	0.0110715	13.4602	0.0555681	-4.52695	9.79983	0.0629723	4.35962	0.860254	53.2255	57.7972	59.7307	57.6343	63.5538	61.7606	70.7486	74.6179	79.2675	95.1017	136.464	141.65	145.158	126.238	11.6764	19.1097	30.9765	49.4411	76.9873	115.324	162.817	210.734	241.936	238.713	198.402	138.5	81.9593	41.698	50.0667	52.9406	56.6893	61.115	66.0064	71.1287	76.2707	81.3798	86.7941	93.4749	102.958	116.796	136.346
CONTUSION OF WRIST AND HAND(S), EXCEPT FINGER(S) ALONE	0.00235578	12.9995	0.250941	-59.4175	8.21814	0.337761	4.08609	-0.0946563	362.558	358.876	369.712	371.948	361.322	357.463	373.13	370.041	380.832	429.485	501.604	498.811	416.205	373.663	73.1147	116.972	185.174	288.246	436.863	634.933	865.201	1071.3	1159.96	1058.05	794.644	490.936	252.863	110.437	332.823	342.968	356.999	372.809	388.188	400.775	408.398	409.884	406.161	400.918	399.559	406.427	423.966
CONVULSIONS/SEIZURES	0.0277064	13.2293	0.0116159	-0.65277	12.1904	0.0104369	3.11909	0.901184	10.4169	8.89188	9.70991	10.8777	11.4958	16.8438	18.9813	20.971	27.2136	28.7138	29.6908	34.4008	25.6917		2.86571	4.62697	7.38648	11.5804	17.6455	25.7277	35.1056	43.5382	47.4545	44.0795	34.2731	22.29	12.2497		7.857	9.12691	10.6706	12.4885	14.5544	16.802	19.1224	21.3876	23.5126	25.5345	27.6191	29.9328	32.6034
CORNEAL FOREIGN BODY	-0.0142018	12.2613	0.180429	-0.945008	8.59631	0.274627	2.74034	0.984716	317.022	348.917	386.925	414.669	409.455	369.721	317.303	263.113	206.633	177.577	139.89	110.285	88.6363	65.6436	87.248	133.295	200.199	292.843	411.335	543.372	655.579	695.679	622.957	455.021	267.384	127.424	50.0905	16.4898	359.992	365.174	369.632	370.079	363.232	346.255	317.659	278.389	232.371	185.607	143.725	109.685	83.7032
COUNSELLING RELATED TO SEXUAL ATTITUDE,BEHAVIOUR ORIENTATION	0.217109	17	0.0241139	0.866901	17	0.024114	5.81094e-05	0.866901						3.36876	8.12036	25.1165	88.4442	232.358	446.79	532.2	493.28	504.951						11.1199	21.2316	39.8561	72.5693	125.51	200.793	290.295	376.586	444.517						11.1199	21.2316	39.8561	72.5693	125.51	200.793	290.295	376.586
CRUSHING INJURY OF UNSPECIFIED SITE	-0.0204074	11.5039	0.0208658	-0.173623	8.81725	0.0351686	2.46913	0.949583	39.1875	43.0367	42.3705	47.1075	41.5904	42.2031	35.8311	28.1646	19.9355	15.0696	9.70662	11.1297			16.455	23.6378	32.9768	44.0593	55.2744	63.3893	64.2134	55.2262	38.7974	21.6678	9.5589	3.37322			43.2755	43.3824	43.2223	42.417	40.6246	37.6042	33.3169	28.0218	22.2834	16.8144	12.189	8.63285
DEMENTIA IN ALZHEIMER'S DISEASE	0.227215	17	0.0559216	0.840947	17	0.0559216	5.5636e-05	0.840947					1.96269	7.11183	24.5641	76.9345	220.873	565.112	1070.01	1611.78	2176.08	1757.23					13.3838	25.7876	49.2373	92.4285	168.292	291.065	465.651	673.209	873.324	1030.86					13.3838	25.7876	49.2373	92.4285	168.292	291.065	465.651	673.209	873.324
DEPENDENCE ON SUPPLEMENTAL OXYGEN	0.114628	15.7836	0.0308519	0.995694	15.7835	0.0308496	0.00376911	0.995694	1.24011	1.7191	3.97224	7.80739	17.1969	27.418	51.9703	77.788	120.563	160.879	219.541	271.159	271.047	313.069	1.24365	2.286	4.19289	7.66091	13.9025	24.9311	43.8057	74.4015	119.752	178.107	238.625	283.155	297.085	279.362	1.24364	2.28596	4.19282	7.66079	13.9023	24.9309	43.806	74.4031	119.757	178.115	238.632	283.157	297.08
DEPRESSIVE EPISODE	0.0263269	13.7111	0.0701964	-0.638265	12.3115	0.0573863	3.34109	0.943551	42.8086	52.3435	60.5398	65.7049	70.6569	80.9438	98.0533	106.684	118.031	159.86	203.839	233.217	237.648	186.832	12.3677	20.5214	33.773	54.8443	87.1632	133.865	194.977	262.437	316.255	330.622	293.471	220.063	140.51	77.4799	41.7382	48.3037	56.3987	66.0937	77.3618	90.0177	103.704	118.007	132.78	148.58	166.719	188.486	214.881
DISABILITY/IMPAIRMENT NOS	0.0959152	16.3746	0.0563941	0.966934	17	0.0495337	2.06899	0.990707	2.67864	5.03873	6.32615	10.6145	17.1969	25.0785	44.1544	70.5944	122.619	229.914	409.677	636.92	1064.92	1035.15	1.48866	2.81284	5.30796	9.99244	18.7289	34.8258	63.8431	114.173	195.901	315.144	463.096	609.245	714.471	757.132	2.40337	4.03597	6.80323	11.4891	19.3881	32.5851	54.3209	89.4091	144.608	228.623	350.612	515.674	722.485
DISTURB.MEMORY/CONCENTRATION	0.0733069	14.5315	0.025897	0.915615	15.0735	0.0228882	2.14929	0.964536	5.50609	6.04648	11.1811	10.2636	16.5427	21.8969	37.6582	58.7677	88.1278	141.94	185.853	164.415	129.743		2.55123	4.41436	7.59897	12.9682	21.8136	35.8313	56.6575	84.472	115.6	141.046	149.92	137.473	109.189		4.14933	6.18574	9.22307	13.7071	20.2177	29.4407	42.0681	58.6158	79.2218	103.541	130.698	159.13	187.221
EAR PAIN/EARACHE	0.00577318	12.9768	0.0864938	-65.0928	9.84177	0.0988372	3.29539	0.409697	108.534	113.401	112.179	121.322	117.201	120.152	124.343	133.873	145.561	136.034	132.181	127.991	110.474	100.99	25.4843	40.5996	63.8859	98.5811	147.528	210.597	280.061	336.295	351.755	310.212	226.517	137.061	69.5538	30.033	100.65	106.818	113.997	121.506	128.503	133.989	136.953	136.696	133.263	127.696	121.655	116.496	112.958
EAR WAX (EXCESSIVE)	0.0184199	13.4124	0.0364941	-4.40092	11.141	0.03399	3.45	0.985019	31.4988	31.5365	36.3386	39.3879	43.74	47.8177	52.5793	55.4757	65.5025	68.628	71.9432	71.8369	77.075	85.8416	7.92657	12.9353	20.8989	33.2256	51.4869	76.6524	107.371	137.597	156.08	151.891	124.379	85.5038	49.8131	24.9377	29.3361	32.4215	36.1263	40.3492	44.9256	49.6097	54.0945	58.1035	61.5645	64.7821	68.3893	72.969	78.9297
ELBOW SYMPTOMS/COMPLAINTS	0.00398087	12.7158	0.193651	-5.73946	10.1944	0.206325	2.70625	0.706464	176.443	250.158	340.141	408.704	423.287	390.963	376.074	332.367	273.876	248.853	231.531	198.31	193.972	191.881	68.6	107.843	167.335	254.354	374.38	524.348	681.381	794.211	798.258	667.688	456.159	255.312	118.812	46.7079	247.374	269.641	293.96	318.187	339.345	353.685	357.289	347.372	323.974	290.803	253.84	218.284	187.086
ELEVATED B/P W/O HYPERTENSION	0.0179776	12.397	0.030259	0.248696	11.7655	0.027386	1.48721	0.91204	20.189	28.2762	39.8695	55.7921	72.4327	77.2943	65.5719	56.3292	57.2751	47.0417	35.1151	32.8831	16.6996		13.2489	20.337	30.6643	44.9809	63.2784	83.6347	100.991	107.605	97.4677	72.803	44.2519	22.0113	9.08671		23.4668	30.5175	38.9144	48.2788	57.7039	65.642	70.0724	69.1637	62.3437	51.0443	38.1572	26.4074	17.2095
ENCOUNTER FOR LONG-TERM (CURRENT) DRUG USE	0.0957121	14.5586	0.436091	0.986471	14.5738	0.421421	0.707405	0.988386	33.3341	64.0808	141.235	277.206	484.504	731.208	1090.97	1521.62	1958.43	2434.16	2808.07	3090	2991.79	2605.55	42.2677	73.3934	126.987	218.389	371.748	622.017	1011.69	1572.22	2278.12	2985.66	3434.98	3401.17	2886.26	2120.5	45.76	78.09	132.774	224.281	374.657	614.491	978.76	1490.02	2122.2	2758.47	3199.31	3269.8	2950.1
ENCOUNTER HEALTH SERVICE FOR OTH COUNSELL MEDICAL ADVICE,NEC	0.029801	13.1231	0.0225575	-0.45711	12.3323	0.019556	2.58436	0.885771	16.7663	18.3765	23.3921	22.5449	23.1785	29.3831	36.8461	59.0116	52.845	56.0021	57.0978	49.5776	43.6758		5.99396	9.62045	15.2576	23.7428	35.8624	51.7378	69.679	85.0185	90.8154	82.3322	62.2426	39.2378	20.8488		14.5398	17.5783	21.2642	25.5948	30.4697	35.642	40.6944	45.0909	48.3476	50.2657	51.0143	50.9206	50.3394
ERYTHEMA DUE TO BURN (FIRST DEGREE), UNSPECIFIED SITE	-0.00112946	12.8837	0.053864	-48.9765	8.50379	0.0811305	3.69374	0.326692	80.8055	77.0036	76.5023	78.7757	76.358	78.698	69.023	71.0821	75.7867	80.0321	77.3675	70.8251	51.3833	60.5941	16.9121	26.779	41.8395	64.0083	94.7674	133.452	174.43	205.006	209.022	179.112	126.835	74.351	36.5213	15.2442	73.9696	75.3063	77.2284	79.2087	80.7175	81.2316	80.3226	77.823	74.0103	69.6536	65.7373	62.9571	61.6146
FEVER	0.00747622	12.974	0.662867	-10.9121	8	0.71385	4.43748	0.774134	1275.48	1205.92	1080.74	1068.3	1094.06	1195.82	1308.39	1335.93	1485.04	1770.89	1944.46	1999.29	2201.78	2509.6	198.949	320.227	512.226	811.084	1263.32	1915.6	2780.35	3760.04	4550.67	4681.3	3904.53	2589.35	1382.69	611.185	914.963	972.214	1047.83	1138.47	1240.01	1346.7	1451.34	1547.26	1633	1717.76	1821.19	1962.24	2151.5
FLANK SYMPTOMS/COMPLAINTS	0.0115617	12.7499	0.322309	-7.58403	10.6858	0.311449	2.52524	0.923838	343.064	433.983	523.452	591.958	598.34	596.083	625.267	629.863	658.664	634.351	546.14	426.974	344.268	338.317	112.008	176.92	276.309	423.858	631.999	901.313	1200.08	1442.16	1500.29	1297.99	912.59	522.274	247.319	98.697	375.638	424.76	480.104	538.64	595.237	642.33	670.62	671.583	641.675	585.699	515.318	442.654	375.904
FLATULENCE/GAS PAIN/BELCHING	0.0265737	13.3239	0.0406595	-1.89522	12.1107	0.0333745	2.49392	0.927689	28.7705	34.3819	39.8695	41.9318	49.0673	55.3974	64.2523	76.6906	88.6024	93.6762	79.6514	89.5431	62.9446	65.6436	9.39597	15.2586	24.5202	38.7456	59.6116	87.9802	121.918	154.151	171.971	164.046	131.281	87.9889	49.8815	24.2544	26.6135	32.0272	38.5078	45.9896	54.2113	62.6326	70.4097	76.5215	80.1109	80.915	79.3908	76.3141	72.4682
FOOT & TOE SYMPTOMS/COMPLAINTS	0.0164691	13.031	0.150966	-9.08337	11.228	0.136991	2.63238	0.946894	147.176	160.172	180.81	203.168	219.261	234.41	256.299	288.352	298.084	291.211	268.36	233.723	201.68	191.881	42.9125	68.6564	108.605	168.723	254.756	367.994	497	608.442	650.887	587.911	439.459	271.803	140.818	62.0579	138.075	158.058	181.016	206.072	231.601	255.069	273.183	282.642	281.522	270.588	253.101	232.818	212.657
FOOT SPRAIN	-0.013444	12.0437	0.0275846	-1.74747	8	0.0546589	3.10117	0.970763	57.9875	53.8255	53.3309	50.3533	45.6092	39.4893	43.7484	37.9186	34.8081	30.5466	19.9842	16.6945	14.1304		15.3112	22.9371	33.6218	47.6858	64.3802	80.8601	91.6401	90.3186	74.5173	49.9744	26.9534	11.7896	4.24762		53.8121	53.0047	52.2828	51.2112	49.4099	46.5849	42.605	37.5955	31.9813	26.3926	21.4161	17.3507	14.2095
FOREIGN BODY IN CONJUNCTIVAL SAC	-0.00173035	12.171	0.0337702	-1.54491	10.2319	0.0385329	2.31528	0.986297	49.654	52.2249	53.1838	58.7747	61.2173	62.0413	57.6545	58.28	53.1615	39.9142	29.4054	25.2947	17.9842		17.2226	26.0383	38.5796	55.4282	76.0284	97.3884	113.1	114.843	98.1614	68.5443	38.6484	17.7279	6.71575		47.4637	51.6956	55.9268	59.6284	62.1255	62.6688	60.6221	55.7554	48.5143	40.0155	31.6037	24.2482	18.3306
FOREIGN BODY IN MOUTH	0.0110491	12.253	0.00484132	-6.64782	10.9162	0.00520239	2.58992	0.770264	5.75411	5.27585	7.20887	7.71967	9.06577	7.86044	8.52637	8.29088	9.17668	9.36762	6.85173	6.07072			2.33326	3.54455	5.27955	7.63062	10.5397	13.6154	15.9813	16.4524	14.3143	10.2186	5.91353	2.79235			5.39753	6.04683	6.76396	7.50337	8.19571	8.74768	9.05443	9.03013	8.65138	7.98588	7.16819	6.32821
FOREIGN BODY IN UNSPECIFIED SITE ON EXTERNAL EYE	-0.0236955	11.77	0.100924	-0.259282	8	0.196316	2.72392	0.98957	210.67	227.691	245.249	235.888	222.158	179.012	159.565	123.144	102.209	76.5701	61.9511	42.495	33.3992		67.4524	99.305	142.741	197.906	260.022	315.77	342.872	319.868	246.245	151.884	74.4376	29.3256	9.45155		233.397	228.514	222.955	214.784	202.408	184.824	162.028	135.366	107.472	81.4968	59.8371	43.2863	31.3299
FOREIGN BODY MEATUS	0.0408444	13.6482	0.123638	0.307469	13.0443	0.0966749	2.24389	0.981266	58.7812	75.9366	89.6695	108.777	134.771	174.333	208.693	267.747	303.938	359.839	387.979	347.549	341.699	277.723	22.7898	37.7093	61.8903	100.239	158.912	243.5	353.907	475.289	571.003	593.945	522.94	387.585	243.801	132.074	53.6262	69.9546	91.0403	117.614	149.944	187.348	227.647	266.963	300.435	324.017	336.121	337.459	330.478
GENERAL DETERIORATION	0.104692	16.6569	0.20052	0.977734	17	0.184614	1.5804	0.986517	8.97839	11.4409	17.8751	30.7032	47.8523	77.9493	130.027	245.434	496.648	961.199	1699.23	2675.67	3700.88	3928.52	4.32333	8.27636	15.8288	30.2192	57.4994	108.728	203.26	372.253	657.978	1098.22	1686.23	2330.85	2883.97	3237.73	5.8671	10.5007	18.83	33.7786	60.473	107.673	189.733	328.663	554.763	902.223	1393.81	2014.85	2707.65
GENERAL WEAKNESS/TIREDNESS	0.0175851	13.6752	0.0798443	-1.87832	10.0804	0.0866032	4.84803	0.968842	64.4361	69.8901	74.4426	83.425	81.0311	89.8336	94.6021	104.246	123.885	162.711	200.984	230.687	227.371	318.119	14.4302	23.9002	39.2579	63.6179	100.871	154.5	224.307	300.72	360.587	374.62	330.005	245.276	155.062	84.5782	63.0029	67.0516	72.4401	79.0199	86.6606	95.2437	104.735	115.391	128.146	145.11	169.746	206.111	258.392
GENERALIZED VACCINIA AS A COMPLICATION OF MEDICAL CARE,N.E.C.	0.0128262	12.2954	0.0128873	-4.06738	11.1761	0.0132602	2.46544	0.80906	14.7821	15.0569	16.2567	19.8255	20.2811	22.0841	23.549	31.9443	25.9479	20.1607	19.1278	17.7063			6.03899	9.20271	13.7579	19.9736	27.7415	36.0853	42.7189	44.434	39.1272	28.3109	16.6242	7.972			13.4149	15.3332	17.4744	19.7236	21.8898	23.7012	24.8356	25.0088	24.1089	22.2974	19.9548	17.4761
GENETIC COUNSELING ON PROCREATIVE MANAGEMENT	-0.0404547	11.0326	0.00784363	-0.775239	8	0.0173708	2.57587	0.484605	47.4714	34.3226	20.8175	10.7023	6.5423	6.45679	8.93239	7.55933	9.49312	5.90567	4.56782				8.26531	11.3697	15.0594	18.887	21.9208	22.8447	20.5974	15.4182	9.22262	4.30148	1.56043				18.8542	18.1398	17.3586	16.3662	15.0583	13.3884	11.3923	9.20378	7.03516	5.11038	3.57545
HAND SPRAIN	-0.0159546	11.6679	0.0162414	-1.44061	8	0.0335678	3.05008	0.962404	31.8956	34.2041	33.0284	32.1945	26.6365	29.851	22.8385	24.3849	16.4547	17.1061	12.276	9.61198			11.5253	16.7756	23.7701	32.3606	41.5453	49.0247	51.4431	46.1778	34.1231	20.1874	9.48775	3.58234			32.9661	32.3798	31.8312	31.0542	29.8201	27.9573	25.3983	22.2344	18.7364	15.2914	12.2502	9.78401
HEAD TRAUMA	0.0213083	13.9204	0.144382	-0.570651	10.407	0.15259	5.70688	0.939806	111.61	115.002	118.799	123.778	126.266	130.914	158.956	174.352	230.366	339.474	467.345	614.155	706.521	641.287	21.9673	36.8785	61.491	101.385	164.122	257.946	386.988	541.007	683.487	755.595	713.523	570.907	389.478	229.836	98.005	104.922	114.375	126.346	140.948	158.456	179.492	205.505	239.748	288.83	364.106	480.755	655.474
HEADACHE (EXCL.R09;N89)	-0.00205466	12.882	0.0552037	-56.2023	8.53727	0.0825535	3.67851	0.393354	80.8055	77.3	77.4586	84.6532	80.4703	82.7218	77.6509	67.5463	72.6223	77.792	81.3643	69.3074	64.2292	55.5446	17.3532	27.4754	42.9243	65.6635	97.2116	136.885	178.904	210.244	214.329	183.615	129.978	76.1595	37.3902	15.5979	75.7081	77.1389	79.1659	81.2491	82.8437	83.4093	82.5017	79.9441	76.018	71.5123	67.4389	64.5139	63.0485
HEARING COMPLAINTS	0.0435722	13.5455	0.451023	0.393978	12.9549	0.365247	2.30463	0.995172	242.813	278.197	350.366	450.46	599.275	787.167	1023.37	1176.45	1283.94	1510.43	1614.44	1689.68	1654.54	1499.7	89.891	148.496	243.786	396.15	633.072	984.623	1466.26	2039.87	2562.8	2794.92	2558.07	1936.5	1219.96	651.24	218.995	284.77	370.647	480.744	618.117	782.807	969.095	1163.1	1343.49	1487.88	1581.83	1621.98	1616.09
HEART MURMUR; NOS	0.0430032	13.7806	0.00897918	0.497815	13.72	0.00760738	3.19699	0.94489	5.10925	5.21657	4.85495	5.78975	7.7573	9.54482	12.5866	18.5326	24.5239	28.3065	38.541	39.4597	33.3992		1.50504	2.50501	4.13518	6.73505	10.734	16.5286	24.1337	32.5693	39.3878	41.4109	37.0874	28.1653	18.2769		3.79203	4.6661	5.79427	7.22966	9.02564	11.2278	13.8681	16.9733	20.6054	24.9329	30.2551	36.8717	45.0429
HEMORRHAGE/HEMATOMA COMPLICATING PROCEDURE NOT ELSEW.CLASSIFIED	0.0642014	14.026	0.0421529	0.901588	13.8855	0.0354406	1.45253	0.971009	13.3436	13.16	17.8015	24.0362	37.9454	60.9184	85.5682	113.634	139.391	169.839	175.29	174.027	129.743	95.9406	5.94427	10.0253	16.7912	27.8033	45.184	71.2551	107.197	150.216	190.326	211.5	201.648	163.833	114.153	69.1599	8.81381	13.4936	20.4786	30.6515	44.9314	63.9143	87.2122	112.643	135.911	151.703	156.178	148.938	132.978
HIATUS (DIAPHR.) HERNIA	0.0455016	13.472	0.0454467	0.513557	12.9888	0.0367437	1.72653	0.965524	18.6016	25.3715	32.587	45.9671	59.4415	70.6504	91.76	110.22	135.91	129.314	118.763	96.6256	62.9446	85.8416	9.46918	15.5054	25.1469	40.1565	62.559	93.7522	132.418	171.472	197.001	194.603	162.032	113.391	67.3071	34.3654	17.885	24.8	34.0294	45.9426	60.5848	77.3294	94.5119	109.346	118.563	119.864	113.22	100.742	85.4582
HIP SYMPTOMS/COMPLAINTS	0.044545	13.6026	0.29403	0.439978	13.0671	0.234593	2.15479	0.996131	128.277	172.206	235.76	289.575	356.649	465.731	582.027	703.14	838.875	931.264	986.935	910.608	828.556	858.416	56.1286	92.826	152.421	247.362	393.871	608.259	895.054	1223.22	1501.47	1596.51	1430.34	1069.89	673.291	362.344	127.506	169.038	223.583	293.666	380.844	484.276	598.865	713.946	814.442	885.88	920.534	919.03	889.105
IN VITRO FERTILIZATION OR TEST TUBE PREGNANCY	-0.0788209	10	0.00184372	-0.315176	8.4172	0.00335958	0.137378	0.935802	7.19263	7.70629	5.66411	2.45626	1.77577										3.35877	4.0736	4.63346	4.82749	4.46978										7.97847	6.74074	4.99677	3.14554	1.62001
INFECTED FINGER/TOE/PARONYCHIA	0.0140476	13.309	0.0499796	-8.2544	10.5725	0.0505118	3.56813	0.959082	43.8503	49.3203	56.6411	58.8625	61.5911	70.3696	75.2148	75.9591	83.6976	81.2539	89.929	95.6139	84.7825	116.139	11.6735	18.9436	30.42	48.0323	73.8425	108.894	150.76	190.402	212.087	201.878	161.086	107.572	60.7239	29.3856	45.3336	49.1047	53.6451	58.7482	64.1322	69.4234	74.1976	78.1156	81.1534	83.8036	86.9702	91.4537	97.7871
INFECTION/INFLAMM.DUE TO INTERNAL PROSTH.DEVICE,IMPLANT,GRAFT	0.0924284	15.0321	0.037363	0.990986	15.1053	0.0344221	1.09516	0.997184	3.62112	4.50522	8.16515	14.5621	24.7673	41.3609	70.5456	92.4189	131.321	182.261	231.531	267.618	228.656	232.277	2.5772	4.5706	8.07603	14.1798	24.6286	42.0054	69.5278	109.734	161.224	214.484	252.134	258.536	231.604	183.724	3.03616	5.17596	8.79267	14.8343	24.7304	40.4349	64.1559	97.4048	139.175	184.058	222.51	244.791	246.57
INFECTIONS	0.0176646	13.3378	0.038838	-5.17179	11.3292	0.0351002	3.15175	0.957588	33.2845	33.7891	38.3247	45.7917	50.2823	54.5552	56.741	58.0362	66.7683	72.4972	76.2255	79.4253	78.3596	70.6931	8.88821	14.4448	23.2316	36.7434	56.5917	83.6305	116.074	147.051	164.453	157.344	126.358	85.0208	48.4041	23.6438	31.1066	34.8916	39.3653	44.4064	49.796	55.1914	60.1456	64.216	67.1746	69.2171	70.9181	72.8327	75.3507
INGUINAL HERNIA	0.0393387	13.2719	0.306368	0.189651	12.607	0.251943	1.89765	0.991832	171.929	211.33	284.824	345.017	435.904	563.331	706.471	800.314	889.03	892.775	859.893	756.817	569.07	535.248	73.856	120.045	193.461	307.498	478.021	717.307	1018.5	1329.91	1539.57	1520.99	1248.45	846.627	479.632	231.006	159.973	212.639	280.711	366.091	468.492	583.304	699.306	798.077	858.094	864.381	817.412	731.925	628.307
INJURIES	-0.00448185	12.7654	0.351307	-78.8793	8	0.471165	3.75191	-0.00337612	643.17	617.867	615.623	629.416	620.491	622.565	565.684	515.62	523.545	554.522	582.683	585.825	504.841	444.357	120.888	191.233	299.245	460.243	688.729	987.128	1323.27	1604.16	1686.13	1474.59	1047.07	604.272	288.191	115.758	552.072	568.041	589.126	611.332	630.313	641.382	640.236	624.506	595.674	559.835	525.477	498.987	483.315
INSECT BITE	0.0150873	13.0915	0.192382	-10.697	10.7987	0.183896	3.03246	0.670451	226.89	224.905	228.992	225.713	250.757	260.424	311.416	341.877	397.287	416.044	390.263	346.031	274.901	297.921	52.4848	84.3183	134.036	209.499	318.793	465.197	636.656	792.626	865.206	799.229	611.381	386.807	204.892	92.3277	188.577	209.35	233.525	260.072	287.322	312.819	333.502	346.439	350.164	345.885	337.119	327.411	319.234
INSECT BITE,NONVENOMOUS FACE,NECK,SCALP WITHOUT INFECTION	0.00705619	12.9333	0.0676526	-14.9841	10.4886	0.069573	2.88489	0.345767	90.28	83.9986	90.6258	82.3724	90.3773	92.0794	99.0683	103.636	114.867	117.706	119.905	97.6374	83.4979	55.5446	20.5321	32.6156	51.1484	78.6002	117.017	165.939	218.816	260.008	268.591	233.596	168.082	100.188	50.07	21.2805	73.4686	80.2345	87.8045	95.631	102.946	108.762	112.002	111.823	108.062	101.522	93.6736	85.8418	78.847
INVESTIG. ABNORMAL RESULTS; NEC	0.0254066	13.1005	0.0580701	-1.73865	12.0274	0.048409	2.10694	0.949637	45.1896	48.194	54.5079	72.1964	82.8069	100.876	109.625	109.61	120.246	131.554	113.054	81.4488	77.075	60.5941	15.6887	25.1621	39.8835	62.0454	93.7234	135.285	182.378	222.788	238.153	215.786	162.729	102.129	53.9394	24.3148	39.5718	49.0141	60.2848	73.1723	87.0112	100.511	111.739	118.465	118.993	113.133	102.425	89.2221	75.6612
ISSUE OF MEDICAL CERTIFICATE	0.00774946	13.0631	0.258758	-21.5068	9.33754	0.297004	3.75417	0.376038	351.596	359.35	355.442	338.262	330.199	347.637	370.593	494.77	442.537	488.338	516.164	512.47	533.102	383.762	72.1314	115.825	184.12	287.99	439.024	642.733	884.014	1107.75	1217.55	1130.67	866.425	546.824	287.939	128.674	306.37	323.65	345.091	368.942	393.097	415.008	431.99	442.084	445.396	445.096	446.551	454.317	471.077
ISSUE OF REPEAT PRESCRIPTION	0.00125634	12.9513	0.0905595	-73.6121	8.40423	0.133613	3.86628	0.171637	104.417	126.205	142.633	153.692	138.884	121.93	113.076	136.19	136.543	127.074	123.902	113.32	118.182	126.238	27.1615	43.2101	67.8878	104.572	156.172	222.384	294.829	352.663	367.085	321.808	233.348	140.098	70.4972	30.1666	120.654	123.143	126.754	130.66	134.031	136.031	135.959	133.511	129.109	124.022	119.941	118.114	119.147
ISSUE OF REPEAT PRESCRIPTIONS	0.0112112	12.7495	0.0245568	-12.6514	10.5313	0.0268679	3.19792	0.721473	23.0164	28.5133	33.1755	38.5106	37.2911	36.4013	34.816	43.5271	46.3581	39.3033	39.3975	33.8949	43.6758		8.44975	13.2633	20.5141	31.0059	45.2255	62.5043	79.7949	91.0938	89.7151	73.9096	50.148	28.1028	13.1703		25.9524	28.1765	30.752	33.5217	36.2689	38.7118	40.5373	41.4904	41.5125	40.8414	39.9302	39.1754	38.8205
JAW SPRAIN	0.00616668	12.2732	0.0122239	-33.4985	9.44467	0.0175785	3.61904	0.383856	16.3198	17.7245	18.0222	17.7201	19.5335	18.9025	17.0527	22.4341	22.6253	21.3826	19.6987	17.7063			5.81398	8.84633	13.2017	19.1258	26.4956	34.3546	40.509	41.931	36.7094	26.3846	15.3789	7.3164			16.1026	16.803	17.6679	18.5939	19.4656	20.1563	20.5466	20.5668	20.2522	19.7723	19.3758	19.2565
KNEE SYMPTOMS/COMPLAINTS	0.0165874	12.5105	0.762706	-8.80467	9.94445	0.740341	2.7179	0.98151	1198.99	1361.23	1560.43	1795.26	1971.57	2152.36	2344.65	2405.09	2479.92	2450.65	2293.33	1921.89	1523.52	1398.71	318.791	502.228	786.115	1217.73	1854.76	2748.02	3889.44	5101.62	5909.74	5667.82	4245.28	2441.23	1105.85	409.662	1193.93	1351.27	1540.08	1756.13	1988.77	2216.97	2406.65	2514.36	2503.15	2366.81	2139.79	1875.28	1617.63
LACERATION/CUT	0.00142248	13.0335	0.238092	-77.0937	8	0.330835	4.23912	0.507291	328.877	331.904	351.616	357.736	366.089	362.984	350.292	351.875	343.493	367.577	407.964	407.244	485.573	414.06	67.721	108.525	172.104	268.402	407.61	593.768	811.302	1008.04	1096.55	1006.54	762.124	475.435	247.56	109.409	312.321	320.685	332.81	346.751	360.529	372.078	379.554	382.055	380.623	378.851	381.961	394.224	418.181
LATE EFFECT OF INJURY TO CRANIAL NERVE	0.020221	13.1873	0.109839	-4.75649	11.5652	0.0956079	2.68388	0.889537	102.284	101.19	107.912	121.848	148.697	188.744	188.494	190.446	205.684	230.932	224.68	198.816	150.296	181.782	27.9686	45.1167	72.0007	112.946	172.424	252.3	346.152	432.269	474.373	442.569	344.075	222.633	121.22	56.3663	88.0027	101.974	118.322	136.634	156.015	174.94	191.28	202.727	207.673	206.162	199.935	191.182	181.756
LATE EFFECT OF OPEN WOUND OF HEAD, NECK, AND TRUNK	0.00887607	12.4001	0.0180907	-2.66919	10.9076	0.0181995	2.26124	0.78534	25.4966	20.2735	20.229	27.1943	33.7396	38.2728	33.395	29.6277	32.4348	29.732	20.5552	14.165	15.415		7.9	12.1251	18.2778	26.8	37.6767	49.7513	60.008	63.8633	57.793	43.1497	26.2321	13.0566	5.39525		20.1595	22.9166	25.8767	28.815	31.3917	33.1636	33.6601	32.5451	29.8202	25.9242	21.5716	17.4042	13.7936
LEG/THIGH SYMPTOMS/COMPLAINTS	0.0288263	13.2981	0.340814	-1.22634	12.0482	0.283623	2.62046	0.988626	249.56	299.36	348.233	418.617	469.831	557.343	652.065	718.38	830.648	897.255	929.266	881.266	804.149	777.624	80.7176	131.448	212.33	338.495	528.302	797.071	1140.19	1503.6	1762.34	1765.75	1470.16	1010.13	578.944	281.809	240.379	289.016	348.519	419.219	499.996	587.317	674.495	752.075	810.46	844.377	855.412	849.166	832.509
LIPID METABOLISM DISORDER	0.0325925	12.7117	0.18468	0.66951	12.1879	0.163885	1.22813	0.959122	80.4087	151.34	236.422	328.963	416.745	470.878	486.612	462.948	450.448	407.084	312.039	210.958	158.004	75.7426	65.5882	103.063	159.826	242.752	356.923	499.175	647.439	752.884	754.738	629.635	429.152	239.714	111.356	43.7038	107.128	150.088	206.414	276.512	357.071	438.458	503.299	529.692	501.846	423.246	318.199	216.117	135.09
LIPOMA OF SKIN	0.00953152	12.6766	0.0902717	-2.57551	10.9251	0.0868955	2.23078	0.954736	90.9744	113.52	130.79	145.533	156.361	169.28	178.952	181.302	158.851	129.518	94.2113	75.884	71.9367	60.5941	32.7327	51.2209	78.9907	119.067	173.248	238.895	304.205	345.949	338.428	275.697	184.038	101.02	46.2205	17.883	98.2146	112.409	127.799	143.287	157.15	167.066	170.488	165.495	151.93	132.002	109.487	87.8437	69.1012
LOW BACK COMPLT.W/O RADIATION	0.0113498	12.6904	0.353752	-4.86818	10.8217	0.33589	2.35909	0.93644	391.478	489.587	584.286	630.732	694.325	688.537	717.941	709.967	702.174	720.085	652.057	501.846	378.952	292.871	128.269	202.053	314.707	481.458	715.951	1018.2	1351.44	1617.22	1671.62	1431.89	992.7	558.243	259.111	101.167	409.258	470.243	539.091	612.291	683.5	743.005	778.528	778.534	737.97	663.053	569.467	473.8	387.184
LUMBAR SPRAIN	-0.0183819	11.5324	0.0243373	-0.275986	8.86536	0.0402986	2.48747	0.988402	45.884	50.1502	54.5815	50.1778	50.3757	42.8581	37.7597	29.7496	27.6883	21.179	14.8454	10.6238			18.8527	27.1507	37.9931	50.9507	64.2145	74.0605	75.5421	65.5027	46.4515	26.2153	11.6966	4.17735			49.594	49.8876	49.8931	49.1722	47.3205	44.0408	39.2617	33.2555	26.6586	20.2987	14.8629	10.6408
MEDICAL OBSERVAT EVALUAT FOR SUSPECTED DISEASES CONDITIONS	0.0285261	13.8073	0.0262385	-0.476081	12.397	0.0214438	3.53437	0.967679	17.7584	18.0209	16.8452	19.4746	27.6646	31.2546	41.7183	43.1613	46.1998	52.9474	61.0946	85.496	92.49	90.8911	4.31701	7.19674	11.9018	19.4271	31.0465	47.9738	70.3664	95.5153	116.336	123.313	111.404	85.3513	55.8719	31.6838	14.9672	17.2113	19.9958	23.3523	27.2884	31.772	36.7322	42.1073	47.9644	54.6618	62.8731	73.2874	86.499
MENTAL AND BEHAVIORAL PROBLEMS WITH LEARNING	-0.0545371	10	0.00123286	0.135324	8	0.00329024	1.44322	0.876159	6.00213	3.9717	4.0458	2.01764	2.14961	1.31007	1.21805								2.24556	2.72331	3.09736	3.22681	2.98748	2.36866	1.5419								4.75234	4.18429	3.5562	2.87899	2.18749	1.53446	0.976653
MICROALBUMINURIA	0.0765886	13.7117	0.0576229	0.986603	13.6732	0.0560063	0.483765	0.988588	8.53195	15.3533	31.7043	54.0377	78.788	111.824	163.524	219.952	249.985	247.224	200.128	157.333	115.613	75.7426	10.1461	16.8336	27.6989	44.9672	71.4311	109.622	159.493	214.363	257.87	269.098	238.486	178.632	113.983	62.8341	10.7172	17.5787	28.5801	45.8057	71.7546	108.464	155.324	205.624	244.523	254.238	227.326	174.616	116.464
MIXED DISORDERS OF CONDUCT EMOTIONS	0.127746	15.0279	0.156046	0.955008	15.0278	0.156029	2.81064e-05	0.955015	6.54778	10.5517	20.5968	54.8272	126.827	259.394	459.815	717.161	1120.35	1339.57	1328.38	1099.31	747.628	600.891	10.8017	19.1606	33.8728	59.5314	103.582	177.201	294.754	468.738	696.133	938.945	1121.05	1167.31	1059.91	849.86	10.8016	19.1603	33.8722	59.5305	103.581	177.201	294.76	468.757	696.174	939	1121.09	1167.29	1059.86
MOLLUSCA CONTAGIOSA	-0.0444749	10.4991	0.00685157	-0.0802138	8	0.0155737	2.19751	0.80203	28.4729	22.1704	17.9486	14.2112	8.87884	7.76686	7.20682	5.48661	3.79725	4.68381					9.77517	12.6871	15.6654	18.0348	18.8479	17.2849	13.3627	8.34615	4.05847	1.50463					18.5479	17.4662	16.247	14.7736	12.9895	10.9161	8.66576	6.43222	4.43888	2.85666
MOTOR VEHICLE TRAFFIC ACCIDENT OF UNSPECIFIED NATURE	0.00691911	12.6981	0.0345712	-37.7684	9.63897	0.0441852	3.59322	0.429922	45.9337	42.681	46.637	47.3707	47.2915	46.9755	52.7823	56.0854	56.484	60.6859	58.2397	58.6836	46.245		12.3271	19.2921	29.741	44.7843	65.0368	89.4094	113.395	128.387	125.142	101.803	68.0651	37.5229	17.2759		41.1563	43.2581	45.8175	48.5788	51.2464	53.4831	54.959	55.4638	55.0616	54.1844	53.4955	53.5251	54.569
MUSCLE PAIN/FIBROSITIS	0.0111018	12.8472	0.10764	-5.97656	11.0635	0.100649	2.41113	0.810941	117.314	132.252	143.442	151.674	164.025	163.011	177.734	182.887	197.931	196.72	180.714	153.792	100.198	80.7921	34.7177	54.9098	85.7184	131.084	194.117	273.61	358.177	421.638	430.122	367.855	259.118	150.619	73.1879	30.1692	107.609	123.142	140.453	158.579	175.909	190.13	198.495	198.591	189.522	172.786	151.785	130.019	109.888
NAUSEA	0.0194426	13.38	0.173435	-3.12115	11.1513	0.158866	3.43422	0.809825	192.862	174.34	154.255	173.868	190.848	211.202	251.021	285.791	346.499	417.266	444.792	430.009	400.79	363.564	38.6416	63.0598	101.975	162.496	252.904	379.236	536.913	697.801	804.219	794.136	656.718	452.996	263.26	130.908	142.9	158.972	178.4	200.787	225.406	251.064	276.162	299.116	319.261	337.837	357.867	382.23	412.924
NECK SPRAIN	-0.0173116	11.5817	0.230924	0.470699	9.55253	0.29134	1.90098	0.993782	553.337	516.144	501.973	529.674	529.272	516.543	449.36	375.04	292.388	219.324	128.185	77.4017	41.1067		176.468	257.587	367.112	504.574	656.633	787.892	840.743	763.433	564.445	329.604	151.142	55.2706	16.4459		485.172	518.909	546.445	560.967	554.991	522.302	461.074	376.875	282.856	195.074	125.135	76.1335	44.7921
NEVUS/MOLE	0.00594838	12.4159	0.0473399	-4.53812	10.2859	0.0532818	2.68416	0.445222	79.2182	70.8386	71.2796	58.2484	57.8527	61.667	83.8427	97.6617	95.7223	79.8284	60.2382	52.6129	33.3992		20.4798	31.4895	47.5799	69.9815	98.7901	131.151	159.243	170.78	155.807	117.246	71.7919	35.9696	14.9575		59.8829	64.9616	70.4125	75.7057	80.1386	82.8668	83.0548	80.1678	74.3193	66.4125	57.7984	49.6085	42.4632
NO DISEASE	0.0064012	12.8313	0.477186	-93.0055	8.14176	0.575857	3.87408	0.876518	776.11	729.964	768.26	823.899	873.678	939.603	944.499	970.277	965.766	934.522	895.293	854.96	837.548	934.159	157.465	250.657	395.433	614.896	934.3	1368.07	1889.15	2382.16	2627.17	2419.42	1802.49	1082.68	533.531	220.536	723.148	755.633	797.307	843.558	888.954	926.995	950.853	955.508	941.007	914.717	889.017	874.335	876.342
NORMAL PREGNANCY	-0.0299332	10.1141	0.00115361	-0.831898	8.00002	0.00258706	2.45868	0.235535	5.40688	3.49747	2.64816	1.4913	1.12154	1.40365	1.82708	1.9508							1.99466	2.45986	2.85501	3.04838	2.90745	2.38866	1.62131	0.871127							2.86086	2.73379	2.59346	2.41886	2.19605	1.92083	1.60216	1.2634
OBSERVATION AND EVALUATION FOR SUSPECTED CONDITIONS	0.0323284	13.0014	0.552783	-0.694464	11.9717	0.473516	2.13653	0.983375	483.345	504.999	615.182	789.336	1003.12	1286.12	1487.14	1555.27	1637.72	1763.56	1674.39	1506.04	1194.66	1035.15	162.211	260.939	416.679	657.494	1017.69	1526.93	2179.19	2873.69	3361.17	3324.18	2675.46	1733.3	916.984	405.725	423.333	532.047	667.714	832.381	1024.07	1233.24	1438.95	1608.03	1702.65	1698.21	1599.26	1435.49	1244.33
OBSERVATION FOR UNSPECIFIED SUSPECTED CONDITION	0.0377455	14.0082	0.0912744	0.227984	13.2865	0.0703818	3.25806	0.996325	40.2291	49.3203	59.8778	77.2844	88.695	103.309	126.069	151.796	183.059	229.914	277.21	327.819	400.79	414.06	13.0424	21.9851	36.8102	60.9488	99.0926	156.444	235.836	331.491	421.628	470.373	449.772	365.823	254.646	153.848	40.4466	48.801	59.4405	72.7561	89.1021	108.716	131.661	157.915	187.74	222.315	263.917	314.763	376.573
OPEN WOUND OF EAR	0.0312965	13.5022	0.0129466	-0.110937	12.5979	0.0117973	3.73685	0.959328	9.27602	8.71404	10.1513	11.4041	14.0192	13.8493	17.5603	22.3122	27.8465	37.0632	42.2524	47.0481	43.6758		2.63929	4.32724	7.0264	11.2325	17.515	26.2666	37.118	48.0886	55.3	54.7413	45.7552	32.2058	19.2608		7.775	8.92659	10.3706	12.1328	14.2329	16.6789	19.4712	22.6311	26.271	30.6929	36.418	44.0174	54.037
OPEN WOUND OF FACE, WITHOUT MENTION OF COMPLICATION	0.0116667	13.5347	0.0846884	-3.39263	8.99051	0.106054	4.9904	0.870711	85.8156	82.813	88.7868	92.3728	93.8353	88.1492	96.8352	103.026	126.1	164.544	199.842	263.57	233.794	232.277	16.8975	27.7772	45.2538	72.662	113.982	172.341	246.241	323.575	378.426	381.445	324.452	231.976	140.658	73.3763	76.7256	80.1199	84.9015	90.7796	97.4946	104.807	112.578	120.979	130.868	144.212	164.16	194.255	238.028
OPEN WOUND OF FINGER(S)	-0.00996005	12.3656	0.151035	-1.4519	9.10526	0.207161	2.68338	0.98567	271.832	270.728	280.263	293.084	296.086	290.743	262.998	230.072	192.077	165.155	129.897	108.767	93.7746	55.5446	67.931	104.399	157.815	232.531	329.399	439.637	537.387	580.047	531.07	398.86	242.21	119.723	48.948	16.8005	266.582	275.563	284.232	290.098	290.457	282.722	265.142	237.803	203.323	166.417	131.99	103.033	80.2675
OPEN WOUND OF FOOT EXCEPT TOE(S) ALONE	0.00351171	13.0983	0.0606643	-73.5957	8.27414	0.0909475	4.20225	0.236566	79.615	80.679	80.5481	75.0036	80.9377	74.3934	82.3201	79.4949	88.9189	100.396	91.9274	103.202	89.9208	95.9406	16.4162	26.3266	41.726	64.9075	98.0425	141.516	190.778	233.048	249.105	225.669	170.124	106.716	56.3266	25.3723	74.1882	75.7101	78.0705	80.802	83.4496	85.5638	86.7722	86.9361	86.3565	85.8867	86.7138	89.7935	95.7136
OPEN WOUND OF HAND EXCEPT FINGER(S) ALONE	-0.00325556	13.0172	0.144752	-113.155	8	0.216122	4.17521	-0.151714	215.184	207.596	223.475	214.835	215.335	202.781	199.862	179.961	182.268	205.477	216.115	239.793	224.802	252.475	41.5358	66.3943	104.917	162.785	245.398	353.75	476.5	581.401	619.464	556.994	414.357	255.035	131.486	57.656	189.866	193.529	199.265	205.839	212.034	216.639	218.632	217.598	214.248	210.691	209.834	213.956	224.343
OPEN WOUND OF INTERNAL STRUCTURES OF MOUTH,WITHOUT COMPLIC.	0.0115825	12.9932	0.010407	-6.26666	9.49097	0.0138222	4.41566	0.895104	12.0539	10.3146	12.0638	12.2813	13.7388	12.2585	15.8347	15.8502	18.1951	17.9207	24.2666	21.2475	24.4071		3.02527	4.81781	7.57348	11.6637	17.3978	24.7124	32.6409	38.8757	40.3287	35.3376	25.7217	15.568	7.92337		10.653	11.1657	11.8503	12.6595	13.5451	14.456	15.349	16.2155	17.1268	18.2763	19.9656	22.4963	26.1331
OPEN WOUND OF KNEE, LEG (EXCEPT THIGH), AND ANKLE	0.0166949	13.5068	0.0328794	-3.20343	10.8519	0.0320895	3.87043	0.896991	31.3004	28.9875	31.1894	34.7385	32.7115	38.7407	40.0943	47.7945	53.1615	66.5916	76.2255	83.4724	83.4979	75.7426	6.68381	10.9638	17.8143	28.5045	44.5056	66.867	94.7297	123.125	142.126	141.243	118.483	83.6465	50.1459	25.8843	26.3407	28.6444	31.4892	34.7949	38.4516	42.3089	46.1975	50.0068	53.8299	58.1125	63.6227	71.1064	81.1668
OPEN WOUND OF NOSE, WITHOUT MENTION OF COMPLICATION	0.0172868	13.6889	0.0191547	-1.80771	10.4713	0.0199949	4.6118	0.921785	15.1293	15.7683	18.4635	19.7378	18.8792	21.3355	22.2295	20.3614	30.0615	40.1178	51.388	49.0717	65.5138	60.5941	3.42534	5.67379	9.31742	15.0877	23.8859	36.4891	52.763	70.3514	83.8162	86.5369	75.8774	56.2714	35.5822	19.4496	14.5497	15.5769	16.916	18.534	20.3985	22.4766	24.7508	27.2666	30.2218	34.0775	39.5887	47.626	59.0898
OPEN WOUND(S)(MULTIPLE)OF UNSPECIFIED SITE(S),WITHOUT COMPLIC.	0.0144005	13.4952	0.216537	-3.2164	9.04806	0.254433	4.95243	0.962154	212.009	223.779	239.143	241.766	241.411	252.844	296.698	320.662	361.055	431.929	510.74	630.343	658.991	722.079	44.5279	73.1583	119.215	191.696	301.691	458.839	661.606	880.345	1044.8	1067.87	917.017	657.658	397.497	205.703	201.848	212.284	226.614	244.16	264.295	286.398	310.049	335.597	365.204	404.073	460.617	544.088	662.911
OSGOOD-SCHLATTER; OSTEOCHONDROS	-0.0302085	10	0.00167394	-0.0444691	8	0.00395916	2.06128	0.876532	6.05173	4.14954	3.82512	3.50894	2.99077	2.52657	2.2331								3.04934	3.69826	4.20644	4.38249	4.05766	3.21732	2.09441								4.84468	4.51685	4.14739	3.71	3.1963	2.61972	2.01713
OSTEOARTHRITIS OF HIP	0.0952909	14.4368	0.0417213	0.991621	14.4367	0.0417153	0.000212436	0.991621	3.32349	6.8171	13.1672	22.0186	43.9269	71.7733	111.35	136.556	192.394	231.339	215.544	190.722	155.435	121.188	4.39693	7.57264	12.9719	22.0204	36.8221	60.074	94.2228	139.091	188.026	226.006	236.007	212.09	164.733	112.108	4.39674	7.5723	12.9713	22.0196	36.8211	60.0738	94.2254	139.1	188.043	226.027	236.02	212.091	164.725
OSTEOARTHRITIS OF KNEE	0.0942218	14.1475	0.243881	0.978	14.1474	0.243848	0.000198125	0.978	20.8338	43.3924	87.8305	171.587	334.218	544.523	783.614	939.064	1206.1	1353.82	1283.56	1085.14	822.133	671.584	31.6249	53.7524	90.8645	152.207	251.147	404.316	625.7	910.758	1211.29	1424.95	1443.21	1243.06	913.651	581.15	31.6235	53.75	90.8606	152.201	251.14	404.313	625.715	910.811	1211.4	1425.08	1443.29	1243.07	913.613
PALPITATIONS/AWARE OF HEARTBEAT	0.0243501	12.979	0.0299898	-1.40875	12.0027	0.0266238	2.55605	0.947038	21.9251	25.6086	33.0284	39.651	40.2819	46.9755	45.3725	59.0116	67.0847	65.777	69.3738	56.1542	52.6679		8.80848	14.0208	22.0314	33.9207	50.5922	71.8714	94.9579	113.127	117.342	102.72	74.6096	45.0117	22.8153		21.8416	26.0052	30.9548	36.6214	42.7886	49.0362	54.731	59.1312	61.644	62.135	60.9941	58.8122	56.1548
PANIC DISORDER _EPISODIC PAROXYSMAL ANXIETY,	-0.00814618	12.3994	0.0259594	-15.7077	8	0.0474589	3.70925	0.593928	40.4772	43.2145	46.637	43.9495	39.8146	38.3664	36.7446	35.602	31.0108	30.7502	32.8312	37.4361	21.8379		11.3457	17.4165	26.261	38.5204	54.1847	71.6048	86.4483	92.0964	83.4195	62.3236	37.9002	18.8648	7.79415		40.8301	40.9052	41.264	41.6032	41.6389	41.1123	39.836	37.7725	35.1103	32.2615	29.7085	27.766	26.5442
PERVASIVE DEVELOPMENTAL DISORDERS	0.126566	16.2488	0.0251653	0.991758	16.2487	0.025164	0.000130867	0.991759	0.79367	1.18558	2.05968	4.29845	7.57038	17.4988	30.2483	54.0126	113.126	193.869	269.502	300.501	224.802	247.426	0.726962	1.36559	2.56145	4.79161	8.91978	16.4592	29.9027	52.89	89.5083	141.555	203.84	262.146	299.98	309.661	0.726963	1.36559	2.56144	4.7916	8.91976	16.4592	29.9029	52.8908	89.5102	141.558	203.842	262.145	299.973
PLACE OF OCCURRENCE	0.0395791	14.7648	0.0697288	0.502854	15.372	0.0620343	6	0.984069	26.4391	29.8174	33.8376	34.7385	41.31	46.1333	59.2786	76.6906	113.917	184.094	298.336	483.128	620.454	737.228	5.82018	10.1897	17.7632	30.7402	52.5452	87.992	142.512	219.024	311.409	398.033	446.349	433.905	366.533	272.682	23.4483	26.7315	31.1559	37.0061	44.7165	54.9609	68.8548	88.4169	117.598	164.375	244.016	380.984	605.74
POSTOPERATIVE INFECTION, NOT ELSEWHERE CLASSIFIED	0.0560667	13.8733	0.0508693	0.784373	13.6051	0.0407704	1.77299	0.992833	16.0222	20.6292	28.7619	37.9843	49.815	76.3585	100.286	127.533	152.365	174.116	156.448	163.909	134.881	136.337	7.99181	13.3724	22.2074	36.4253	58.5561	91.1561	134.979	185.447	229.264	247.291	227.731	178	118.928	68.874	14.2799	20.533	29.2988	41.2813	57.0646	76.7662	99.5301	123.072	143.777	157.813	162.812	158.739	147.685
POSTSURGICAL CARDIAC PACEMAKER IN SITU	0.11584	16.0499	0.0782021	0.999486	16.0498	0.0781978	0.000484138	0.999486	2.57943	4.68305	8.53295	17.457	32.4311	58.3918	102.926	171.67	276.091	433.151	630.93	829.665	933.892	812.97	2.60524	4.84911	9.01023	16.6906	30.7471	56.0877	100.57	175.141	290.886	449.762	630.906	788.128	874.004	871.98	2.60522	4.84906	9.01012	16.6904	30.7468	56.0874	100.57	175.144	290.894	449.777	630.92	788.132	873.994
POSTTRAUMATIC WOUND INFECTION NOT ELSEWHERE CLASSIFIED	0.0228525	13.3719	0.290357	-2.29307	11.4825	0.254429	3.24386	0.977455	242.516	271.143	302.184	345.543	370.855	418.943	485.597	533.664	608.034	675.08	718.576	780.088	814.426	727.129	65.2186	106.551	172.656	276.076	432.08	653.518	936.931	1238.47	1456.64	1468.65	1235.93	862.531	504.238	251.169	230.661	262.259	300.652	345.569	396.05	450.08	504.49	555.548	600.623	640.329	678.805	720.454	768.478
PRURITUS; SKIN ITCHING	0.0459993	13.8518	0.228699	0.521569	13.4131	0.177871	2.44177	0.975753	106.699	119.862	146.384	184.483	226.457	281.198	363.995	474.531	639.678	796.451	871.883	896.949	827.272	757.426	36.5664	61.2176	101.814	167.502	270.718	425.165	638.098	893.402	1130.97	1251.49	1179.21	937.022	631.71	366.781	88.6212	115.753	151.442	197.584	255.765	326.558	408.588	497.797	587.836	672.162	746.29	807.541	855.745
SCHIZOPHRENIA	-0.0174282	11.3684	0.0451384	0.609399	10.2152	0.0513986	1.56279	0.984701	72.72	81.9238	99.8944	106.321	107.481	93.6702	86.2788	65.9613	43.1937	33.194	24.552	10.6238			38.8715	55.2661	76.1793	100.327	123.665	138.734	136.706	113.597	76.5499	40.7373	17.0346	5.67594			76.4749	85.8204	93.9862	99.4861	100.621	95.9354	84.9488	68.8454	50.5185	33.4966	20.2698	11.4062
SCREENING FOR MALIGNANT NEOPLASMS OF THE BREAST	0.0446772	13.2638	0.00305928	0.63699	13.4425	0.00282793	2.57767	0.933849	1.48813	2.25261	2.5746	2.01764	2.71038	5.05314	6.8008	8.04703	9.3349	9.77491	10.2776	10.6238			0.736671	1.19162	1.9061	2.99498	4.57516	6.69071	9.1628	11.4154	12.5132	11.7055	9.17823	6.02673			1.41436	1.81468	2.33321	2.99212	3.80746	4.78033	5.88727	7.07643	8.2802	9.44544	10.5532	11.5962
SEROUS OTITIS MEDIA;GLUE	0.000635678	11.9283	0.0192979	-2.36977	10.3868	0.0221239	2.31131	0.861782	26.5383	32.7221	34.3525	31.2296	31.0292	30.8803	37.2521	36.8213	33.5423	25.0482	20.8407	13.6591			11.5556	17.1613	24.8994	34.8808	46.3804	57.1618	63.2871	60.6333	48.3869	31.2478	16.1709	6.76819			26.5764	29.195	31.859	34.2715	36.0409	36.7172	35.8968	33.3951	29.4184	24.5848	19.6824	15.3093
SHOULDER SYMPTOMS/COMPLAINTS	0.0158032	12.5227	0.69875	-6.31796	10.2932	0.67285	2.51092	0.97964	956.968	1145.63	1405.73	1641.57	1845.86	1965.11	2059.73	2077.84	2009.53	1950.09	1786.87	1468.61	1197.23	1004.85	288.792	454.491	709.979	1095.95	1659.47	2435	3393.43	4346.72	4871.06	4493.01	3249.94	1828.35	820.978	303.932	1020.25	1168.88	1344.49	1542.31	1750.87	1948.43	2101.37	2169.24	2121.28	1958.42	1718.95	1455.08	1207.07
SHOULDER SYNDROME	0.0284005	13.02	0.128246	-0.469556	12.1704	0.107396	1.81737	0.973934	85.0219	99.0555	128.656	175.535	220.943	256.681	263.912	263.601	289.382	287.545	240.953	224.111	141.304	116.139	36.7126	58.677	92.6966	143.755	216.536	311.764	419.232	510.445	542.633	486.959	361.807	222.598	114.79	50.3677	81.0742	104.936	134.323	168.972	207.248	245.459	277.581	296.217	295.407	274.239	238.069	195.416	153.792
SINUSITIS ACUTE/CHRON.	-0.00814108	12.1369	0.0908613	-2.85534	8.61741	0.144265	3.0183	0.916885	181.502	172.917	161.979	155.358	143.65	146.26	140.787	140.823	126.417	122.39	97.9227	60.7072	53.9525		47.5602	71.8632	106.466	153.048	210.209	269.807	314.016	319.25	272.559	189.432	105.932	48.062	17.978		161.392	163.412	165.661	166.786	165.436	160.381	150.819	136.795	119.517	101.163	84.0268	69.5028	57.9441
SNEEZING/NASAL CONGESTION	0.0119715	12.2053	0.0025541	-3.21148	8	0.00543271	5.8109	0.532684	4.41479	2.48973	3.678	4.38617	4.29923	2.99445	3.45115	4.87699	4.43012	8.14576	6.85173				1.27083	1.9241	2.85472	4.10667	5.63982	7.23392	8.41637	8.5717	7.36307	5.17997	2.94962				3.15531	3.25299	3.40936	3.61259	3.8542	4.12907	4.43921	4.80328	5.27385	5.96041	7.0436
SPRAIN OF LATERAL COLLATERAL LIGAMENT OF KNEE	-0.00806569	11.8674	0.0606282	0.221206	10.2304	0.0688552	1.89541	0.987559	103.822	105.635	113.724	114.128	116.546	117.158	118.963	94.3697	84.0141	64.7588	45.3927	23.777	16.6996		37.896	56.1111	81.1612	113.328	150.148	184.241	202.773	192.602	151.813	96.4328	48.908	20.0087	6.71385		95.1533	105.284	114.727	122.058	125.525	123.369	114.455	99.064	79.35	58.8063	40.7257	26.8033	17.0583
SUICIDE ATTEMPT	0.00406765	13.0399	0.0153111	-5.51627	8	0.025525	5.33548	0.759791	15.675	16.8946	19.4934	22.9836	21.4961	23.7685	18.0678	16.7037	18.0369	25.2518	30.8328	41.4833	48.8142		4.30943	6.88244	10.8541	16.7797	25.1445	35.9206	47.7857	57.4206	60.2086	53.4169	39.4213	24.2152	12.5185		16.1491	16.5855	17.292	18.1958	19.2366	20.3654	21.5603	22.8671	24.4691	26.7639	30.379	36.0387	44.5097
SUPERF.F.B.FACE,NECK,SCALP,WITHOUT OPEN WOUND,WITHOUT INFECTION	0.0016755	12.0272	0.0178455	-6.89268	10.2132	0.021448	2.61614	0.920758	22.9172	28.6318	29.0562	30.6155	32.2442	29.0088	31.2634	33.0416	27.6883	25.6591	20.5552	17.2004			10.0085	14.9707	21.9037	30.9935	41.7204	52.2061	58.9001	57.7472	47.3695	31.5747	16.923	7.35477			24.3934	26.3469	28.3992	30.324	31.83	32.58	32.258	30.6886	27.968	24.501	20.8469	17.4532
SUPERFICIAL INJURY OF CORNEA	0.0031858	12.9352	0.151171	-47.1057	8.35689	0.216187	3.87095	0.516444	185.173	203.268	217.149	235.976	247.673	254.528	253.761	232.145	230.05	211.179	184.997	182.122	191.403	262.574	45.9319	73.083	114.898	177.24	265.364	379.353	505.687	608.924	638.121	562.32	408.677	245.158	122.966	52.3678	205.392	210.267	217.111	224.521	231.058	235.247	235.805	232.132	224.892	216.262	209.208	205.946	207.561
SWALLOWING PROBLEMS	0.0476365	14.4599	0.0283504	0.619748	14.456	0.0213141	3.31992	0.983516	9.37523	11.678	13.0201	18.1588	18.5054	26.0143	30.6543	46.2095	60.4395	82.2721	121.333	140.638	178.557	166.634	2.93892	5.06704	8.68941	14.7676	24.7236	40.387	63.4328	93.7861	127.02	153.037	160.291	144.593	112.823	77.196	8.48792	10.6555	13.5269	17.2983	22.2027	28.5043	36.5009	46.566	59.2884	75.7246	97.5285	126.505	164.363
SYMPT/COMPLT THROAT	-0.0094075	12.47	0.0123271	-28.2853	8	0.022463	3.85572	0.181214	24.0085	22.7632	21.1117	17.5447	16.9165	16.0016	16.5452	14.1433	15.5054	17.5134	15.7019	14.6709	15.415		5.13238	7.91241	11.9879	17.6818	25.0358	33.3504	40.6672	43.8708	40.3632	30.7305	19.0997	9.73852	4.12904		18.4681	18.544	18.7687	19.0093	19.1414	19.0503	18.6504	17.9201	16.9388	15.8915	15.0032	14.4265	14.2235
SYSTEMIC INFLAMMATORY RESPONSE SYNDROME (SIRS)	0.0971404	16.0551	0.147492	0.976664	17	0.136882	2.2199	0.999366	8.23433	12.2115	19.4934	34.8262	54.8619	94.6996	151.14	234.461	369.282	619.892	963.239	1465.07	2100.29	2686.34	4.89582	9.11544	16.9441	31.403	57.8906	105.711	189.846	331.403	552.364	858.252	1211.47	1524.4	1703.73	1713.3	7.64829	12.5535	20.7052	34.25	56.6792	93.5399	153.375	248.836	397.798	623.653	951.356	1393.8	1940.89
TEAR OF MEDIAL CARTILAGE OR MENISCUS OF KNEE, CURRENT	-0.0081799	11.2994	0.0772911	0.903235	10.8038	0.077978	0.995108	0.996067	97.175	130.473	163.009	181.939	186.643	190.241	186.159	140.213	101.102	60.2786	26.265	14.165			69.7392	98.7263	135.433	177.371	217.15	241.493	235.206	192.425	127.096	66.0157	26.8565	8.68657			101.039	127.469	155.176	180.104	196.256	197.004	178.214	142.03	97.8877	57.8899	29.6101	13.3685
TIC DISORDERS	-0.00848872	11.4891	0.0037795	-3.63239	8	0.00797332	3.37072	0.605647	8.13512	8.65476	7.20887	5.43886	5.14038	6.45679	6.59779	5.85239	6.01231	5.0911	3.14038				3.00387	4.30631	5.99211	7.97946	9.96926	11.3758	11.4575	9.79286	6.83606	3.79382	1.66319				7.17818	7.11522	7.08189	7.02184	6.88433	6.62664	6.22321	5.67856	5.03661	4.37389	3.76964
TOXIC EFFECT OF VENOM	-0.00205431	12.2561	0.0299344	-3.27968	9.9822	0.0360649	2.58098	0.916657	45.636	49.6759	45.3129	47.1952	51.3104	48.6599	50.2447	45.7218	46.6745	38.896	34.2587	27.3182	16.6996		14.4153	21.9194	32.6919	47.3381	65.552	84.9625	100.127	103.53	90.4525	64.7955	37.5933	17.7845	6.9616		42.452	45.3647	48.3417	50.9775	52.7748	53.1884	51.7485	48.261	43.0012	36.7299	30.3987	24.7142	19.9869
U.R.I. (HEAD COLD)	-0.00184497	12.4075	0.0958099	-21.3059	8.69237	0.143816	3.45624	0.799763	165.53	148.257	136.307	152.376	147.015	166.941	156.215	147.895	143.188	134.201	131.325	111.802	93.7746		41.774	64.2781	97.2492	143.337	202.983	270.654	330.426	356.468	326.92	246.838	151.293	75.7259	31.4186		144.919	148.322	152.668	156.873	159.801	160.309	157.445	150.824	141.015	129.615	118.643	109.517	102.821
UNSP.ADV.EFFECT OF DRUG,MEDICINAL/BIOLOGICAL SUBSTANCE N.E.S.	0.0532905	13.7802	0.154999	0.746732	13.471	0.124634	1.81841	0.989556	57.8883	70.3644	87.9041	120.269	166.548	235.439	316.186	388.818	463.739	539.249	537.576	508.929	457.312	378.713	26.0438	43.4088	71.8232	117.416	188.235	292.465	432.651	594.301	734.405	790.048	722.359	557.304	365.409	206.633	48.3487	68.5776	96.6011	134.489	183.903	245.057	315.2	387.252	450.106	492.058	506.026	492.216	457.328
UNSPECIFIED COMPLICATIONS OF MEDICAL CARE,NOT ELSEW.CLASSIFIED	0.044819	14.08	0.198099	0.510296	13.7175	0.152214	2.95796	0.991732	79.3174	96.2101	124.39	145.358	175.147	225.988	301.57	384.185	457.094	585.069	694.88	862.042	1053.36	919.01	26.9348	45.6093	76.7756	127.974	209.885	335.273	513.57	737.497	963.926	1110.24	1098.18	923.002	662.228	411.405	74.5902	93.9245	119.194	151.804	193.193	244.583	306.668	379.497	462.992	558.192	667.744	793.391	935.382
UNSPECIFIED CONTUSION OF EYE	-0.0126101	12.3018	0.0441469	-10.6479	8	0.0808091	3.53715	0.863546	78.4741	81.6274	78.8562	78.9511	72.5261	67.0009	63.0343	62.7912	50.9464	43.9871	48.8186	46.5422	41.1067		20.6292	31.4778	47.1442	68.616	95.6279	124.946	148.724	155.636	137.87	100.278	59.1283	28.4484	11.3335		73.6309	73.5661	73.9096	74.095	73.5941	71.9352	68.7948	64.1422	58.3641	52.2323	46.606	42.0213	38.6356
UNSPECIFIED DEMENTIA	0.159265	17	0.0310658	0.939411	17	0.0310658	0.000104235	0.939411		0.652071	1.1034	2.19309	2.24308	6.36321	19.6919	57.0608	137.017	307.502	521.303	783.123	1108.6	974.555		1.01821	1.97872	3.84036	7.435	14.3256	27.3525	51.3462	93.4904	161.693	258.68	373.984	485.152	572.667		1.01821	1.97872	3.84036	7.435	14.3256	27.3525	51.3462	93.4904	161.693	258.68	373.984	485.152
UNSPECIFIED MENTAL OR BEHAVIORAL PROBLEM	0.11116	16.3396	0.050323	0.976498	16.6175	0.0485842	1.18138	0.977608	2.62903	3.49747	5.59055	5.78975	13.5519	18.9025	39.4852	97.6617	177.679	342.122	487.33	625.284	748.912	550.396	1.36212	2.56956	4.8408	9.0971	17.0188	31.5796	57.7508	102.972	176.031	281.895	412.013	538.782	627.742	660.6	1.5379	2.80598	5.12121	9.33491	16.9515	30.5454	54.2873	94.3259	158.306	252.776	377.694	520.986	662.273
VASCULAR DEMENTIA	0.0185533	13.639	0.094674	-1.73523	10.6967	0.0941982	4.38391	0.879824	84.9723	83.3465	85.6237	99.0398	96.0784	97.3197	100.692	122.412	168.186	219.528	244.093	289.877	339.13	257.525	17.5559	29.0256	47.5884	76.9662	121.775	186.076	269.406	359.973	429.801	444.069	388.448	286.278	179.229	96.7031	72.7381	78.592	86.0851	95.0749	105.398	116.854	129.272	142.744	158.071	177.308	203.853	241.431	293.557
VERTIGINOUS SYNDROMES	0.0492513	13.5552	0.0336419	0.750068	13.4513	0.0282813	2.00069	0.980817	13.9884	16.2425	19.7876	29.2119	40.095	53.713	63.1358	72.5452	95.4058	117.299	117.05	119.391	84.7825		6.61047	10.8723	17.7176	28.4445	44.5868	67.3102	95.9267	125.613	146.335	147.029	124.888	89.3823	54.3733		11.9049	16.4041	22.4799	30.4871	40.6698	52.9726	66.7973	80.8343	93.21	102.102	106.476	106.309	102.487
VERTIGO/DIZZINESS (EXCL.H82)	0.035073	13.4449	0.05851	-0.127889	12.6771	0.0464169	2.15779	0.956095	34.1278	39.2428	47.1519	57.8098	70.0027	82.9089	100.997	116.072	134.486	161.082	158.161	140.132	104.051	95.9406	12.4278	20.323	32.9146	52.484	81.6357	122.129	172.152	222.378	254.674	250.518	207.46	144.228	84.9633	43.0149	29.5141	37.9358	48.5255	61.433	76.475	92.9008	109.202	123.183	132.542	135.862	133.293	126.161	116.306
VOMITING (EXCL.PREG. W06)	0.0189003	13.6404	0.0764903	-1.72149	10.8042	0.0752436	4.30591	0.871352	80.7063	67.519	62.011	64.8277	69.068	83.8447	92.2675	106.196	132.904	173.912	208.692	230.182	235.079	217.129	14.1663	23.4186	38.3862	62.0568	98.1175	149.763	216.488	288.652	343.774	354.268	309.219	227.548	142.349	76.7863	58.084	62.9073	69.0459	76.3868	84.7946	94.0963	104.135	114.956	127.16	142.336	163.117	192.365	232.768
WORMS/PARASITES	-0.0372081	10.2752	0.00251994	-0.319684	8	0.005659	2.25829	0.544583	6.8454	10.8481	7.06175	5.08796	3.08423	2.8073	2.43611	1.70695	3.32259						4.03235	5.08515	6.06391	6.6911	6.64117	5.72334	4.11017	2.35685	1.04071						6.59172	6.22766	5.81948	5.32376	4.71729	4.00327	3.21698	2.42388	1.70334
WRIST SPRAIN	-0.0101839	11.884	0.0180451	-6.16253	8	0.0357568	3.44099	0.874332	33.6814	33.8484	32.0721	31.1418	32.2442	28.8216	27.3047	25.3603	22.1506	22.1972	22.8391	14.165			11.1241	16.4653	23.7959	33.1773	43.8593	53.6661	58.8896	55.8122	43.9732	27.9863	14.2527	5.86389			32.2833	32.1046	32.0781	31.9523	31.4975	30.515	28.8784	26.5937	23.8462	20.9773	18.3509	16.1852
WRIST SYMPTOMS/COMPLAINTS	-0.000240344	12.8752	0.146979	-88.6444	8.10823	0.221959	3.85061	0.5281	214.241	220.993	217.443	224.484	224.775	221.309	220.874	218.733	204.577	223.397	205.837	199.828	156.719	196.931	46.5529	73.8063	115.568	177.432	264.142	374.939	495.343	589.755	609.466	528.296	376.938	221.699	108.917	45.3843	210.19	213.687	219.018	224.694	229.227	231.139	229.209	222.942	213.114	201.933	192.266	186.171	184.573
ADJUNCT VASCULAR SYSTEM PROCEDURES	0.0922408	13.6355	0.166118	0.872883	13.6353	0.166091	0.000139218	0.872891	7.9367	33.7298	99.1588	225.537	376.65	535.913	654.602	716.673	744.893	754.908	699.162	569.636	380.237	131.287	30.9176	51.1472	83.9465	136.013	215.827	331.277	482.803	650.88	785.554	820.796	725.034	538.068	338.224	182.805	30.9158	51.1442	83.9419	136.007	215.821	331.277	482.822	650.935	785.647	820.89	725.081	538.066	338.202
ANATOM-PHYSIOL.MEASUREMENTS/MANUAL EXAMIN.-NERVOUS SYSTEM	0.037879	13.4906	0.086501	0.162876	12.8234	0.0684781	2.08918	0.887069	56.0529	58.2121	64.2914	66.7576	89.8165	117.719	154.388	191.544	227.677	250.075	258.938	233.217	197.826	121.188	17.8025	29.1954	47.441	75.9513	118.735	178.79	254.156	331.845	385.015	384.358	323.296	228.306	136.602	70.2546	40.3848	52.8591	68.816	88.6328	112.209	138.562	165.446	189.348	206.304	213.546	210.811	199.999	184.126
ANATOM.-PHYSIOL.MEASUREMENTS+MANUAL EXAM.GENITOURINARY SYST.	0.0160143	12.5779	0.00649705	-2.95179	9.96881	0.00883319	4.18797	0.489938	8.03591	10.2553	6.84107	7.63194	6.82269	8.51548	9.2369	13.1679	14.5561	16.9024	17.7003	10.6238			2.51273	3.90034	5.95546	8.86453	12.69	17.1345	21.2479	23.4044	22.0858	17.3236	11.1353	5.88945			7.06552	7.48457	8.02218	8.64874	9.3315	10.0332	10.7187	11.3741	12.0384	12.8331	13.9522	15.5844
ANGIOCARDIOGRAPHY USING CONTRAST MATERIAL	0.0833054	13.3957	0.251322	0.911755	13.3956	0.25128	8.19752e-05	0.911759	20.7346	64.3772	177.647	361.245	584.882	777.154	944.905	1062.57	1159.9	1180.32	1004.35	699.651	427.766	196.931	55.466	90.6863	147.03	235.153	367.937	555.97	795.614	1048.82	1229.75	1236.82	1040.27	727.505	427.241	214.189	55.4624	90.6805	147.021	235.142	367.926	555.968	795.644	1048.91	1229.89	1236.97	1040.35	727.504	427.215
APPENDECTOMY	0.00639232	13.084	0.0836696	-37.5661	9.30011	0.104025	3.74954	0.117017	121.729	106.584	96.5842	103.338	103.088	105.087	111.046	127.167	136.226	151.104	147.027	131.532	122.035	121.188	22.8814	36.6785	58.1139	90.3867	136.544	197.176	266.015	325.253	347.894	315.112	237.211	148.391	78.0264	34.9871	96.6538	100.91	106.262	112.114	117.801	122.584	125.756	126.892	126.196	124.709	123.995	125.309	129.356
ARTERIOGRAPHY USING CONTRAST MATERIAL	0.0788327	14.0205	0.0584379	0.990063	13.9676	0.0551172	0.742123	0.996632	9.028	13.9306	23.6863	40.4405	67.1988	106.022	155.606	200.688	233.372	256.591	239.525	213.993	155.435	126.238	8.27449	13.9532	23.3679	38.6934	62.8925	99.2208	149.374	209.538	265.836	295.805	282.312	229.467	159.846	96.7641	9.25291	15.2277	24.8675	40.0947	63.339	96.9323	141.429	192.661	239.188	264.618	257.352	219.939	166.954
ARTHROPLASTY OF KNEE AND ANKLE	0.0574468	13.3859	0.0452905	0.732108	13.2889	0.040518	1.24659	0.762737	27.1336	25.1936	27.6585	28.861	33.7396	52.1222	92.369	154.966	208.849	251.704	196.702	120.909	52.6679		10.0229	16.3342	26.3522	41.8298	64.7066	96.1395	134.343	171.648	193.966	187.853	152.92	104.4	60.3524		13.3842	20.2119	30.1432	44.1154	62.8142	86.0249	111.695	135.225	150.158	151.139	137.532	113.968	87.2015
ARTHROSCOPY	-0.00747296	11.7412	0.0597761	0.536657	10.4928	0.0641179	1.58483	0.950198	79.7638	96.4472	120.638	129.655	134.678	147.57	138.858	112.171	76.5778	48.4672	23.6956	17.2004	16.6996		40.5846	59.5199	85.1291	117.266	152.792	183.627	196.945	181.255	137.622	83.7666	40.5404	15.7769	5.02228		89.1183	102.603	115.49	125.931	131.558	129.959	119.634	101.154	77.7131	54.119	34.4805	20.4613	11.5277
BODY MASS INDEX BETWEEN 30-39, ADULT	0.0523008	13.1177	0.0273561	0.91288	12.9941	0.0251414	0.99539	0.960893	7.14303	11.9151	23.6863	38.5106	50.8431	57.1753	74.4028	83.3965	86.2291	72.9045	75.0836	41.9892	39.8221		7.29708	11.7092	18.5661	28.885	43.6207	62.9189	84.7215	103.347	110.35	99.9768	75.5072	47.5376	25.2193		9.04035	13.7475	20.6	30.1925	42.8402	58.0376	73.7549	86.1216	90.5042	84.3044	69.3415	50.7908	33.6531
BREAST PAIN	0.0486384	13.6131	0.0169349	0.695608	13.5269	0.0141328	2.18418	0.940856	7.24224	8.71404	11.9167	13.8603	15.2342	20.3997	29.5378	34.2608	56.8005	60.8895	70.8012	61.719	41.1067		3.19404	5.26889	8.61336	13.8759	21.8348	33.1107	47.4412	62.5346	73.4579	74.5756	64.147	46.5851	28.805		6.11713	8.2619	11.1261	14.8686	19.6064	25.34	31.8605	38.685	45.1134	50.4545	54.2743	56.4322	57.1029
BYPASS ANASTOMOSIS FOR HEART REVASCULARIZATION	0.125908	14.6412	0.0823635	0.885242	14.641	0.0823513	5.86827e-05	0.885249	1.83536	5.80936	18.0222	59.5643	127.388	218.034	318.521	416.251	504.401	552.282	500.177	348.055	250.494		7.50793	13.0656	22.633	38.9013	65.9929	109.55	175.583	266.414	372.817	467.352	512.188	485.125	398.235		7.5079	13.0655	22.6327	38.9008	65.9924	109.55	175.588	266.428	372.842	467.378	512.193	485.099	398.189
CARDIAC STRESS TESTS AND PACEMAKER CHECKS	0.0282828	12.1358	0.0778188	0.888555	11.9787	0.0743191	0.854214	0.950008	36.9553	71.7278	116.298	161.499	193.839	199.973	213.464	210.93	192.868	149.271	85.0757	56.6601			40.7348	61.5199	91.0784	130.798	179.402	229.854	266.939	270.754	230.648	160.023	89.3781	40.5184			49.1432	70.4097	98.5547	133.417	172.294	208.458	231.044	228.706	197.414	146.352	93.2042	51.7452
CHOLECYSTECTOMY	0.0492802	13.7136	0.118995	0.637449	13.3225	0.0946664	1.8998	0.984674	39.2867	61.7096	85.7709	104.479	144.865	169.374	207.881	276.647	339.854	389.163	406.251	344.513	268.478	308.02	20.9451	34.7756	57.2868	93.1657	148.4	228.68	334.685	453.407	550.695	580.538	519.231	391.667	251.115	138.846	41.1912	57.1546	78.7827	107.345	143.673	187.419	236.094	284.379	324.721	349.913	356.337	345.038	320.77
CONVERSION OF CARDIAC RHYTHM	0.0913259	14.7079	0.05244	0.991542	14.7191	0.0491192	0.892118	0.996363	5.01004	7.23206	15.0798	27.7206	41.6838	71.9604	106.58	162.891	206.95	255.369	278.352	275.712	253.063	257.525	4.55787	7.95677	13.8278	23.8476	40.6013	67.6636	108.926	166.117	233.88	295.379	326.698	312.878	260.206	190.477	5.15755	8.75039	14.7759	24.7403	40.84	65.8934	102.629	151.749	208.79	262.035	295.713	298.887	272.586
DIAGN.PROCEDURES ON SPINAL CORD AND SPINAL CANAL STRUCTURES	0.0334597	13.2067	0.0234748	-0.162044	12.5168	0.0201439	2.61139	0.891732	17.3119	20.1549	18.8313	21.0536	23.8327	33.1261	41.2108	48.2822	57.1169	75.5519	61.0946	55.1424	48.8142		5.88524	9.49167	15.1348	23.6989	36.063	52.5035	71.5179	88.5063	96.1939	89.0134	68.8724	44.5279	24.3059		14.1471	17.2355	21.0239	25.5378	30.7119	36.3364	42.0241	47.2488	51.5058	54.5499	56.4933	57.6022	58.1891
DIAGNOSTIC INTERVIEW, CONSULTATION, AND EVALUATION	0.0213149	13.223	0.290179	-3.79439	11.3587	0.256814	2.98274	0.92198	297.081	291.594	306.671	329.577	377.211	426.242	536.756	611.33	631.609	656.752	677.751	648.555	651.284	570.594	72.3689	117.291	188.406	298.312	461.548	688.418	969.825	1253.46	1432.42	1393.55	1124.67	749.524	417.288	197.475	247.546	282.779	324.864	373.126	425.876	479.982	530.78	572.872	602.188	618.504	625.81	629.049	632.284
DIAGNOSTIC PHYSICAL THERAPY	0.0514828	13.868	0.0781012	0.681104	13.5381	0.0612531	2.00749	0.980197	29.4154	36.9309	44.136	54.1254	71.3111	107.894	154.997	198.006	220.557	239.893	244.664	241.311	271.047	201.98	12.3207	20.6153	34.239	56.1779	90.3681	140.837	208.908	287.719	356.765	386.005	356.383	278.994	186.496	107.96	24.7393	34.2767	47.2588	64.5317	86.7571	114.01	145.226	177.755	207.546	230.379	243.52	246.385	240.56
DIAGNOSTIC PROCEDURES OF ABDOMINAL REGION	0.0498032	13.628	0.0386979	0.692369	13.25	0.0312787	1.69128	0.97903	14.3357	19.8585	25.2311	34.1244	46.17	50.8121	77.3464	95.7109	103.633	136.849	118.478	98.6492	83.4979	65.6436	7.22507	11.931	19.5292	31.5122	49.6931	75.572	108.694	143.98	170.129	173.841	150.507	109.973	68.3861	36.698	12.9646	18.4011	25.8586	35.7805	48.404	63.4478	79.7278	94.9378	106.029	110.417	107.337	98.1053	85.273
DIAGNOSTIC PROCEDURES ON BLADDER	0.0764828	14.4063	0.0674778	0.964963	14.3888	0.0584412	1.3656	0.996848	11.0122	16.4203	24.9368	37.9843	54.0207	80.5695	127.693	186.179	253.941	303.226	324.315	314.666	295.454	257.525	7.26853	12.501	21.3847	36.2519	60.5378	98.6351	154.505	227.785	307.478	368.877	384.127	343.827	265.644	179.59	9.88949	15.7863	25.0395	39.2887	60.6024	91.1135	132.044	182.003	235.237	281.724	310.7	315.908	298.792
DIAGNOSTIC PROCEDURES ON HEART AND PERICARDIUM	0.0794086	13.3318	0.228453	0.941292	13.3317	0.228414	6.55166e-05	0.941299	25.7447	63.3102	160.066	302.295	473.476	639.784	812.239	939.186	1035.38	1105.38	925.555	625.284	414.92	126.238	52.7106	85.8587	138.612	220.578	343.006	514.236	728.423	947.668	1092.92	1077.97	887.456	607.076	348.692	170.922	52.707	85.8529	138.603	220.567	342.994	514.235	728.453	947.752	1093.06	1078.1	887.517	607.075	348.669
DIAGNOSTIC PROCEDURES ON LARGE INTESTINE	0.0656866	13.2116	0.266312	0.976065	13.1346	0.257011	0.55155	0.982238	64.3369	103.561	177.353	268.346	614.79	695.836	886.438	1067.21	1117.5	1018.63	901.859	613.143	384.09	207.03	66.9169	108.348	173.822	274.758	424.124	630.565	884.399	1136.39	1289.42	1244.7	997.041	660.153	365.517	172.14	73.1109	116.328	183.187	283.774	428.433	621.723	850.004	1065.7	1186.55	1138.25	924.674	637.295	378.339
DIAGNOSTIC PROCEDURES ON LUNG AND BRONCHUS	0.0763667	13.9541	0.0282902	0.979997	13.8872	0.0264571	0.7877	0.989276	5.15885	6.22431	12.873	21.7554	31.9638	48.0048	70.0381	97.6617	114.234	123.612	115.052	98.1433	57.8063	60.5941	4.19674	7.05071	11.7591	19.377	31.3103	49.0299	73.1103	101.307	126.583	138.355	129.473	103.11	70.356	41.7028	4.77361	7.79669	12.6277	20.173	31.5327	47.6659	68.5568	91.8808	112.076	121.825	116.613	98.4002	74.036
DIAGNOSTIC PROCEDURES ON SKIN AND SUBCUTANEOUS TISSUE	0.0430967	13.906	0.038264	0.453146	13.4225	0.0291616	2.46994	0.978437	17.2127	19.8585	21.3324	27.6329	38.9734	48.9406	57.2485	74.7398	87.9695	107.117	130.468	137.603	118.182	116.139	5.87317	9.84319	16.3739	26.9052	43.3364	67.6111	100.37	138.322	171.662	186.062	172.388	135.723	91.4393	53.4503	14.3927	18.6738	24.2493	31.3693	40.2113	50.7742	62.7553	75.4887	88.0716	99.712	110.006	118.781	126.135
DIAGNOSTIC PROCEDURES ON STOMACH	0.0676126	14.3158	0.0940959	0.921004	14.2824	0.0778501	1.6664	0.988663	19.5937	26.972	39.0603	56.5817	80.19	116.222	157.738	210.076	291.913	404.64	477.052	494.764	421.343	323.168	10.811	18.5124	31.5232	53.1788	88.3322	143.059	222.531	325.329	434.634	514.797	527.801	463.858	350.977	231.8	16.9699	25.9017	39.3069	59.0516	87.3194	126.135	176.336	236.035	299.334	356.828	398.632	418.21	415.288
DIAGNOSTIC PROCEDURES ON URETER	0.0317735	12.7227	0.0427326	0.507386	12.2978	0.0376563	1.45578	0.957756	23.2645	32.07	49.8736	62.8977	81.7788	83.9383	89.4254	99.9782	97.6209	108.542	88.5016	52.6129	37.2529		14.9864	23.4938	36.2907	54.7795	79.7933	110.116	140.33	159.822	156.864	128.596	86.6869	48.1978	22.3874		24.4683	33.4088	44.8403	58.7358	74.3927	90.0496	102.737	108.837	105.662	93.3605	75.31	56.1248	39.2609
DIAGNOSTIC ULTRASOUND	0.0612032	14.029	0.398602	0.848148	13.9371	0.328402	1.93067	0.996322	96.3813	143.515	221.857	340.279	480.486	620.975	804.22	1012.83	1264.01	1521.83	1807.72	2041.79	2138.83	1853.17	56.3263	95.2874	160.389	267.715	440.691	709.07	1099.59	1609.05	2157.78	2561.6	2609.5	2243.44	1629.69	1014.63	103.672	149.714	215.604	308.482	436.402	606.634	822.17	1076.52	1349.15	1606.55	1811.81	1937.27	1976.71
EXC.OR DESTRUCT.OF LESION OF SKIN AND SUBCUTANEOUS TISSUE	0.031001	13.6338	0.0715679	-0.458391	12.5561	0.056768	2.84912	0.954367	49.654	49.2017	52.4482	62.8977	70.6569	89.4593	112.264	136.068	151.099	168.21	189.565	208.934	197.826	171.683	13.3148	22.002	36.0472	58.2422	92.0195	140.323	202.593	269.699	320.58	329.64	287.056	210.752	131.544	70.799	39.7565	47.7544	57.6161	69.4593	83.2196	98.5311	114.648	130.525	145.188	158.286	170.282	181.812	193.478
EXCISION OR DESTRUCTION OF BREAST TISSUE	0.0331494	12.7457	0.00060897	0.428517	12.836	0.000944453	3.97321	0.926417			0.809159	0.913746	1.01833	1.12292	1.52257	1.70695	2.5315	2.24008							0.508736	0.852604	1.19647	1.54034	1.95945	2.22757	2.18431	1.79236							0.776854	0.939455	1.10206	1.26466	1.49124	1.75831	2.08187	2.49684
EXTRACAPS.EXTRACT.OF LENS BY FRAGMENT.AND ASPIRATION TECHN.	0.133962	15.1384	0.200274	0.948857	15.1383	0.200254	6.56429e-05	0.948864	5.80371	14.0492	26.9965	67.4594	142.529	302.346	559.493	1002.22	1533.3	1982.07	1859.1	1619.36	1046.94	767.525	12.8135	22.8532	40.6348	71.8695	125.958	217.349	365.458	589.278	890.889	1228.73	1506.26	1615.06	1512.74	1252.75	12.8135	22.8531	40.6344	71.8688	125.957	217.35	365.464	589.299	890.935	1228.79	1506.3	1615.03	1512.66
INCISION OF CHEST WALL AND PLEURA	0.0583842	14.0969	0.036325	0.792839	13.9137	0.0285125	1.98376	0.99124	11.0618	12.5672	16.9923	24.4749	33.2723	48.0048	66.7899	83.2746	110.12	122.594	128.47	122.426	118.182	141.386	4.87152	8.24586	13.8647	23.056	37.6528	59.7227	90.4832	127.909	163.835	184.484	178.632	147.67	104.853	64.8343	9.25989	13.1791	18.6738	26.2234	36.2913	49.153	64.6268	81.7917	98.9289	113.937	125.053	131.303	132.83
INCISION OF SKIN AND SUBCUTANEOUS TISSUE	0.0245207	13.2303	0.0555451	-1.73833	12.0904	0.0457825	2.31284	0.84001	43.8007	45.8228	51.7126	63.5118	68.7877	81.3181	96.3277	108.757	110.595	118.113	111.912	112.308	114.328	55.5446	13.7083	22.1489	35.3968	55.5867	84.911	124.25	170.377	212.609	233.323	218.141	170.494	111.274	61.281	28.8822	36.8236	44.9362	54.643	65.8187	78.0034	90.2642	101.158	108.957	112.234	110.606	104.952	96.7832	87.5978
INCISION OR EXCISION OF PERIANAL TISSUE	-0.00595074	12.1664	0.03696	-2.0109	9.77151	0.0466362	2.55232	0.908828	47.3226	58.8642	61.5697	74.3895	85.05	71.2118	64.7598	53.6469	46.0416	38.2851	29.9763	27.8241	24.4071		18.9114	28.5852	42.3435	60.8215	83.405	106.806	123.989	125.83	107.465	74.9573	42.2052	19.3281	7.30898		56.3308	59.5806	62.798	65.4385	66.8638	66.4116	63.5633	58.1937	50.7843	42.3865	34.2094	27.085	21.3165
INFERTILITY/SUBFERTILITY	-0.122305	10	0.0198754	0.464031	8	0.0900479	0.894275	0.896394	249.212	211.449	141.014	65.354	26.9169	10.7613	6.49628	4.63314	3.32259						36.3891	44.2139	50.3979	52.6304	48.8418	38.803	25.2957	12.9647	5.04521						162.528	133.12	101.544	70.9213	44.4762	24.5043	11.5934	4.61292	1.52276
INJECT.OR INFUSION OF THERAPEUTIC OR PROPHYLACTIC SUBSTANCE	0.0648829	14.1771	0.0924164	0.891235	14.0789	0.0755945	1.70577	0.996813	19.2961	26.0236	41.3407	68.6875	100.004	138.493	170.527	227.39	264.225	336.42	361.429	356.149	384.09	343.366	11.7161	19.9214	33.6678	56.326	92.6735	148.403	227.661	327.095	427.595	493.208	490.269	416.31	303.541	192.691	19.1921	28.7593	42.8254	63.088	91.3978	129.222	176.627	230.93	285.873	332.672	363.196	373.156	363.848
INSERTION OF PROSTHETIC LENS (PSEUDOPHAKOS)	0.127577	15.3937	0.170712	0.975131	15.3935	0.170696	7.45202e-05	0.975135	7.19263	10.1367	20.3025	46.8443	97.8542	204.371	380.642	685.826	1073.36	1488.64	1594.17	1432.69	1116.3	913.961	9.09926	16.4254	29.5722	52.9966	94.2161	165.199	282.99	466.64	725.127	1034.25	1319.52	1481.11	1460.1	1279.79	9.09922	16.4253	29.5719	52.996	94.2155	165.199	282.994	466.654	725.16	1034.3	1319.55	1481.09	1460.04
LAPAROTOMY	0.0572031	14.3277	0.046057	0.771356	14.2744	0.0352519	2.38474	0.992162	13.1948	15.5311	18.9785	28.9488	39.4408	51.935	69.9366	94.8574	110.595	160.471	192.134	196.287	186.265	252.475	5.24515	8.98418	15.3003	25.8075	42.8428	69.3019	107.572	156.757	208.528	245.795	250.881	219.783	166.052	109.69	11.3776	15.6545	21.5668	29.6315	40.4117	54.4113	71.9003	92.7256	116.26	141.62	167.916	194.081	219.277
LOCAL EXCISION OF LESION OF SKIN AND SUBCUTANEOUS TISSUE	0.0446747	13.9853	0.103434	0.483892	13.5498	0.0788502	2.63936	0.990084	40.5764	52.5213	63.0408	79.1266	93.4615	122.398	173.979	218.245	237.328	282.25	307.186	393.079	447.035	378.713	15.0232	25.2967	42.3079	69.9714	113.625	179.158	269.695	378.463	480.393	534.503	509.298	412.395	285.532	171.447	38.5157	49.4839	63.8025	82.1892	105.262	133.313	166.032	202.353	240.71	279.805	319.122	358.244	396.985
LYSIS OF ADHESIONS + DECOMPRESS.OF CRANIAL/PERIPHERAL NERVES	0.0421092	13.1486	0.0286102	0.709891	12.8865	0.0246601	1.5836	0.974823	11.161	17.7838	23.4656	36.2298	43.74	49.4085	64.4553	64.9859	72.3059	82.2721	85.3612	61.719	42.3913		7.46961	12.0077	19.078	29.7513	45.0557	65.2145	88.1936	108.165	116.259	106.15	80.8727	51.3996	27.5438		12.0425	16.9002	23.4164	31.8364	42.1351	53.7436	65.2788	74.5352	79.0847	77.4806	70.2147	59.3902	47.512
MEDICAL INDUCTION OF LABOR	0.0370896	13.4291	0.000539052	0.568103	12.194	0.00111488	5.99994	0.94738					1.02808	1.02934	1.11655	1.55894	2.00133	2.44373									0.751415	1.11766	1.56316	1.77525	1.98733	2.19942									0.923487	1.06841	1.25182	1.61379	1.97575	2.33771
MYRINGOTOMY	0.0319742	12.5451	0.00570349	0.496678	12.279	0.00521572	1.59393	0.874429	2.97626	6.63927	7.13531	6.40382	8.69192	10.7613	12.5866	16.5818	16.4547	13.4405	9.13564	8.0943			2.25563	3.49384	5.32179	7.89855	11.2677	15.1483	18.684	20.4442	19.139	14.8739	9.46254	4.94931			3.53743	4.72908	6.22394	8.00874	9.98817	11.9444	13.5259	14.3148	14.0024	12.5956	10.4602	8.11253
NONOP.IRRIGAT.,CLEAN.,LOCAL INSTILL.OF DIGEST-GENITOUR.ORGANS	0.100489	16.4474	0.0023912	0.984103	16.855	0.00247042	1.88049	0.993703						1.5908	2.63912	5.48661	6.8034	12.2186	17.1293	24.2829	37.2529							1.42676	2.6271	4.72198	8.15041	13.203	19.5549	25.9464	30.7034							1.64458	2.77147	4.59533	7.45077	11.7342	17.7997	25.7423	35.3604
NONOPERATIVE PROCEDURES RELATED TO HEARING	0.0306192	13.3635	0.210241	-0.814968	12.3248	0.170734	2.43573	0.990195	138.148	161.476	190.814	227.818	292.815	340.619	391.3	434.174	461.682	525.401	513.024	524.612	457.312	414.06	47.423	77.3593	125.075	199.334	310.437	466.13	661.382	862.168	997.04	987.354	817.523	563.426	326.516	161.671	129.799	159.742	196.564	240.517	290.852	345.164	398.913	445.705	479.057	495.31	495.331	482.889	462.822
OPERATIONS ON SKIN AND SUBCUTANEOUS TISSUE	0.029232	13.0464	0.0491661	-0.534475	12.2582	0.0426697	2.45222	0.904017	40.378	43.096	42.959	48.1602	57.4788	74.8613	92.6736	113.024	120.404	120.761	113.625	110.791	83.4979		13.7889	22.0426	34.8084	53.9119	81.001	116.139	155.25	187.66	198.056	176.822	131.192	80.9246	41.9733		32.5411	39.6307	48.2084	58.2402	69.4373	81.1314	92.2171	101.291	107.094	109.116	107.827	104.193	99.2733
OPERATIONS ON VITREOUS	0.0896803	14.3379	0.0445495	0.998251	14.3344	0.044278	0.237482	0.998295	5.01004	8.00269	15.1533	25.3521	40.3754	68.966	108.711	158.746	210.431	230.321	210.976	211.463	166.996	111.089	5.03668	8.63148	14.7076	24.8222	41.2341	66.7504	103.706	151.293	201.538	237.96	243.371	213.69	161.856	107.213	5.08901	8.70162	14.7932	24.9071	41.2699	66.6254	103.212	150.145	199.55	235.392	241.084	212.67	162.473
PARTIAL EXCISION OF LARGE INTESTINE	0.082055	14.7685	0.0426497	0.974255	14.8453	0.03731	1.40035	0.993491	5.50609	8.59548	12.1374	18.7728	28.1319	44.3553	65.6734	106.196	153.156	203.237	248.661	280.265	246.64	201.98	3.55011	6.21572	10.8354	18.7488	32.0372	53.6149	86.7394	133.082	188.769	240.58	268.96	260.748	219.806	163.312	4.7188	7.70083	12.5108	20.1552	32.0224	49.794	75.0251	108.2	147.399	187.466	220.976	241.153	245.353
PROCEDURES AUXILIARY TO OPEN HEART SURGERY	0.104439	13.5894	0.0355939	0.852233	13.5892	0.0355868	9.07249e-05	0.852257	1.78576	5.92792	15.3005	39.1247	79.8161	119.591	167.279	194.836	228.626	214.844	151.595	77.9076	30.83		6.82808	11.2515	18.3736	29.568	46.4787	70.4082	100.774	132.673	155.589	157.565	135.04	97.5928	59.9849		6.82786	11.2511	18.373	29.5672	46.4782	70.4093	100.779	132.685	155.607	157.579	135.042	97.585	59.975
PROCEDURES OF BLOOD VESSELS	0.0934717	13.7125	0.166311	0.865034	13.7124	0.166284	6.32407e-05	0.865039	6.94461	32.7221	100.189	230.099	378.893	529.55	647.598	708.87	731.603	750.224	699.162	559.518	371.245	176.733	29.3159	48.6952	80.276	130.712	208.61	322.425	473.961	645.94	790.328	839.717	756.354	573.562	368.967	204.373	29.3142	48.6924	80.2717	130.706	208.604	322.425	473.979	645.993	790.419	839.811	756.402	573.561	368.945
PSYCHIATRIC INTERVIEWS, CONSULTATIONS, AND EVALUATIONS	-0.00121354	13.1559	0.0329683	-24.326	8	0.0522895	4.43266	0.395682	39.3363	37.0495	45.7543	51.2305	51.3104	46.5076	39.5867	36.2116	38.6053	42.7652	49.1041	52.107	73.2213	55.5446	8.56457	13.7747	21.898	34.1732	51.7986	75.0608	101.659	124.909	134.548	123.144	94.0553	59.9287	32.1958	14.7871	39.2435	39.8783	40.9864	42.3266	43.6737	44.8136	45.5787	45.9267	46.0474	46.4277	47.749	50.5901	55.3544
PUNCTURE OF VESSEL	0.0680053	14.0889	0.0405411	0.943366	13.9803	0.0348214	1.33134	0.993626	8.58156	11.678	16.3303	28.7733	41.6838	61.7606	85.8728	113.512	121.828	159.86	158.732	165.933	149.012	95.9406	5.4682	9.2523	15.5508	25.8493	42.1962	66.8979	101.301	143.115	183.173	206.061	199.276	164.481	116.574	71.9299	7.6081	11.8933	18.4348	28.187	42.2122	61.3253	85.3722	112.246	137.326	154.526	159.188	150.676	132.465
REMOVAL OF CORONARY ARTERY OBSTRUCTION	0.0916057	13.707	0.203856	0.865729	13.7069	0.203824	0.000172959	0.86573	9.0776	41.614	126.597	292.207	475.532	650.638	771.231	847.986	882.069	909.474	843.334	661.203	479.15	252.475	36.0947	59.9612	98.8804	161.113	257.441	398.694	587.863	804.583	989.636	1057.37	957.011	728.095	469.089	259.853	36.0926	59.9577	98.8751	161.106	257.434	398.693	587.883	804.645	989.746	1057.48	957.073	728.096	469.062
REMOVAL OF INTERNAL FIXATION DEVICE	0.00820495	12.7292	0.0212416	-24.6659	10.0897	0.0251513	3.41521	0.735806	21.4787	26.0236	30.8952	30.4401	32.7115	31.4418	31.3649	33.0416	32.1184	37.0632	36.2571	33.8949	32.1146		7.41083	11.6171	17.9406	27.0668	39.3914	54.2888	69.0642	78.5039	76.919	62.9971	42.4704	23.6386	10.9992		23.8401	25.4146	27.2747	29.275	31.2341	32.9328	34.143	34.7006	34.6091	34.108	33.5951	33.3985	33.7073
REPAIR OF UMBILICAL HERNIA	0.041523	12.6413	0.0312935	0.922114	12.463	0.0292216	0.862991	0.977842	11.5082	20.7477	33.3962	48.0725	64.1146	79.9145	90.542	101.319	87.1785	72.2936	48.8186	30.3536	21.8379		11.6	18.0887	27.7707	41.613	60.0725	81.9765	103.013	115.307	110.857	88.7556	58.2993	31.5329	14.2283		14.2003	21.068	30.6679	43.4107	59.0202	75.8146	90.1228	96.7967	91.7663	75.5531	53.8861	33.6742	18.7701
REPLACEMENT OF HEART VALVE	0.0927792	14.4682	0.0300484	0.996823	14.468	0.0300437	7.32383e-05	0.996825	3.17468	4.86089	9.48923	16.0534	25.4215	40.6123	59.5831	107.66	144.77	177.985	176.147	165.427	104.051		3.09666	5.34127	9.1639	15.582	26.1027	42.6709	67.0808	99.2941	134.674	162.542	170.586	154.212	120.6		3.09657	5.3411	9.16361	15.5815	26.1022	42.6708	67.0825	99.2999	134.685	162.554	170.591	154.207	120.589
REPLACEMENT, REVISION, AND REMOVAL OF CARDIAC PACEMAKER SYSTEM	0.128474	16.6656	0.0443702	0.996295	16.6656	0.0443692	0.00013573	0.996295	0.992087	1.83765	2.5746	6.31609	12.7108	23.3942	46.692	84.0061	161.225	275.327	442.508	582.789	589.624	535.248	0.950614	1.82045	3.48278	6.65082	12.6569	23.9333	44.7286	81.8539	144.47	240.551	368.059	506.45	623.229	695.426	0.950617	1.82045	3.48279	6.65082	12.6569	23.9333	44.7287	81.8544	144.471	240.554	368.06	506.448	623.221
RESPIRATORY THERAPY	0.0920436	15.2687	0.0367778	0.981633	15.5035	0.0324977	1.53904	0.998182	2.97626	3.9717	8.16515	13.4217	23.5523	36.1206	56.2335	83.8842	117.873	159.453	209.549	258.006	278.755	348.416	2.14253	3.84327	6.87248	12.2224	21.5335	37.3354	63.0292	101.931	154.373	213.126	261.654	281.618	265.862	223.134	2.86321	4.76789	7.92366	13.1009	21.4555	34.5927	54.4674	82.9273	120.763	166.485	215.55	260.982	296.574
SCREENING FOR SKIN CONDITIONS	0.031221	12.7804	0.0209493	0.0606486	12.2081	0.0182317	1.75357	0.662662	16.0718	20.6292	25.3046	23.2467	25.1411	24.1428	35.5266	63.8885	68.5087	57.6312	41.6814	31.8713	16.6996		7.05592	11.0957	17.1966	26.0529	38.1071	52.8456	67.7496	77.7517	77.0752	63.9943	43.8118	24.7962	11.7451		13.2495	17.2671	22.2097	28.0097	34.3542	40.5746	45.6241	48.2749	47.6117	43.61	37.2713	30.0558	23.1887
SIMPLE EXCISION OF LYMPHATIC STRUCTURE	0.0642975	13.4441	0.0119114	0.972482	13.5285	0.0113136	1.11078	0.988306	3.67072	4.20882	7.20887	9.91276	14.3931	21.4291	31.2634	39.8694	44.6176	53.5583	38.2555	33.8949			2.52905	4.13314	6.68735	10.647	16.5222	24.6326	34.5554	44.3619	50.4456	49.2751	40.5675	28.086			2.99158	4.65591	7.16511	10.8359	15.9648	22.6463	30.463	38.1666	43.7271	45.167	41.8577	35.0028
SKELETAL X-RAY OF EXTREMITIES AND PELVIS	0.0462126	14.6455	0.0317894	0.616141	14.929	0.0244631	3.9671	0.979932	10.8138	12.2115	13.3879	17.1938	19.6269	25.7336	33.4965	42.7956	58.5409	90.0106	144.457	187.181	265.909	222.178	2.88811	5.02582	8.70427	14.9539	25.3458	42.0102	67.1659	101.533	141.368	176.14	191.823	180.671	147.677	106.189	9.31055	11.3472	14.0512	17.6164	22.2966	28.4261	36.4672	47.1316	61.6573	82.3053	112.845	158.256	224.221
SOFT TISSUE X-RAY OF ABDOMEN	0.0413599	13.9784	0.187967	0.374292	13.4249	0.144991	3.00717	0.991648	83.1865	105.398	122.624	146.235	180.755	218.408	271.423	344.071	430.196	554.522	674.896	744.675	775.888	853.367	27.4628	46.2596	77.429	128.247	208.793	330.587	500.829	709.178	910.593	1026.19	989.567	808.744	563.246	339.149	79.1224	97.9535	122.221	153.026	191.394	238.027	293.032	355.88	426.01	504.085	592.488	693.104	806.757
SOFT TISSUE X-RAY OF FACE, HEAD, AND NECK	0.0597219	14.3838	0.286964	0.816072	14.5379	0.227836	2.53249	0.992805	82.3929	89.8672	124.611	175.973	247.206	319.003	428.146	592.554	810.712	1079.52	1401.18	1685.13	1955.14	1721.88	31.4683	54.1333	92.6987	157.523	264.259	433.993	688.581	1034.79	1433.66	1774.58	1908.45	1756.83	1385.53	948.355	69.3547	95.2775	131.495	181.69	250.348	342.429	462.623	614.281	798.664	1015.2	1261.32	1528.9	1806.15
SPEECH AND READING REHABILITATION AND REHABIL.OF THE BLIND	0.0592843	13.2929	0.00400913	0.955773	13.3367	0.00381283	1.02242	0.971257	1.48813	1.54126	2.35392	2.9826	5.70115	8.51548	12.3835	12.3144	16.4547	12.8296	13.418	9.61198			0.946032	1.53283	2.45646	3.86804	5.92399	8.69049	11.9481	14.9582	16.4947	15.5386	12.2806	8.13362			1.10248	1.70961	2.61823	3.93368	5.74354	8.04622	10.6381	13.0169	14.4504	14.334	12.6419	9.97877
SUBMUCOUS RESECTION OF NASAL SEPTUM	-0.0236341	11.0356	0.0238903	0.465753	9.48992	0.0332002	1.86465	0.993456	52.9775	50.0909	49.4323	54.6517	47.7588	45.4783	39.0792	31.8223	22.7835	16.0879	8.85016				25.1831	34.686	46.019	57.8384	67.3013	70.3396	63.6052	47.7381	28.6182	13.3713	4.85804				49.5949	51.617	52.7673	52.477	50.223	45.6983	39.0258	30.9045	22.5135	15.0943	9.42067
SUTURE OF SKIN AND SUBCUTANEOUS TISSUE	0.011063	13.5774	0.021434	-3.53199	8.10521	0.0313549	5.47774	0.962825	18.8001	20.0364	20.891	23.7731	26.1692	24.4235	27.2032	26.7015	29.1122	32.583	38.541	59.1895	64.2292	70.6931	4.14559	6.82562	11.1354	17.8977	28.0891	42.4609	60.604	79.5034	92.8369	93.5711	79.8087	57.4118	35.134	18.544	19.5499	20.1421	21.0781	22.277	23.6744	25.2213	26.9046	28.801	31.1692	34.5627	39.8706	48.1611	60.6086
TONSILLECTOMY WITH ADENOIDECTOMY	-0.0397814	10	0.000983017	-0.337109	8	0.00213463	1.97828	0.388646	4.36518	3.1418	1.4712	1.14041	1.20012	1.25984	1.31956								1.79037	2.17122	2.46937	2.57249	2.12471	1.67693	1.22914								2.66586	2.46993	2.24914	1.99071	1.67039	1.35007	1.02975
TONSILLECTOMY WITHOUT ADENOIDECTOMY	-0.0264252	11.3222	0.00534878	-2.53588	8	0.0114207	3.06492	0.478336	20.2386	16.5389	9.19499	7.98284	7.29	8.14117	6.69929	5.48661	6.64518	5.0911	5.70978				4.72174	6.6724	9.12697	11.9044	14.4984	16.0317	15.5368	12.678	8.38286	4.37552	1.79384				11.018	10.8161	10.629	10.3681	9.95746	9.33999	8.49295	7.44583	6.28749	5.14562	4.13639
TOTAL HIP REPLACEMENT	0.113894	15.6177	0.0701767	0.995553	15.6181	0.0701549	0.0629784	0.995553	2.52982	5.27585	11.4753	19.8255	35.9827	68.311	124.444	202.029	282.895	401.178	477.623	533.212	570.355	686.733	3.18571	5.81058	10.5729	19.1571	34.454	61.173	106.259	178.027	281.836	410.896	537.833	621.73	633.871	577.544	3.18713	5.81251	10.5752	19.1593	34.4544	61.1671	106.238	177.974	281.731	410.726	537.633	621.603	633.958
TRANSFUSION OF BLOOD AND BLOOD COMPONENTS	0.0899549	15.2558	0.181434	0.977989	15.628	0.160397	1.75155	0.999244	16.8655	23.0003	40.7522	61.9328	104.116	174.053	266.754	393.817	587.94	850.824	1125.4	1388.17	1696.93	1797.62	10.6731	19.1413	34.2302	60.9081	107.445	186.758	316.675	515.785	789.419	1105.22	1379.28	1509.67	1447.21	1229.96	15.195	24.8124	40.488	65.834	106.256	169.344	264.72	402.625	590.599	828.48	1103.13	1386.3	1645.82
TRANSURETHRAL EXCISION OR DESTRUCTION OF BLADDER TISSUE	0.116607	15.2791	0.042913	0.987731	15.279	0.0429087	0.000184442	0.987734	1.98417	3.1418	6.03191	15.0007	28.5058	50.8121	94.0946	145.334	206.317	291.618	342.016	315.678	304.446	201.98	2.48141	4.45346	7.96802	14.1794	24.999	43.3808	73.314	118.728	180.137	249.254	306.81	331.161	313.561	263.965	2.48137	4.45338	7.96786	14.1792	24.9986	43.3807	73.3151	118.733	180.147	249.268	306.821	331.161	313.55
TURBINECTOMY	-0.0226451	11.0863	0.0235952	0.366071	9.51912	0.0326473	1.92242	0.994002	50.4973	47.3641	49.4323	51.5814	49.0673	45.1039	40.1958	33.8951	22.1506	15.4769	10.5631				24.1236	33.3893	44.5591	56.4056	66.2145	69.9574	64.0992	48.8706	29.8342	14.2255	5.28329				47.8053	49.8552	51.1486	51.1383	49.3021	45.2982	39.1715	31.5134	23.4083	16.0655	10.3034
UNILATERAL REPAIR OF INGUINAL HERNIA	0.0565053	13.714	0.142644	0.830313	13.4437	0.118233	1.55574	0.996692	44.2471	61.1168	88.1248	122.023	164.212	232.538	304.107	387.842	448.55	519.496	466.203	435.574	386.66	287.822	25.1096	41.7012	68.7243	111.841	178.332	275.236	403.743	548.656	668.913	708.029	635.595	480.806	308.851	170.967	41.1921	60.4995	88.0082	126.137	176.875	240.452	313.322	386.294	444.958	474.67	468.26	429.736	371.217
URETERAL CATHETERIZATION	0.036702	13.4356	0.0638117	0.0232926	12.7443	0.0508044	2.03561	0.981208	26.6375	39.4206	57.5974	72.1087	95.8915	104.525	119.674	135.458	133.695	154.973	141.602	142.156	125.889	111.089	13.6438	22.3016	36.1026	57.5403	89.4562	133.757	188.43	243.227	278.284	273.38	225.995	156.767	92.1128	46.4999	30.6391	40.1285	52.2135	67.1217	84.6805	104.009	123.25	139.623	150.139	152.902	148.066	137.455	123.6
[truncated: 1 more columns]
