# Supplementary material for: Senescent cells and the incidence of age‐related diseases
Source: Aging Cell. 2021 Feb 8;20(3):e13314. doi: 10.1111/acel.13314 (PMC7963340; doi:10.1111/acel.13314)
Supplement: Supplementary file 3 — File S2 [file ACEL-20-e13314-s004.xls]

## Sheet: Sheet1
ICD9	Slope	Xc_2p_model	s_2p_model	R2_2p_model	Xc_3p_model	s_3p_model	sigma_3p_model	R2_3p_model	rate_exp_33_5	rate_exp_38_5	rate_exp_43_5	rate_exp_48_5	rate_exp_53_5	rate_exp_58_5	rate_exp_63_5	rate_exp_68_5	rate_exp_73_5	rate_exp_78_5	rate_exp_83_5	rate_exp_88_5	rate_exp_93_5	rate_exp_98_5	rate_2p_33_5	rate_2p_38_5	rate_2p_43_5	rate_2p_48_5	rate_2p_53_5	rate_2p_58_5	rate_2p_63_5	rate_2p_68_5	rate_2p_73_5	rate_2p_78_5	rate_2p_83_5	rate_2p_88_5	rate_2p_93_5	rate_2p_98_5	rate_3p_33_5	rate_3p_38_5	rate_3p_43_5	rate_3p_48_5	rate_3p_53_5	rate_3p_58_5	rate_3p_63_5	rate_3p_68_5	rate_3p_73_5	rate_3p_78_5	rate_3p_83_5	rate_3p_88_5	rate_3p_93_5
ACQUIRED HYPOTHYROIDISM	0.0268927	13.2815	0.129332	-1.62916	12.086	0.106608	2.45373	0.887537	113.856	108.825	113.924	123.269	156.573	189.1	237.945	266.186	284.004	311.794	297.484	271.883	235.444	192.116	30.8468	50.0371	80.3569	126.989	195.612	289.472	402.876	512.288	574.806	550.356	440.292	293.622	164.954	79.2458	86.7687	104.933	126.789	152.18	180.278	209.274	236.235	257.49	269.817	272.033	265.599	253.309	238.093
ACUTE AND UNSPECIFIED INFLAMMATION OF LACRIMAL PASSAGES	0.0416058	13.918	0.0248594	0.34257	13.3472	0.0188863	2.66741	0.979766	11.1938	12.6751	17.3963	18.3355	23.2445	28.8114	36.4103	43.3815	55.3102	75.4242	77.5216	85.7598	75.8331	83.8816	3.78279	6.34305	10.5567	17.3543	27.9638	43.6412	64.8001	89.3153	110.866	120.225	111.504	87.9409	59.3908	34.8218	9.98241	12.6356	16.0449	20.3426	25.6206	31.8784	38.9673	46.5767	54.3225	61.9407	69.3974	76.7099	83.9455
ACUTE CONJUNCTIVITIS	0.00598745	12.3349	0.819961	-30.9818	8	0.858738	3.27382	0.644193	2314.01	2062.05	1897.82	2020.56	2348.35	2600.98	2624.8	2551.09	2625.21	2552.64	2340.35	1980.55	1773.05	1582.93	389.061	608.451	945.793	1455.91	2206.04	3257.07	4604.77	6048.52	7019.02	6697.04	4903.75	2698.16	1151.49	398.472	1733.61	1872.58	2043.66	2237.19	2437.42	2619.02	2746.28	2779.88	2694.82	2501.52	2246.55	1983.62	1748.84
ACUTE DELIRIUM	0.100158	16.5229	0.0267741	0.964227	17	0.0236944	1.86511	0.979707	1.65241	2.23323	2.05078	3.25436	6.54776	11.3623	19.4835	35.695	63.9402	125.146	221.49	357.954	442.721	478.937	0.635457	1.20893	2.29732	4.35634	8.22849	15.4311	28.5646	51.6759	89.921	147.137	220.544	296.581	356.074	386.967	0.955382	1.65127	2.86191	4.9647	8.5982	14.8144	25.279	42.4884	69.9077	111.801	172.186	252.466	350.693
ACUTE INFLAMMATION OF ORBIT	0.00949308	12.4646	0.0699234	-0.141447	11.1163	0.0661379	1.80922	0.929659	77.9831	79.008	88.9615	122.634	159.029	164.59	148.022	128.67	125.788	98.8317	65.4924	44.7442	26.7221	32.4703	29.2914	45.2072	68.6155	101.486	144.28	193.268	237.311	257.972	239.033	182.927	113.988	58.1443	24.6286	8.78461	74.5114	88.8753	104.439	119.98	133.506	142.325	143.592	135.447	118.371	95.6519	72.0239	51.2856	35.1015
ACUTE NONSUPPURATIVE OTITIS MEDIA	-0.00968371	12.2745	0.366007	-1.64443	8.33617	0.505753	2.8687	0.975841	910.105	806.557	732.836	715.404	770.671	764.842	734.642	657.673	590.629	502.879	399.637	299.227	213.777	167.763	177.058	272.222	412.681	611.933	876.504	1189.57	1486.46	1643.74	1534.88	1161.5	699.592	338.474	134.308	44.5188	762.015	782.549	803.577	817.831	817.394	794.547	743.938	665.639	567.336	462.899	366.515	286.467	224.333
ADJUSTMENT REACTION WITH BRIEF DEPRESSIVE REACTION	0.0419147	13.1962	0.0421189	0.537112	12.6998	0.0352717	1.48124	0.965288	19.0294	23.7809	33.6611	53.9748	69.1607	83.188	87.5434	97.8191	115.328	119.791	92.033	68.67	43.3332	45.9996	10.6413	17.1568	27.351	42.8242	65.1749	94.9242	129.388	160.256	174.296	161.305	124.707	80.4825	43.8181	20.4081	18.464	25.9221	35.8616	48.5661	63.8323	80.5401	96.2829	107.508	110.683	104.299	90.1153	72.1108	54.2244
AFTER-CATARACT	0.14021	15.5174	0.0552796	0.947449	15.5172	0.0552744	5.18979e-05	0.947456	1.59911	2.77645	6.22306	12.3031	24.8815	60.0577	132.946	271.345	443.005	594.826	585.612	483.176	328.61	208.351	2.69607	4.89407	8.86098	15.9701	28.554	50.3557	86.7618	143.902	224.942	322.854	414.864	469.796	468.465	416.865	2.69609	4.89409	8.86097	15.97	28.5539	50.356	86.7634	143.907	224.953	322.868	414.871	469.787	468.438
AFTERCARE CHECK-UP NO DISEASE	-0.0211081	11.8322	0.120141	-0.649662	8	0.225444	2.8081	0.972536	310.333	275.411	275.795	264.794	221.314	185.205	174.646	146.992	144.094	123.31	80.0038	57.7946	43.3332		77.1819	114.242	165.287	231.029	306.649	377.181	416.044	395.443	310.935	196.236	98.5254	39.8024	13.1679		268.457	264.262	259.531	252.002	239.735	221.39	196.703	166.971	135.079	104.704	78.8334	58.6448	43.7484
AGRANULOCYTOSIS	0.0194826	12.913	0.115027	-3.02624	11.5568	0.100781	2.17832	0.890596	114.869	126.147	122.764	131.206	175.48	200.138	230.364	246.496	240.854	229.791	181.011	151.944	111.222	105.529	35.4562	56.3041	88.2985	135.76	202.366	287.583	380.383	453.625	470.131	409.552	294.439	174.913	86.9521	36.7124	97.3098	116.447	138.483	162.592	187.04	208.982	224.629	230.149	223.34	205.204	179.789	151.959	125.462
ALCOHOL ABUSE	-0.000465036	12.0555	0.00442876	-7.2203	9.64642	0.00606275	3.01186	0.487712	5.01054	6.8204	7.70811	9.28683	9.16686	7.14199	7.40549	6.21241	5.88407	6.73157	4.58256	5.59303			2.43557	3.64894	5.348	7.58192	10.2287	12.8341	14.53	14.3114	11.8116	7.93465	4.29224	1.88483			6.39188	6.7001	7.03883	7.3571	7.59596	7.69168	7.58782	7.25656	6.72148	6.06301	5.38755	4.77503
ALLERGIC PURPURA	0.00650618	12.112	0.445153	0.393102	10.7577	0.4374	1.62577	0.994687	629.409	781.992	930.348	1026.39	1098.88	1123.81	1250.56	1180.57	955.572	799.986	547.997	329.057	186.333	108.234	241.823	369.05	555.353	817.451	1162.14	1564.41	1934.88	2107.33	1920.69	1401.46	804.325	367.65	137.081	42.5167	617.93	747.901	892.048	1039.74	1171.33	1257.4	1264.17	1168.58	978.321	737.962	506.05	321.656	193.591
ALZHEIMER'S DISEASE	0.213516	17	0.0557744	0.868885	17	0.0557744	4.62671e-05	0.868885				1.26999	3.51942	10.713	30.768	77.9183	294.857	727.469	1298.39	1689.09	1708.77	1580.22				6.89485	13.3485	25.7198	49.1077	92.1853	167.849	290.299	464.426	671.438	871.026	1028.15				6.89485	13.3485	25.7198	49.1077	92.1853	167.849	290.299	464.426	671.438	871.026
AMBLYOPIA EX ANOPSIA	0.036051	12.8791	0.0935707	0.529759	12.3169	0.0808286	1.36362	0.944595	57.0348	68.5058	95.5381	121.284	142.332	187.234	232.568	263.869	265.96	240.195	165.927	114.346	58.4998	64.9406	29.507	46.7446	73.0969	111.988	166.173	234.764	308.183	364.09	373.203	321.217	228.09	133.841	65.7227	27.4031	50.7724	70.3981	95.9093	127.449	163.607	200.4	230.744	245.662	238.243	208.672	165.441	120.181	81.3354
AMYLOIDOSIS	-0.0034841	11.8506	0.0167881	-1.60699	10.3006	0.0194929	2.23232	0.958627	21.9611	27.1609	27.6502	34.7661	35.1942	32.3013	29.7101	26.8502	23.7978	19.1238	15.0842	12.429			10.578	15.6169	22.5017	31.2586	41.1377	50.0569	54.5536	51.2746	40.0042	25.1783	12.6669	5.14385			24.1296	26.4223	28.6953	30.6646	31.9672	32.2025	31.0369	28.3638	24.445	19.8981	15.4498	11.6115
ANEMIA IN CHRONIC ILLNESS	0.0899698	15.4112	0.0827268	0.975189	15.833	0.0725108	1.8169	0.994724	6.98277	11.5886	16.0527	28.9717	36.4219	58.7591	103.765	173.947	260.337	390.737	577.975	717.772	779.275	765.758	4.35322	7.86302	14.1636	25.3898	45.1338	79.0845	135.257	222.375	343.937	487.37	616.936	686.839	672.07	585.606	6.28288	10.2791	16.815	27.4277	44.4412	71.1718	111.941	171.629	254.502	362.337	492.022	633.643	774.242
ANEMIA, UNSPECIFIED	0.0303227	14.1772	0.412337	0.14555	13.3981	0.394857	6	0.9064	396.312	303.96	248.781	282.018	257.9	265.633	388.7	588.283	950.734	1460.45	2046.3	2675.02	3041.27	3236.21	52.4421	89.3773	151.634	255.3	424.405	690.853	1086.82	1619.75	2224.24	2721.65	2876.79	2579.91	1961.67	1281.24	209.827	234.993	268.927	313.339	370.839	445.339	543.019	674.529	859.577	1134.69	1558.92	2193.67	3033.7
ANISOMETROPIA AND ANISEIKONIA	0.028931	12.4368	0.0290512	0.821325	12.121	0.0266938	1.05002	0.955936	18.4963	25.2294	35.429	43.5767	52.3002	59.5707	73.0851	79.0765	75.0545	59.6662	45.2527	30.7617	10.8333		12.3806	19.0533	28.8139	42.4142	59.9202	79.6109	96.7592	103.93	95.0632	71.8222	44.2182	22.3016	9.3432		17.0285	24.1234	33.4246	44.8846	57.7128	69.9573	78.4449	79.687	71.934	57.035	39.7748	24.7307	13.9659
ANXIETY STATES	0.0113482	12.8557	0.425741	-18.8949	10.2204	0.423917	2.99163	0.758749	540.125	580.096	668.201	726.675	769.853	790.732	760.032	801.716	903.4	961.391	919.184	814.407	705.609	581.76	137.887	219.557	346.307	538.012	815.82	1190.26	1634.34	2044.79	2234.75	2041.56	1514.46	910.227	450.648	187.64	521.447	575.145	637.726	706.06	775.099	837.363	883.385	903.959	894.356	858.218	806.593	751.154	700.036
ASTIGMATISM	0.000210051	12.3613	0.165905	-0.364986	10.5237	0.17141	2.03709	0.956547	256.124	266.478	289.16	303.449	289.656	295.094	304.771	299.775	271.059	251.669	181.584	136.097	81.6108	45.9996	74.8915	115.111	174.06	256.606	363.817	486.173	595.204	643.548	590.053	443.485	269.271	132.982	54.2955	18.6058	224.526	254.15	284.676	313	334.676	344.299	336.811	309.822	265.939	212.974	160.637	115.913	81.3278
ATTENTION DEFICIT DISORDER OF CHILDHOOD	-0.0809393	10	0.00985916	0.66794	8	0.0256363	1.47035	0.92645	47.5468	44.1817	36.2776	25.638	12.6863	8.68401	5.11331	3.26415	2.7459	1.68289					18.0007	21.8493	24.8756	25.9439	24.0456	19.0826	12.4302	6.36789	2.47757	0.719925					37.3543	33.0435	28.2427	23.0192	17.6307	12.4852	8.03625	4.62819	2.36047	1.06689
BELL'S PALSY	0.0238977	13.2046	0.0783922	-2.21935	12.0089	0.0651255	2.3413	0.922012	63.3247	65.4879	71.8481	86.1215	114.831	122.712	136.384	144.781	167.63	157.274	165.163	143.865	137.944	91.9992	19.7075	31.8065	50.7758	79.6567	121.566	177.738	243.525	303.586	332.625	310.115	241.322	156.567	85.6025	40.013	53.9715	65.4415	79.1075	94.7655	111.743	128.711	143.645	154.15	158.29	155.607	147.409	135.839	122.98
BENIGN NEOPLASM OF CEREBRAL MENINGES	0.0770662	14.0976	0.0408348	0.969861	14.0242	0.0370532	1.00056	0.988849	5.49027	11.2869	17.7499	25.0824	46.8165	72.2315	105.087	130.882	152.201	165.383	160.008	146.972	106.166	119.058	5.47387	9.2661	15.5816	25.9147	42.3297	67.1606	101.794	143.981	184.552	207.979	201.54	166.722	118.447	73.2717	6.64046	10.76	17.296	27.439	42.6389	64.2113	92.3613	124.612	154.583	173.272	173.876	156.481	127.722
BENIGN NEOPLASM OF COLON	0.0937778	13.3021	0.112712	0.905448	13.302	0.11269	9.18089e-05	0.905477	12.6863	23.5998	51.411	98.8214	248.487	366.514	546.684	716.954	742.438	588.248	418.349	224.032	101.833	56.8231	26.4877	43.0053	69.1259	109.334	168.552	249.613	347.656	442.455	497.108	477.013	382.923	256.557	144.955	70.0944	26.486	43.0025	69.1217	109.329	168.547	249.615	347.675	442.502	497.176	477.073	382.947	256.552	144.943
BENIGN NEOPLASM OF SKIN	-0.00286088	12.185	0.360825	-0.194117	10.0298	0.392523	2.08716	0.981389	720.185	705.941	691.396	716.118	792.852	814.674	804.994	759.809	641.232	543.269	387.799	267.533	175.499	100.117	185.552	283.668	427.249	628.666	891.948	1195.94	1470.98	1593.57	1450.25	1064.82	620.573	290.112	111.119	35.5019	607.992	676.607	746.604	809.793	854.602	867.129	834.842	753.04	630.938	491.053	358.905	250.758	170.517
BENIGN NEOPLASM OF SKIN, SITE UNSPECIFIED	-0.00659182	12.1167	0.541428	-0.861685	8.7505	0.649274	2.5473	0.967959	1506.09	1372.29	1222.05	1198.8	1298.01	1349.27	1351.41	1292.08	1093.52	910.904	670.772	478.825	332.943	213.763	294.818	451.531	683.118	1013.62	1458.3	1997.24	2529.59	2838.58	2672.23	2005.76	1173.57	542.18	203.258	63.2419	1205.34	1280.3	1357.9	1424.77	1463.64	1454.85	1381.56	1238.91	1042.09	824.38	621.737	455.744	330.601
BLEPHARITIS	0.028439	13.0309	0.477113	-1.3374	11.8328	0.407439	2.29155	0.90295	484.689	491.853	510.079	600.231	755.038	899.242	1053.78	1189.41	1390.99	1486.91	1392.72	1232.95	1003.89	727.876	136.841	220.174	351.417	553.659	854.227	1274.42	1802.34	2345.5	2697.56	2621.49	2081.72	1340.65	710.238	316.3	380.648	466.655	571.912	696.778	838.341	988.147	1130.25	1241.89	1299.8	1291.71	1224.18	1117.19	993.529
BLEPHAROCONJUNCTIVITIS	0.0325937	13.5646	0.0941394	-0.410618	12.5703	0.0745778	2.64353	0.928119	68.0154	68.0229	68.8073	76.1203	99.7714	125.796	151.46	176.264	219.41	249.374	264.834	234.907	244.833	200.234	18.3956	30.2922	49.4477	79.5778	125.179	189.937	272.603	360.263	424.298	431.198	370.081	267.095	163.52	86.1542	51.9518	63.4388	77.6323	94.7035	114.513	136.402	159.039	180.514	198.894	213.129	223.471	230.759	236.054
BORDERLINE GLAUCOMA (GLAUCOMA SUSPECT)	0.0869993	13.8273	0.0935941	0.971012	13.8272	0.0935784	0.000125946	0.971015	10.0211	18.3487	43.42	85.6453	135.948	216.857	304.418	393.909	446.797	444.437	382.834	286.487	187.777	143.411	15.1978	25.3788	42.0631	68.8631	110.508	171.763	253.993	348.502	430.105	462.566	423.853	328.81	217.508	124.447	15.1969	25.3773	42.0607	68.8599	110.505	171.763	254.002	348.531	430.155	462.618	423.881	328.81	217.495
CANDIDIASIS OF MOUTH	0.0275729	13.5152	0.120377	-1.20309	12.0881	0.0994976	3.01977	0.917674	102.13	99.1674	94.1238	103.584	132.265	151.362	185.402	213.117	266.091	305.828	303.403	297.363	300.443	284.115	24.3652	40.0277	65.1813	104.635	164.162	248.381	355.35	467.823	548.23	553.369	470.644	335.832	202.872	105.291	78.6872	91.804	107.742	126.504	147.789	170.832	194.343	216.717	236.692	254.203	270.548	287.185	305.287
CANDIDIASIS OF SKIN AND NAILS	0.0377509	13.4733	0.112822	0.095804	12.7781	0.0895502	2.11679	0.955801	69.4013	72.4894	78.7076	100.965	139.876	174.411	203.563	244.39	292.373	307.357	299.966	288.973	250.61	186.704	23.5143	38.5388	62.5915	100.172	156.584	235.839	335.465	438.423	509.139	508.426	427.26	301	179.424	91.8362	54.3217	70.7119	91.6031	117.463	148.141	182.356	217.21	248.184	270.195	279.715	276.437	262.807	242.683
CANDIDIASIS OF UNSPECIFIED SITE	0.000618909	13.1028	0.0452075	-24.5895	8	0.0718656	4.31404	-0.185484	72.9726	63.2547	59.8262	57.3879	47.9623	47.2345	50.9568	59.2811	69.0397	75.5772	80.9585	84.8276	70.0553	59.5289	12.1903	19.5499	30.9821	48.1816	72.7406	104.908	141.261	172.311	183.914	166.428	125.409	78.6912	41.5714	18.75	55.8162	56.6537	58.1254	59.8767	61.5727	62.8935	63.5848	63.5702	63.0968	62.8125	63.6067	66.2004	71.0506
CANDIDIASIS OF VULVA AND VAGINA	-0.029556	12.1601	0.317217	-1.55371	8	0.486369	2.83695	0.857952	1249.65	1005.62	863.803	768.585	602.967	477.215	421.76	411.282	375.142	339.179	271.135	210.049	181.277	119.058	165.53	252.312	378.541	554.066	780.46	1036.3	1258.5	1342.42	1201.16	867.682	498.574	230.287	87.2485	27.5797	718.406	724.186	728.872	725.713	708.063	670.308	609.756	528.833	436.004	343.543	262.383	197.723	149.3
CARCINOMA IN SITU OF BREAST	0.0612653	13.507	0.0480124	0.870551	13.3047	0.0426251	1.06896	0.935468	7.5158	18.7712	36.7019	59.1341	85.1208	98.7705	130.918	153.836	160.7	132.337	119.337	100.675	80.1664	70.3523	9.76106	16.0147	26.0292	41.6691	65.1079	97.9271	138.944	180.952	209.358	208.538	175.276	123.916	74.3534	38.3995	12.8612	19.8256	30.1844	45.0921	65.492	91.3339	120.351	147.014	163.263	162.391	143.981	114.561	82.9842
CARCINOMA IN SITU OF SKIN	0.0978145	14.6869	0.0468583	0.994083	14.6867	0.0468522	0.000302648	0.994082	3.46473	6.27718	12.5168	21.9074	40.1869	72.9619	112.052	174.79	198.62	232.086	254.905	271.883	231.833	170.469	4.13395	7.20906	12.5141	21.5546	36.6436	60.9598	97.9169	148.905	208.899	262.682	289.084	275.357	227.704	165.704	4.1338	7.20878	12.5136	21.5539	36.6427	60.9594	97.919	148.913	208.916	262.705	289.1	275.358	227.695
CARPAL TUNNEL SYNDROME	0.0102489	12.3553	0.456527	-0.324739	10.9175	0.434553	1.83474	0.949285	540.765	673.047	824.626	1048.3	1337.38	1222.58	1037.65	974.084	1006.31	934.924	757.649	556.196	308.388	194.822	209.806	324.989	497.373	746.803	1087.93	1510.95	1947.28	2239.88	2189.83	1737.49	1093.18	549.567	225.812	77.4386	569.714	685.629	817.15	957.241	1091.65	1197.28	1244.42	1206.55	1077.13	881.352	666.081	472.889	321.475
CATARACT	0.127729	14.0071	0.504024	0.884538	14.007	0.50397	2.71772e-05	0.884548	30.5963	50.5796	116.47	279.161	752.992	1713.1	3436.59	4954.55	5304.42	4909.31	3436.15	2329.81	1677.72	1241.99	72.4321	122.508	206.271	344.696	568.841	919.525	1437.16	2128.85	2904.86	3524.73	3675.42	3224.87	2375.82	1489.48	72.4303	122.505	206.265	344.687	568.83	919.518	1437.18	2128.93	2905.04	3524.95	3675.55	3224.83	2375.68
CHALAZION	-0.000616507	12.4423	0.21795	-1.53069	10.1245	0.237508	2.35206	0.964382	377.603	353.091	354.997	361.631	408.826	416.67	414.443	400.332	351.475	319.444	257.96	197.31	133.611	91.9992	93.3006	144.341	220	327.598	470.514	639.395	799.746	887.709	838.82	651.012	408.209	208.088	87.693	31.044	317.448	348.058	379.713	408.896	430.83	439.834	430.598	400.466	351.819	292.462	232.449	179.335	136.303
CHRONIC CONJUNCTIVITIS	0.00593254	12.7611	0.046565	-6.86573	10.4866	0.0484661	2.60192	0.887527	62.2053	58.8486	63.0085	67.9447	69.4062	74.3416	72.9088	73.3906	82.6384	73.2823	61.1007	43.1906	41.8887	32.4703	15.9064	24.9969	38.7208	58.6419	85.7658	118.956	152.555	175.109	173.492	143.78	98.0927	55.2435	26.0094	10.3803	54.1789	59.4669	65.1593	70.7639	75.5993	78.8192	79.5565	77.2159	71.8365	64.2623	55.8261	47.6867	40.5105
CHRONIC LYMPHOCYTIC THYROIDITIS	-0.00811606	11.5857	0.0536505	0.224546	10.3136	0.0604178	1.8008	0.98142	95.5733	91.8641	89.5272	100.726	119.742	112.081	107.732	89.7113	70.2165	55.0765	33.4145	21.4399			40.2672	58.3214	82.188	111.196	141.699	165.657	171.714	151.643	109.696	63.2167	28.8247	10.5287			83.8048	93.6989	102.948	110.181	113.695	111.785	103.376	88.8042	70.2428	51.1156	34.5552	22.0756
CHRONIC SEROUS OTITIS MEDIA	0.0160432	12.4916	0.0483554	-1.44909	11.4742	0.0446469	1.9768	0.907851	54.1564	52.4507	54.3104	67.5478	82.1744	92.7647	96.0069	100.451	99.8984	89.0403	71.6024	46.9193	38.2777		19.869	30.7018	46.6538	69.0821	98.3211	131.858	162.143	176.638	164.231	126.334	79.2754	40.7813	17.4393		44.1845	53.2982	63.6071	74.5778	85.2011	93.9372	98.8928	98.3801	91.7859	80.2128	66.1295	52.0894	39.7579
CLASSICAL MIGRAINE	-0.0464284	10.9917	0.0233625	0.510078	8	0.0550817	2.13868	0.980283	69.4546	68.204	68.5951	66.1191	45.4251	37.3331	26.5363	16.1101	14.6448	10.0974	5.91914	3.72869			25.2794	34.6676	45.7544	57.1394	65.967	68.2827	61.0266	45.1711	26.6498	12.2318	4.35926	1.22657			68.4639	64.3745	59.7055	54.0429	47.2085	39.3256	30.8631	22.578	15.3044	9.64012	5.72071	3.26388
COLITIS,ENTERITIS,GASTROENTERITIS PRESUMED INFECTIOUS ORIGIN	-0.0107571	12.3348	0.586667	-6.86324	8	0.710724	3.12237	0.807974	1856.46	1490.53	1349.49	1392.63	1416.44	1439.44	1252.85	1055.37	1067.76	1064.05	958.136	798.56	622.553	522.231	275.208	427.406	657.11	994.139	1465.75	2073.29	2743.46	3267.23	3322.54	2731.38	1758.6	892.18	366.381	124.947	1235.64	1293.29	1359.59	1423.46	1471.08	1486.12	1452.85	1362.57	1220.98	1050.06	878.647	727.788	605.664
COMMON MIGRAINE	-0.0652863	10.3122	0.0405822	0.82747	8.09848	0.0928237	1.64366	0.985976	119.88	119.508	119.935	116.839	93.4692	63.1417	36.0577	23.2702	11.7681	7.03755	4.20068				64.2883	81.7476	98.4722	109.974	110.678	96.854	70.6977	41.2324	18.5298	6.29536	1.62441				138.74	126.867	112.819	96.3718	78.0118	58.9586	40.9609	25.791	14.5854	7.41744	3.44153
CONJUNCTIVAL DEGENERATIONS AND DEPOSITS	-0.00391712	12.4394	0.0852288	-1.43245	9.85295	0.101841	2.46078	0.976129	121.959	134.356	146.737	164.067	164.594	163.698	141.233	126.459	118.335	107.399	81.9132	52.8231	41.8887	40.5879	36.347	56.0272	84.9301	125.451	178.097	238.184	291.878	316.418	292.036	222.272	137.544	69.5879	29.21	10.3174	128.524	137.136	145.654	152.762	156.868	156.285	149.665	136.656	118.469	97.7859	77.6883	60.2932	46.3513
CONJUNCTIVAL VASCULAR DISORDERS AND CYSTS	0.0397745	13.1336	0.196355	0.541252	12.6183	0.166011	1.49668	0.978445	108.953	127.535	161.658	223.598	317.075	400.276	457.906	520.894	551.533	535.466	524.894	395.862	288.888	173.175	52.0185	83.7724	133.53	209.366	319.8	468.863	645.509	809.769	892.325	833.643	645.867	414.229	222.563	101.795	92.359	129.132	178.144	240.979	317.004	401.203	482.046	541.613	561.025	531.061	459.785	367.818	276.065
CORNEAL SCARS AND OPACITIES	0.0670424	14.105	0.0417589	0.854144	13.9763	0.0343238	1.61938	0.939204	14.0188	13.5804	17.5377	23.8124	31.5929	41.6346	79.1682	118.352	174.038	202.406	173.564	142.001	109.777	140.705	5.56842	9.42983	15.8636	26.3964	43.1407	68.4939	103.903	147.121	188.829	213.139	206.917	171.509	122.102	75.6993	8.83963	13.3115	19.8948	29.3688	42.5484	59.9965	81.5032	105.447	128.504	146.385	155.583	154.889	145.799
DEGENERATION OF MACULA AND POSTERIOR POLE OF RETINA	0.145833	15.9585	0.166632	0.957081	15.9584	0.166621	0.000134157	0.957084	3.19821	5.43218	14.3555	31.353	73.0893	178.712	410.476	717.585	1071.82	1466.11	1662.7	1686.92	1429.27	1003.87	5.92768	10.9875	20.3306	37.5002	68.7808	124.9	222.891	386.195	637.927	980.557	1366.82	1695.85	1866.4	1845.34	5.92775	10.9875	20.3307	37.5003	68.781	124.9	222.894	386.203	637.944	980.581	1366.83	1695.82	1866.32
DEGENERATIVE DISORDERS OF EYELID AND PERIOCULAR AREA	-0.0206849	11.3028	0.0459943	0.639171	10.1125	0.0534908	1.54548	0.980385	71.107	86.7941	106.216	115.252	117.778	106.156	82.2538	59.3864	46.9418	26.9263	18.1393	11.8075			41.2732	58.3484	79.8851	104.344	127.316	141.043	136.844	111.606	73.5825	38.2054	15.5531	5.03674			81.7171	90.9056	98.6009	103.256	103.178	97.0379	84.6028	67.3734	48.4764	31.4531	18.5923	10.206
DEMENTIA IN CONDITIONS CLASSIFIED ELSEWHERE	0.181215	17	0.0233565	0.897645	17	0.0233565	0.000116932	0.897645				1.11125	2.04617	3.89563	11.0201	25.1655	86.0381	232.239	442.599	687.321	805.997	841.522				2.88734	5.58994	10.7706	20.5647	38.6042	70.2899	121.568	194.487	281.176	364.758	430.555				2.88734	5.58994	10.7706	20.5647	38.6042	70.2899	121.568	194.487	281.176	364.758
DEMENTIA, UNSPECIFIED	0.186257	17	0.0170182	0.846326	17	0.0170182	2.433e-05	0.846326					1.2277	2.19129	5.99492	14.0042	44.1959	115.814	269.416	552.156	890.497	965.992					4.07298	7.84775	14.984	28.1281	51.2151	88.5775	141.708	204.873	265.772	313.714					4.07298	7.84775	14.984	28.1281	51.2151	88.5775	141.708	204.873	265.772
DEPRESSIVE DISORDER, NOT ELSEWHERE CLASSIFIED	0.0321779	13.4357	0.51763	-0.22366	12.2565	0.429643	2.97453	0.901874	408.572	444.775	506.189	596.104	704.129	764.274	791.77	961.975	1428.13	1987.34	2310.37	2263	1981.77	1528.81	111.652	183.57	299.979	485.343	772.555	1197.58	1778.92	2470.32	3097.17	3362.13	3045.52	2263.8	1389.57	718.339	349.365	417.608	503.42	609.07	735.879	883.034	1046.28	1217.43	1386.39	1546.08	1695.96	1837.89	1974.14
DERMATOMYCOSIS, UNSPECIFIED	0.0119131	13.1724	0.0779421	-14.7279	10.5624	0.0785195	3.29384	0.717949	87.2047	88.6652	84.7185	92.789	95.9246	105.669	108.79	119.51	141.348	140.139	149.506	139.204	132.166	113.646	20.0379	32.2806	51.4279	80.4908	122.497	178.488	243.508	301.94	328.638	303.99	234.446	150.629	81.5053	37.6807	75.499	82.1607	89.9829	98.5533	107.29	115.413	122.029	126.377	128.246	128.303	127.888	128.192	129.963
DERMATOPHYTOSIS OF FOOT	0.0191751	12.7938	0.45219	-4.42503	11.1559	0.409666	2.34895	0.907546	560.754	560.118	598.828	688.655	833.693	931.786	990.837	1074.22	1163.74	1164.41	983.149	850.762	618.942	522.231	153.073	243.04	382.246	592.128	895.251	1302.18	1781.94	2219.79	2410.49	2180.46	1594.82	941.54	456.674	185.93	470.117	553.329	650.793	759.937	874.456	982.799	1067.89	1110.22	1095.66	1024.82	914.776	788.856	666.092
DERMATOPHYTOSIS OF GROIN AND PERIANAL AREA	0.0223242	13.1169	0.137027	-3.16932	11.8173	0.116158	2.34796	0.96826	110.019	124.397	143.201	174.307	209.446	227.489	238.651	263.132	279.166	288.999	276.29	236.772	212.333	165.057	36.673	58.948	93.7219	146.431	222.555	324.02	441.888	547.669	595.097	548.031	419.148	266.005	141.718	64.3504	103.117	123.858	148.355	176.114	205.779	234.815	259.472	275.449	279.452	271.042	253.031	229.645	204.76
DERMATOPHYTOSIS OF HAND	0.0139797	12.3939	0.0351211	-0.836341	11.3783	0.0327983	1.88029	0.888626	41.7367	40.4395	40.7328	49.2917	61.1397	73.6112	69.0297	66.02	69.0397	66.3978	47.735	28.5866	22.3888		15.4138	23.6584	35.6707	52.3248	73.614	97.3064	117.516	125.222	113.414	84.6821	51.4374	25.5617	10.5408		33.5553	40.5105	48.2746	56.3705	63.9454	69.7551	72.3495	70.557	64.1632	54.3177	43.1149	32.5224	23.6658
DERMATOPHYTOSIS OF NAIL	0.0188887	12.4641	0.600895	-1.14304	11.0487	0.557163	1.94113	0.964367	851.365	869.148	937.49	1155.46	1449.35	1658.65	1749.11	1796.44	1778.82	1647.09	1311.95	1006.12	709.942	432.938	257.69	403.231	625.21	955.27	1425.57	2048	2767.09	3391.14	3584.13	3091.31	2099.27	1123.98	486.681	175.04	715.48	869.968	1052.61	1258.97	1475.91	1677.15	1821.55	1860.85	1762.35	1536.67	1240.39	941.53	684.987
DERMATOPHYTOSIS OF SCALP AND BEARD	0.00419101	12.4255	0.0171352	-5.63282	10.4223	0.0189204	2.61712	0.646185	26.865	23.2376	23.6193	20.7962	27.1732	26.2955	30.5036	29.7985	28.2435	26.3143	24.2494	19.8863	11.5555		7.35465	11.3068	17.0765	25.0943	35.3742	46.8668	56.7635	60.721	55.2918	41.5833	25.4868	12.7984	5.33855		21.0244	22.9514	25.0115	27.0135	28.6995	29.7567	29.8736	28.8481	26.7165	23.8081	20.6209	17.5773	14.9128
DERMATOPHYTOSIS OF THE BODY	0.0100821	13.009	0.21305	-25.8441	10.1963	0.221382	3.21437	0.551209	282.349	264.668	266.46	279.637	308.645	313.761	335.363	352.317	395.932	418.428	393.336	378.772	317.777	286.821	61.6022	98.5406	155.924	242.483	366.888	531.811	721.896	889.454	957.872	869.628	651.292	402.146	207.396	90.8051	237.109	256.873	279.92	304.793	329.456	351.211	366.979	374.159	371.985	362.559	350.151	338.627	330.385
DERMATOPHYTOSIS OF UNSPECIFIED SITE	0.010985	13.0577	0.0546673	-16.3213	10.7708	0.0535747	2.94494	0.53989	67.429	61.0818	58.5534	66.2778	72.4346	76.2083	79.8735	87.9213	97.937	95.313	96.4246	90.4206	74.3886	59.5289	15.2141	24.3392	38.469	59.6455	89.7365	128.887	172.67	209.289	221.601	198.56	147.881	91.5724	47.6827	21.1745	53.7053	59.2553	65.5787	72.3232	78.9628	84.7806	88.9461	90.7407	89.9064	86.9118	82.7843	78.4956	74.6871
DIABETES MELLITUS	0.0507512	12.9851	0.51033	0.748139	12.5972	0.455456	1.25895	0.961622	193.439	311.324	495.441	815.178	1253.57	1580.73	1718.6	1816.76	1947.63	1798.71	1527.33	1153.72	857.275	692.7	151.301	242.993	387.186	609.137	938.829	1399.9	1980.04	2578.35	2966.44	2878.54	2274.3	1451.13	759.011	332.922	239.728	348.389	500.472	706.754	973.535	1293.78	1633.81	1922.23	2060.53	1974.93	1681	1281.57	891.537
DIABETES MELLITUS WITHOUT MENTION OF COMPLICATION	0.0679989	13.6988	0.438729	0.9088	13.5404	0.38734	1.29417	0.98064	89.9764	155.662	260.591	442.593	744.644	1025.52	1247.65	1473.5	1759.47	1813.7	1791.21	1679.77	1503.66	1434.11	78.4222	130.543	216.047	354.149	571.486	898.915	1357.02	1920.72	2467.99	2771.74	2632.12	2080.62	1374.74	772.093	112.262	172.43	262.752	395.417	583.949	838.792	1157.86	1512.2	1835.09	2034.59	2041.07	1855.38	1546.53
DIABETES WITH KETOACIDOSIS	0.046775	13.1058	0.0588335	0.859401	12.793	0.052061	1.0933	0.988535	22.9738	30.903	48.3702	65.0872	105.337	132.127	153.84	162.26	177.045	160.793	129.266	92.9064	75.1109	35.1762	15.8366	25.4074	40.2869	62.6995	94.7604	136.87	184.664	225.809	241.679	219.294	165.636	104.129	55.0929	24.881	22.203	32.9771	48.2005	68.8117	94.9701	125.005	154.264	175.009	179.043	162.987	131.765	95.5405	63.1545
DIABETES WITH NEUROLOGICAL MANIFESTATIONS	0.0938272	14.3638	0.0328544	0.985739	14.3637	0.0328495	0.000126692	0.985742	3.51804	4.22503	8.83958	22.6218	35.6034	61.1127	81.1959	107.296	149.063	183.894	181.775	160.023	106.166	81.1758	3.64638	6.25662	10.6746	18.0399	30.0105	48.6581	75.7315	110.713	147.856	175.13	179.822	158.651	120.846	80.5655	3.64621	6.25633	10.6741	18.0392	30.0098	48.6579	75.7337	110.72	147.87	175.147	179.832	158.652	120.84
DIABETES WITH OPHTHALMIC MANIFESTATIONS	0.10557	14.2642	0.0371881	0.962596	14.2641	0.0371824	6.50742e-05	0.962608	2.9317	4.64753	10.0418	20.0818	42.0693	82.9445	123.16	166.366	228.563	240.654	206.215	161.576	101.833	64.9406	4.42973	7.56267	12.8339	21.5616	35.6294	57.3132	88.3463	127.616	167.91	195.318	196.366	169.22	125.648	81.4975	4.42956	7.56236	12.8334	21.5608	35.6287	57.3133	88.3493	127.625	167.927	195.337	196.376	169.218	125.64
DIABETES WITH PERIPHERAL CIRCULATORY DISORDERS	0.105186	15.0226	0.0172136	0.975756	15.0225	0.0172116	0.000733568	0.975756		1.20715	3.74798	6.98497	13.9958	26.2955	37.4682	55.9116	74.793	94.242	105.399	94.4601	88.833	102.823		2.11869	3.74136	6.56425	11.3908	19.4037	32.0627	50.4852	73.9437	97.991	114.688	117.069	104.417	82.4928		2.11861	3.74122	6.56403	11.3905	19.4035	32.0631	50.4873	73.9487	97.9979	114.693	117.07	104.413
DIABETES WITH RENAL MANIFESTATIONS	0.0943658	14.0625	0.0620832	0.971774	14.0623	0.0620733	9.06489e-05	0.97178	5.06384	10.5022	22.9122	46.831	87.4126	139.188	186.46	249.233	305.971	334.131	301.685	233.975	155.277	105.529	8.53374	14.422	24.2109	40.1971	65.5414	103.792	156.995	221.541	283.152	317.894	306.506	251.924	177.579	108.852	8.53331	14.4213	24.2097	40.1954	65.5397	103.792	157.001	221.558	283.183	317.927	306.525	251.923	177.569
DIABETIC RETINOPATHY	0.0889125	13.57	0.0956619	0.941725	13.5698	0.0956447	0.000135717	0.941738	10.181	18.9523	42.1471	93.0271	187.184	296.068	380.148	424.549	490.47	462.643	362.786	250.754	145.888	81.1758	18.6227	30.6757	50.091	80.6459	126.922	192.7	276.786	366.158	431.773	439.43	377.749	273.087	167.477	88.3968	18.6216	30.6738	50.0881	80.6421	126.918	192.701	276.799	366.192	431.828	439.483	377.774	273.085	167.465
DIPLOPIA	0.0438498	13.5064	0.0357155	0.546396	13.0342	0.0287682	1.74496	0.946704	16.8439	20.763	26.0944	30.6386	38.3862	53.7273	66.1204	79.1818	98.9831	111.989	110.745	90.4206	70.7775	45.9996	7.26257	11.9133	19.3578	30.9762	48.3698	72.6845	102.995	133.91	154.629	153.72	128.983	91.0725	54.5999	28.1823	13.7458	19.0694	26.187	35.3967	46.7555	59.8142	73.3309	85.1929	92.8822	94.5627	90.0917	80.964	69.4404
DISORDERS OF BILIRUBIN EXCRETION	0.00601916	12.8146	0.0138325	-15.6317	8	0.0237378	4.63657	0.405556	20.8417	21.6683	14.8505	15.3193	15.7146	17.0434	19.0427	23.902	23.144	24.3255	25.2041	23.3043	25.9999		4.5495	7.16821	11.1335	16.9085	24.8024	34.5134	44.4353	51.2678	51.162	42.827	29.6019	16.934	8.1147		16.8732	17.1808	17.7109	18.3659	19.0565	19.6992	20.2312	20.6453	21.0396	21.654	22.8347	24.9009	28.1083
DISORDERS OF CALCIUM METABOLISM	0.0508105	13.7348	0.132336	0.692821	13.3778	0.105779	1.85847	0.993137	50.745	61.0214	82.2434	103.663	155.182	200.382	262.807	330.942	384.818	419.958	424.841	410.777	361.832	313.88	22.9517	38.1553	62.9449	102.544	163.69	252.942	371.537	505.694	617.787	655.69	590.735	448.9	289.906	161.459	43.9468	61.5729	85.6777	117.82	159.116	209.373	265.922	322.688	370.73	401.201	409.343	396.098	367.096
DISORDERS OF LIPOID METABOLISM	0.0529999	12.802	0.174963	0.974453	12.7026	0.169223	0.519716	0.982103	52.9305	92.8299	147.373	253.999	397.613	499.371	645.688	671.677	580.561	503.95	354.766	256.658	141.555	54.1172	58.351	92.1649	143.743	219.75	325.595	459.653	603.242	712.101	727.544	621.199	434.934	250.234	119.973	48.6894	64.1446	99.4385	151.978	227.219	328.47	451.431	576.171	662.732	664.556	564.979	402.421	241.869	124.81
DISORDERS OF REFRACTION AND ACCOMMODATION	0.0094694	12.0962	0.0862663	0.399752	11.2449	0.0819765	1.51002	0.983267	101.437	102.185	120.784	173.83	174.498	184.556	195.452	191.005	159.916	126.37	77.7125	50.0265	32.4999		46.3932	69.8925	103.187	147.71	201.821	257.355	297.093	299.047	252.321	173.045	95.3781	42.6153	15.6862		89.2548	110.938	135.023	159.582	181.241	195.278	196.668	182.334	153.708	117.292	81.5839	52.5585	31.9411
DISORDERS OF VITREOUS BODY	0.0741154	12.9477	0.197404	0.902801	12.9476	0.197366	7.33206e-05	0.902819	55.0093	71.8858	93.3459	150.732	358.408	851.926	1362.26	1284.6	951.519	669.027	437.252	288.973	161.777	78.4699	59.54	94.8836	149.491	231.288	347.74	500.024	671.783	816.911	865.663	771.33	566.023	342.186	172.701	73.9453	59.5352	94.8761	149.48	231.275	347.729	500.026	671.82	817	865.789	771.435	566.063	342.181	172.687
DISTURBANCE OF EMOTIONS SPECIFIC TO CHILDHOOD AND ADOLESCENCE	0.00546806	11.1793	0.000992931	-4.01619	8.00001	0.0024816	4.95593	0.124378	2.39866	1.87108	1.34362	1.42874	1.80063	2.35361	1.67505	2.1059	2.61514						0.956765	1.33421	1.79624	2.2979	2.73281	2.93478	2.74498	2.14724	1.35205						1.64808	1.68408	1.74455	1.82088	1.9055	1.99163	2.0748	2.15647	2.24973
ELEVATED WHITE BLOOD CELL COUNT	0.0470945	14.7344	0.0266497	0.624419	15.2062	0.0207978	4.23444	0.976496	9.32813	10.0193	11.0318	11.9062	16.2875	18.5042	26.2719	38.0115	50.603	75.5772	113.036	173.384	246.999	200.234	2.27255	3.97195	6.91091	11.9326	20.3389	33.9327	54.6817	83.4718	117.637	148.748	164.81	158.254	132.099	97.1697	7.57381	9.1595	11.2723	14.0691	17.7624	22.6446	29.14	37.9303	50.2314	68.3061	96.0527	138.939	203.583
ENTERITIS DUE TO SPECIFIED VIRUS	-0.0140413	12.4475	0.103352	-2.59191	8	0.182805	3.18842	0.895374	245.889	187.289	162.436	167.798	183.583	194.7	168.299	121.3	117.158	114.131	114.564	90.4206	50.5554	51.4113	43.8677	67.6866	102.738	152.021	216.328	290.216	357.039	388.839	360.627	275.758	171.345	87.0036	36.6427	12.9856	192.89	191.873	191.295	189.578	185.263	177.129	164.495	147.612	127.917	107.751	89.4333	74.254	62.4109
ENTEROBIASIS	-0.0413455	11.5814	0.0601921	-0.226317	8	0.127713	2.49902	0.855126	258.096	270.885	180.115	97.8689	71.2887	69.0663	79.4327	67.7047	55.3102	37.1766	23.6765	15.8469	17.3333		45.3288	65.6487	92.5142	125.176	159.535	186.535	193.362	170.722	123.419	71.0475	32.3479	11.7954	3.50621		152.571	147.177	140.997	132.85	121.894	107.792	90.9385	72.5724	54.5704	38.8277	26.4998	17.6713	11.7096
ENTROPION AND TRICHIASIS OF EYELID	0.0738977	14.638	0.0368492	0.925845	14.7452	0.0302172	1.8275	0.980777	7.14268	9.6572	10.9611	17.0656	23.8993	33.9245	54.3069	78.9713	137.949	172.42	190.558	205.078	209.444	173.175	3.36581	5.85507	10.1369	17.4089	29.4959	48.8699	78.1013	118.012	164.226	204.489	222.512	209.354	170.896	122.69	5.4182	8.31119	12.7053	19.2823	28.906	42.5252	60.9106	84.1967	111.382	140.16	167.327	189.565	204.878
EOSINOPHILIA	0.0121605	12.8123	0.0174244	-12.3263	10.3354	0.0198424	3.46073	0.697029	21.5879	20.4612	20.0835	20.4787	23.4082	22.6434	27.2416	29.272	32.1662	34.2698	31.1232	31.3831	26.7221		5.74043	9.04405	14.0464	21.332	31.2917	43.5466	56.0714	64.6995	64.5676	54.0412	37.3402	21.3493	10.2235		18.3179	19.6803	21.2994	23.0741	24.8734	26.5325	27.8735	28.7604	29.1853	29.3328	29.5264	30.0405	31.0434
EPILEPSY	0.0171723	13.4376	0.0465113	-3.81511	11.0923	0.0436191	3.54817	0.906429	41.8433	43.216	46.1779	47.8629	52.5458	55.7562	63.9164	65.3882	79.5003	93.4771	107.69	111.239	101.111	100.117	9.92734	16.2251	26.2598	41.8355	64.9957	97.08	136.553	175.915	200.817	196.856	162.468	112.595	66.1399	33.3946	37.3046	41.0949	45.6771	50.9301	56.6622	62.5887	68.3584	73.6666	78.472	83.2159	88.7642	95.9197	105.261
EPILEPSY, UNSPECIFIED	0.0261051	13.6749	0.0309465	-0.791433	12.2587	0.0253295	3.25693	0.911082	21.8012	22.2116	26.0237	26.7493	32.4114	34.8172	41.5236	42.7498	63.1556	68.8456	79.431	102.85	99.6663	70.3523	5.58989	9.25335	15.1862	24.5759	38.8843	59.3673	85.7968	114.326	136.092	140.327	122.8	90.8228	57.2357	31.1616	18.6341	21.5768	25.182	29.4668	34.397	39.8592	45.6548	51.5537	57.439	63.4946	70.2219	78.112	87.5439
EPIPHORA	0.0506313	13.4718	0.0967471	0.790201	13.1421	0.0815121	1.4094	0.969705	39.3913	49.4328	62.1599	89.2965	125.635	150.712	202.064	255.025	304.402	338.415	321.543	262.872	164.666	119.058	20.1797	33.0642	53.678	85.8542	134.082	201.68	286.346	373.324	432.302	430.425	360.768	253.646	150.982	77.2001	31.9011	46.7647	67.7096	96.2438	133.218	177.678	225.362	267.804	293.89	294.959	270.465	228.377	180.022
ERYSIPELAS	0.0639837	14.2203	0.0715323	0.891055	14.1365	0.0581654	1.74806	0.993716	16.4175	19.7973	29.9131	49.6092	75.0537	99.8256	123.337	157.627	206.465	265.438	303.403	331.853	279.499	257.057	8.79297	14.9819	25.3733	42.5431	70.1601	112.635	173.28	249.781	327.841	380.088	380.307	325.57	239.685	153.856	14.5908	21.8073	32.4017	47.6494	68.9512	97.4474	133.285	174.643	217.123	254.44	280.586	292.028	289.15
ESCHERICHIA COLI(E. COLI),CONDITI.CLASSIF.ELSEWHERE,UNSP.SITE	0.0473508	15.0382	0.132292	0.62439	17	0.124993	6	0.958514	60.5529	49.4932	39.8842	43.1004	54.9193	73.2866	102.266	153.31	251.838	450.556	711.824	1138.8	1439.38	1599.16	9.08907	16.1293	28.5248	50.1482	87.2744	149.309	248.306	394.645	585.51	788.653	940.193	977.731	887.123	711.321	35.9701	41.995	50.1969	61.2654	76.2553	96.8214	125.715	167.887	232.941	340.182	526.258	846.278	1348.6
ESOTROPIA	0.0260222	12.8135	0.0139815	-0.909291	11.9611	0.0123348	2.16386	0.693864	14.1788	12.9769	14.214	15.5574	17.0242	19.884	24.4205	30.5356	35.9582	38.5536	26.3497	23.9257	13.7222		4.60179	7.25016	11.2601	17.0994	25.0801	34.896	44.9219	51.8204	51.7026	43.2687	29.8985	17.0981	8.19047		10.2853	12.5956	15.3245	18.4076	21.6728	24.8058	27.3538	28.8138	28.825	27.3786	24.8504	21.7777	18.636
EXOTROPIA	0.0267084	12.8283	0.0247334	-0.664812	12.084	0.0215972	2.05377	0.899308	19.7223	23.4791	24.3972	30.5592	32.5751	40.2549	47.2541	54.964	56.3563	62.1141	50.5991	38.219	28.1666		8.06102	12.7143	19.7729	30.0775	44.2106	61.6849	79.6872	92.3188	92.5621	77.8716	54.0977	31.1022	14.9787		17.1654	21.4305	26.5397	32.3989	38.7021	44.8511	49.947	52.9548	53.0905	50.2721	45.2259	39.0575	32.7677
FRAGMENTS OF TORSION DYSTONIA	-0.00351743	12.7059	0.0578222	-6.59323	9.22164	0.0774727	3.10894	0.51123	96.4795	103.513	88.7493	89.614	80.7011	65.0083	71.2337	79.9189	88.6533	92.4061	84.5863	68.67	48.3887	32.4703	20.5248	32.153	49.6328	74.8715	108.997	150.337	191.469	217.865	213.495	174.565	117.232	64.8696	29.9651	11.7176	82.8018	85.6923	88.9427	91.8926	93.8162	93.9626	91.7056	86.7939	79.6045	71.1704	62.7803	55.3542	49.2781
FRIEDLANDER'S BACILLUS;CONDITION CLASSIF.ELSEWHERE,UNSP.SITE	0.067164	15.3999	0.0446204	0.838627	17	0.0373709	3.73568	0.971579	10.3942	9.35541	10.0418	10.795	16.1239	25.1593	39.4078	62.9664	101.598	171.043	285.455	410.155	523.609	516.819	2.36686	4.27246	7.69037	13.7738	24.4572	42.7887	73.0227	119.688	184.336	259.789	326.741	361.26	351.077	303.927	6.4295	8.53082	11.5165	15.779	21.8971	30.7322	43.6006	62.6188	91.4288	136.564	209.123	324.554	500.319
GENERALIZED NONCONVULSIVE EPILEPSY	0.0255252	13.1767	0.0303571	-1.80269	11.984	0.0252841	2.29356	0.699043	28.4108	21.0648	25.6701	36.2742	45.7525	49.1823	49.6344	52.3316	63.4172	75.2712	67.7836	45.3657	27.4444	48.7055	7.77224	12.5148	19.9205	31.1319	47.2682	68.6349	93.1895	114.861	124.205	114.215	87.7136	56.2299	30.4089	14.0657	20.9862	25.4626	30.764	36.7878	43.2405	49.5712	54.9683	58.504	59.4702	57.7641	53.9708	48.9793	43.6184
GENITAL HERPES	-0.0276448	11.3892	0.0255305	-0.163382	8	0.0551747	2.62983	0.956244	80.8615	62.3493	54.5932	46.196	42.8878	39.281	37.8209	31.062	28.7665	17.2879	11.0745	9.94316			21.6573	30.8164	42.5099	56.0268	69.1194	77.6382	76.6592	63.9136	43.2863	23.1895	9.7742	3.2855			60.644	58.6183	56.3977	53.5066	49.5883	44.4608	38.2037	31.2187	24.1833	17.8411	12.705	8.88851
GIARDIASIS	-0.0156911	11.3894	0.00404409	-1.83854	8	0.00862069	3.16822	0.520477	10.5008	11.5283	7.49596	4.76248	5.48375	5.68113	7.84629	7.37065	6.01482	3.51878	3.43692				3.42293	4.86535	6.7016	8.81501	10.8477	12.1492	11.96	9.94498	6.72239	3.59741	1.51557				8.11315	7.99167	7.88896	7.74011	7.48833	7.08904	6.52073	5.79891	4.98328	4.16534	3.43233
GLAUCOMA	0.0964822	14.4683	0.151631	0.993944	14.4682	0.151611	0.00010504	0.993945	13.4325	21.9098	43.9857	88.7409	152.235	252.891	380.06	547.745	731.455	872.198	861.902	767.799	664.442	500.584	15.64	26.9955	46.3697	78.9983	132.756	218.115	345.547	517.241	712.073	874.752	934.952	859.093	680.513	470.979	15.6394	26.9944	46.3679	78.9955	132.752	218.114	345.554	517.269	712.132	874.828	935.004	859.099	680.487
GLYCOGENOSIS	0.0048243	12.4773	0.0107497	-8.21232	10.1172	0.012651	2.88368	0.401485	17.6435	15.6326	11.8097	16.0337	15.9602	15.7448	15.7807	16.5313	19.7443	19.1238	16.2299	11.4968	8.66664		4.45306	6.86815	10.4109	15.3643	21.7689	29.0219	35.4246	38.2635	35.2599	26.8967	16.7541	8.56372	3.64062		13.5212	14.4774	15.5218	16.5451	17.4093	17.9527	18.018	17.5064	16.4416	14.9969	13.4287	11.9469	10.6643
GOITER, SPECIFIED AS SIMPLE	0.0213014	12.4768	0.163957	0.591895	11.7306	0.147658	1.34736	0.973377	150.956	179.081	204.654	254.316	316.257	358.56	379.972	393.382	387.041	350.501	241.348	147.283	72.9442	45.9996	68.3883	105.881	161.431	240.309	344.746	467.497	583.067	645.386	609.098	473.672	298.779	153.725	65.535	23.5039	127.655	169.47	220.426	278.631	338.671	390.488	420.129	414.321	368.671	293.664	210.344	137.556	83.6962
GOITER, UNSPECIFIED	0.00998209	12.847	0.10118	-8.95846	10.853	0.0977709	2.53953	0.933731	107.46	122.284	140.797	144.859	165.822	167.999	161.51	172.157	177.568	172.879	152.179	123.047	96.7775	89.2934	32.6329	51.6053	80.5428	123.131	182.254	256.72	335.775	394.851	402.344	343.751	241.955	140.574	68.2875	28.1442	106.42	119.673	134.342	149.51	163.741	175.065	181.227	180.347	171.874	157.241	139.361	121.09	104.31
GOUT, UNSPECIFIED	0.0634128	14.0476	0.0641451	0.911302	13.9111	0.0536574	1.49994	0.989575	15.7246	20.6423	28.9938	46.6723	63.6769	91.5473	120.339	161.944	194.697	247.385	280.873	258.522	231.833	151.528	8.91039	15.0473	25.2404	41.8697	68.2012	107.88	162.95	229.547	292.756	327.812	315.086	258.06	181.197	110.6	13.4795	20.5488	31.0666	46.3477	67.7735	96.2795	131.408	170.124	206.285	232.1	241.619	233.671	212.114
GOUTY ARTHROPATHY	0.0678033	14.0525	0.0341391	0.951579	13.9443	0.0297641	1.23182	0.989576	7.08938	10.0797	16.3355	23.6536	35.0305	46.9911	66.0323	86.2366	118.858	141.975	157.334	139.826	111.944	70.3523	4.72442	7.97838	13.3813	22.1899	36.1206	57.0682	86.0424	120.893	153.679	171.478	164.309	134.28	94.1842	57.4838	6.31529	9.96093	15.5742	24.011	36.2315	52.971	74.0561	97.4622	118.788	132.333	134.001	123.776	105.48
HELMINTH INFECTION, UNSPECIFIED	-0.0331693	11.3796	0.0184361	-0.429361	8	0.0402141	2.6202	0.801417	68.122	70.7994	44.905	28.2574	21.6894	21.8318	22.4809	20.6378	19.0905	14.993	11.6473	5.59303			15.7226	22.3452	30.7785	40.4895	49.8353	55.8204	54.9372	45.6387	30.7918	16.4311	6.89757	2.30887			43.8537	42.3346	40.6741	38.5304	35.6494	31.9048	27.3593	22.3069	17.2362	12.6797	9.00076	6.275
HEMANGIOMA, ANY SITE	0.0115942	12.4841	0.192695	-0.335648	11.1238	0.180701	1.8426	0.964804	221.796	262.193	276.148	297.734	367.575	416.995	449.443	445.714	387.825	311.947	215.762	164.684	92.4441	91.9992	80.074	124.119	189.547	282.803	406.994	554.285	695.151	774.535	736.095	576.122	365.315	188.731	80.7307	29.0437	207.788	249.087	294.795	341.848	384.836	415.931	426.152	408.645	363.17	298.398	228.421	165.361	115.111
HEMIPLEGIA, UNSPECIFIED	0.0683481	14.756	0.05395	0.89571	15.0225	0.0427549	2.27303	0.995669	9.06161	12.3733	18.6692	28.0193	38.2225	57.1359	70.7929	97.3979	144.748	197.357	261.397	328.746	390.721	343.644	4.53117	7.92896	13.8142	23.8896	40.7988	68.2406	110.343	169.209	239.882	305.52	341.249	330.399	278.026	206.096	8.6586	12.6353	18.4647	26.9301	39.0357	55.9558	78.8751	108.719	145.891	190.189	240.724	295.408	351.788
HEPATIC OF MENTION WITHOUT B HEPATITIS VIRAL	0.000350364	12.2102	0.0227378	-1.3403	10.5447	0.0243746	2.18896	0.929146	31.7689	34.4641	34.2976	35.6392	43.3789	41.1476	38.5262	38.7486	32.82	31.21	24.0584	20.1971	10.1111		11.2889	17.1079	25.4149	36.625	50.4169	64.8642	75.7438	77.4527	66.7941	47.152	26.9252	12.5246	4.81652		29.3966	32.7657	36.2071	39.3615	41.7396	42.7666	41.9171	38.9417	34.094	28.1609	22.1515	16.8321	12.5344
HEREDITARY AND IDIOPATHIC PERIPHERAL NEUROPATHY	0.0565083	13.2974	0.208175	0.934098	13.0997	0.189214	0.958324	0.982179	70.3074	99.5295	146.808	227.091	322.723	405.146	498.901	623.241	766.498	857.664	733.018	539.727	346.666	170.469	49.1855	79.9442	128.74	204.248	316.395	471.983	664.212	856.85	977.902	952.972	774.59	523.162	296.774	143.68	62.8637	96.9225	147.621	220.671	320.761	447.53	588.99	715.533	783.762	759.185	645.282	484.45	326.425
HERPANGINA	-0.0209128	11.276	0.00374965	-1.53306	8	0.00810557	2.95859	0.774977	11.4603	9.11398	7.42524	5.15935	5.81113	6.89851	5.90676	4.10651	4.70725	3.67177	2.67316				3.40577	4.79246	6.52235	8.45483	10.2194	11.1953	10.7275	8.63624	5.62183	2.88339	1.15982				7.99268	7.81445	7.63893	7.40183	7.04946	6.54394	5.87445	5.06931	4.19884	3.35762	2.62706
HERPES SIMPLEX WITHOUT MENTION OF COMPLICATION	0.000337984	12.4803	0.237957	-2.17356	10.0056	0.262299	2.46304	0.927952	425.522	402.162	392.477	384.65	400.886	437.772	433.926	438.238	429.929	372.837	308.941	223.1	148.055	119.058	99.328	154.105	235.692	352.479	509.051	696.739	879.548	987.555	945.788	744.817	474.018	245.217	104.872	37.6908	349.685	380.678	413.055	443.187	466.19	476.241	467.826	438.013	388.913	328.208	266.072	210.313	164.409
HERPES ZOSTER WITHOUT MENTION OF COMPLICATION	0.0450498	13.4328	0.317353	0.48537	12.9115	0.259246	1.87629	0.978422	172.65	190.85	210.311	295.909	461.044	616.078	744.163	864.156	941.058	1007.44	961.764	914.46	803.108	649.406	68.3222	112.023	182.265	292.855	461.1	702.804	1017.83	1363.35	1630.73	1677.47	1443.05	1029.91	615.549	313.425	140.533	191.204	258.497	345.54	453.8	580.81	717.265	845.149	940.257	981.47	961.929	891.521	790.372
HERPETIC GINGIVOSTOMATITIS	-0.0111336	11.5558	0.00381873	-6.73536	8	0.00798586	3.5377	0.424615	9.54134	7.96719	6.08163	5.23873	6.13852	7.38547	6.17124	6.21241	4.18422	5.20167	4.7735				2.9091	4.19372	5.87414	7.88525	9.94892	11.4912	11.7474	10.2224	7.28763	4.14199	1.86384				6.94069	6.91184	6.92146	6.91639	6.84789	6.67331	6.36425	5.91945	5.37559	4.80377	4.28211
HYPERMETROPIA	0.0437436	12.2948	0.173367	0.967903	12.2794	0.172537	0.206117	0.968112	62.0454	114.559	183.015	324.801	488.872	629.794	709.34	662.832	520.413	386.453	229.128	127.708	58.4998		81.9152	125.395	188.745	276.778	389.918	516.949	626.575	668.869	603.534	444.987	264.345	127.49	50.7594		83.1197	126.838	190.257	277.927	389.881	514.55	620.839	660.217	594.577	439.01	262.412	128.082	51.9514
HYPEROSMOLALITY AND/OR HYPERNATREMIA	0.0927208	16.4395	0.0300051	0.956549	17	0.0254583	2.14065	0.988291	1.4392	2.65573	3.18225	5.15935	9.08501	16.313	25.0376	35.4844	56.7485	94.701	191.704	325.949	538.054	752.229	0.756042	1.43281	2.71204	5.12167	9.63173	17.9753	33.0888	59.461	102.62	166.235	246.245	326.824	386.892	414.161	1.32025	2.19315	3.65847	6.11638	10.2219	17.0209	28.1291	45.9415	73.8468	116.321	178.35	263.342	372.017
HYPERPARATHYROIDISM	0.0650688	13.4156	0.0634647	0.985561	13.3293	0.0604551	0.628456	0.994145	15.7779	22.2116	36.7019	56.1179	103.455	149.251	181.082	215.118	231.309	241.572	210.416	144.176	90.9997	54.1172	13.7606	22.4677	36.3272	57.8177	89.7395	133.912	188.175	242.137	275.962	269.844	221.893	153.034	89.3661	44.8185	15.2629	24.3868	38.5352	59.8307	90.3916	131.019	178.672	223.601	249.764	243.066	203.586	147.234	93.1951
HYPERPOTASSEMIA	0.0903357	14.8873	0.128454	0.98738	14.9652	0.117031	1.1845	0.996795	14.925	18.4694	29.8424	49.4504	91.4231	154.446	237.945	348.632	505.899	640.111	731.109	838.954	839.942	776.582	9.82845	17.3145	30.3869	52.9826	91.3635	154.65	253.917	397.211	577.732	759.391	879.537	885.377	775.358	598.411	11.9711	20.1116	33.6602	55.9297	91.7887	147.679	230.529	344.469	484.979	633.38	758.522	829.728	834.201
HYPOGLYCEMIA, UNSPECIFIED	0.060962	13.9689	0.093125	0.814142	13.7781	0.0756624	1.70562	0.935442	38.5918	36.2145	39.5306	52.6254	75.3811	121.901	169.445	239.125	343.891	423.018	402.31	329.057	256.388	251.645	13.6818	23.0165	38.4537	63.5177	102.986	162.061	243.33	340.323	430.172	476.268	451.371	363.484	250.3	149.478	23.1347	33.998	49.5939	71.467	101.1	139.268	184.982	234.319	280.15	313.98	329.536	325.356	305.076
HYPOPOTASSEMIA	0.0629066	14.9913	0.119672	0.823421	15.9958	0.0968754	3.42295	0.981807	29.4236	32.412	35.0047	42.0686	64.0043	84.243	127.48	186.477	285.966	457.288	669.244	951.436	1086.94	1098.58	8.50176	15.0523	26.555	46.5604	80.7845	137.708	227.993	360.311	530.721	708.486	835.792	859.111	769.925	609.413	22.1301	29.2379	39.1813	53.1027	72.5943	99.8624	137.996	191.507	267.486	377.609	539.621	773.814	1096.66
HYPOSMOLALITY AND/OR HYPONATREMIA	0.0861621	15.6136	0.178472	0.945567	17	0.165392	2.77148	0.984502	20.5219	24.8069	33.6611	42.7036	63.3496	102.747	170.767	289.351	530.089	922.684	1386.61	1936.74	2074.22	2102.45	8.12771	14.8248	26.9796	48.9052	88.0318	156.547	272.666	458.839	731.232	1075.87	1424.2	1666.89	1720.55	1585.54	15.1987	22.8473	34.6865	53.0711	81.6396	125.942	194.333	299.308	459.585	702.779	1064.75	1575.45	2237.94
IMPACTED CERUMEN	0.033338	13.1572	0.629514	-0.483319	11.9814	0.536043	2.57399	0.957737	601.797	613.172	672.727	789.381	984.537	1210.32	1419.03	1729.89	2071.84	2358.5	2477.64	2340.99	2059.77	1769.63	165.804	269.216	434.511	694.472	1092.42	1674.35	2460.29	3378.44	4175.26	4427.67	3854.68	2699.3	1533.72	724.615	487.997	594.448	727.928	891.691	1086.66	1308.8	1545.82	1775.24	1967.7	2098.09	2157.68	2154.14	2105.65
INFECTIOUS COLITIS, ENTERITIS, AND GASTROENTERITIS	-0.000490425	12.9877	0.152082	-66.1551	8	0.227136	4.11343	-0.47368	286.72	213.907	184.995	194.15	211.329	223.999	212.202	199.429	225.294	243.561	252.422	236.772	236.888	211.057	44.5547	71.1082	112.176	173.723	261.33	375.769	504.598	613.277	650.138	580.851	428.781	261.598	133.575	57.9671	203.552	207.379	213.347	220.108	226.326	230.67	232.019	229.905	225.072	219.735	216.921	218.952	227.081
INFECTIOUS DIARRHEA	0.00528129	12.8795	0.324677	-21.0993	9.26495	0.372351	3.45132	-0.0395021	610.912	461.675	412.278	457.674	491.655	549.365	533.812	470.563	623.188	684.479	686.047	619.273	439.832	403.173	103.091	164.043	258.315	400.019	603.23	872.422	1182.61	1454.56	1558.82	1398.45	1024.79	613.157	304.14	127.387	431.876	457.121	487.363	519.741	550.681	575.808	590.492	591.271	577.931	554.851	529.477	508.094	494.189
INFECTIOUS MONONUCLEOSIS	-0.0381262	11.1397	0.0178477	0.334399	8	0.0411243	2.30692	0.922986	80.9681	54.6235	34.1561	24.368	29.1375	33.5187	28.564	18.216	12.0296	10.5563	5.91914	3.41796			17.653	24.5495	32.9472	41.9926	49.7118	53.0733	49.2609	38.1509	23.7241	11.5512	4.38914	1.32173			48.4835	46.0351	43.2692	39.8525	35.5915	30.4821	24.7583	18.8895	13.4701	9.00898	5.72835	3.53042
INFECTIVE OTITIS EXTERNA	0.00427155	12.5485	0.536841	-12.8305	9.05694	0.596546	3.04113	0.896177	1054.56	961.556	980.556	1031.87	1158.95	1204.64	1179.85	1166.04	1180.08	1150.49	994.033	807.882	695.498	565.525	216.429	339.676	527.972	808.055	1206.48	1731.28	2332.04	2845.38	2997.11	2590.41	1779.47	972.943	433.063	160.76	903.184	967.689	1042	1119.03	1188.94	1238.87	1254.49	1224.57	1147.68	1036.32	912.179	794.327	693.176
INFESTATION, UNSPECIFIED	-0.012514	11.6823	0.0127318	-1.26936	8	0.0263792	3.06925	0.700736	30.3297	34.4641	25.5994	19.2087	15.0598	15.339	21.0704	21.1643	18.0445	17.1349	8.78323	6.5252			8.94865	13.0382	18.4955	25.2136	32.4224	38.3369	40.3308	36.3199	26.9458	16.0168	7.56789	2.87401			25.6733	25.2249	24.8111	24.2249	23.2881	21.8661	19.9038	17.4685	14.7674	12.0997	9.73859	7.81928
INFLAMMATORY AND TOXIC NEUROPATHY	0.0785855	13.6951	0.0670356	0.985804	13.695	0.0670237	8.34366e-05	0.985813	11.1404	20.3405	30.2667	51.7523	89.5406	125.309	169.004	218.066	316.301	384.159	350.184	239.568	122.777	56.8231	11.9441	19.8009	32.5551	52.8067	83.8108	128.501	186.765	250.709	301.118	313.561	277.104	206.816	131.407	72.0903	11.9433	19.7996	32.5531	52.804	83.8083	128.501	186.773	250.732	301.156	313.599	277.123	206.816	131.399
INTERSTITIAL AND DEEP KERATITIS	0.00991409	13.4917	0.0185131	-4.52466	8.3535	0.026452	5.11156	0.807358	25.5857	18.0469	14.7798	18.9705	19.7251	19.1535	21.8638	23.902	31.1202	30.4451	38.188	45.3657	50.5554	45.9996	3.80244	6.23106	10.1124	16.1568	25.1784	37.7345	53.2836	68.9689	79.2177	78.2939	65.308	45.8535	27.3434	14.04	17.6376	18.179	19.0112	20.0544	21.2399	22.5076	23.8238	25.2252	26.8926	29.2304	32.8716	38.5231	46.9047
INTEST.DISACCHARIDASE DEFIC.+ DISACCHARIDE MALABSORPTION	0.0179722	12.4026	0.0315546	-0.156403	11.5525	0.0289133	1.72995	0.655227	47.0671	34.7659	34.1561	37.4648	40.5961	53.3215	66.2086	78.1289	75.0545	68.0807	46.9712	29.5188	14.4444		13.7646	21.1372	31.886	46.8001	65.8848	87.1581	105.363	112.416	101.988	76.3148	46.4752	23.1637	9.58257		27.7718	34.4895	42.1653	50.374	58.2811	64.5998	67.7641	66.4443	60.3106	50.5255	39.3192	28.8123	20.1957
INTRAMURAL LEIOMYOMA OF UTERUS	0.000315664	11.6317	0.044481	0.55443	11.111	0.0436242	1.18813	0.759747	28.0377	56.1325	111.096	176.053	148.47	91.1415	74.9365	72.6536	64.4632	46.0501	25.7769	18.9542			32.3863	47.0609	66.5704	90.4706	115.92	136.446	142.658	127.354	93.3568	54.6445	25.3538	9.43632			49.2743	62.6194	77.2718	91.6595	103.181	108.498	104.631	90.7849	69.7549	47.1387	28.2071	15.2159
IRON DEF.ANEMIA SECONDARY TO INADEQUATE DIETARY IRON INTAKE	0.0167499	13.4759	0.231692	-1.77672	10.3918	0.231681	4.19771	0.580372	177.341	230.083	332.863	425.528	271.977	153.066	215.376	321.676	477.525	636.134	737.219	716.218	681.053	579.054	48.3105	79.3062	129.128	207.473	326.289	495.937	714.705	950.465	1127.09	1150.27	985.251	703.925	423.392	217.847	200.118	216.312	236.863	261.276	288.917	318.926	350.353	382.726	417.177	457.734	511.277	584.757	683.699
IRON DEFICIENCY ANEMIA SECONDARY TO BLOOD LOSS (CHRONIC)	0.00991065	13.659	0.0553671	-1.58055	8	0.0795105	5.82409	0.539761	37.579	50.7607	82.4556	114.935	73.9078	25.7274	34.3826	60.334	89.0455	120.403	159.435	171.209	181.277	178.587	10.1175	16.7382	27.456	44.4151	70.2608	107.281	155.105	206.821	246.366	254.088	222.18	163.995	103.02	55.8565	48.1817	49.7906	52.3128	55.5747	59.453	63.8733	68.8686	74.7272	82.2636	93.1804	110.29	137.166	177.9
IRON DEFICIENCY ANEMIA, UNSPECIFIED	0.00384753	12.9378	0.717957	-5.75139	8	0.749809	4.46942	0.314599	1478.43	1536.46	1667.21	1645.44	1025.62	732.298	1012	1410.32	1897.81	2391.24	2643.18	2711.69	2633.94	2584.1	221.428	356.127	569.496	902.276	1408.04	2143.63	3133.87	4287.96	5277.6	5539.81	4705.23	3151.9	1683.52	738.852	992.947	1059.93	1148.38	1255.33	1376.92	1507.49	1639.43	1765.11	1882.03	1999.35	2138.41	2320.12	2555.15
IRON DEFICIENCY ANEMIAS	0.00429991	13.1617	0.0496143	-6.90864	8.00386	0.0776035	4.43786	0.0177951	56.7683	61.6854	81.1119	100.726	61.7126	35.9534	38.967	56.6487	89.1763	112.448	104.826	77.0595	78.722	78.4699	12.8423	20.6669	32.8803	51.366	77.9728	113.216	153.742	189.527	204.916	188.261	144.287	92.2051	49.6608	22.8611	59.139	60.1652	61.9115	64.0165	66.1409	67.96	69.217	69.8435	70.1241	70.7977	72.9044	77.3317	84.6993
KERATITIS	0.0178869	13.1936	0.0567366	-5.03461	11.4713	0.0500644	2.75196	0.679704	63.6445	55.5289	51.7646	56.5941	68.9151	81.4836	88.1606	96.029	109.574	116.12	117.428	110.307	93.1664	67.6465	14.3656	23.163	36.9328	57.8471	88.0907	128.418	175.267	217.43	236.887	219.557	169.902	109.683	59.7019	27.7893	46.1306	52.9109	60.7923	69.5373	78.6819	87.477	94.9236	99.9865	102.011	101.139	98.2724	94.4504	90.502
KERATOCONUS	-0.0436656	10.8475	0.0103357	0.103404	8	0.0236209	2.29756	0.927566	38.4319	31.2048	23.8315	22.5424	17.7608	14.6086	11.1964	8.10772	8.36845	4.58971	4.20068				12.1497	16.4044	21.2461	25.9275	29.0985	29.102	24.9617	17.6101	9.83807	4.25175	1.42035				27.5788	26.1448	24.5323	22.5536	20.1022	17.1792	13.9202	10.5925	7.53119	5.02014	3.18011
LESION OF PLANTAR NERVE	0.0309097	11.9222	0.029983	0.986927	11.922	0.0299746	9.44801e-05	0.986944	17.0038	25.4709	34.0854	51.5142	80.7011	101.53	108.79	99.7144	74.0085	52.7817	22.34	10.2539			18.0394	26.7885	38.8686	54.458	72.4324	89.3032	98.9061	94.766	75.5924	48.7629	25.1917	10.5211			18.0379	26.7864	38.866	54.4557	72.4319	89.3069	98.9159	94.7797	75.6037	48.767	25.1905	10.5191
LESION OF SCIATIC NERVE	0.0374804	12.8213	0.0889759	0.830249	12.4522	0.0797898	1.05247	0.962505	42.2697	65.7293	91.3659	128.269	162.794	185.773	197.392	224.278	241.9	246.926	193.422	127.708	70.0553	29.7645	29.1997	46.0942	71.7905	109.468	161.505	226.546	294.738	344.319	348.141	294.897	205.713	118.434	57.0028	23.27	41.6928	60.7162	86.7999	120.819	161.92	205.89	243.856	263.417	254.299	216.454	162.319	108.522	65.8532
LESION OF ULNAR NERVE	0.0185103	12.3968	0.0372876	0.260142	11.7488	0.0337639	1.50658	0.970051	30.1165	38.3874	46.3194	58.8166	78.8186	78.2373	79.2564	77.4971	75.9698	65.7858	56.5182	32.9367	19.4999		16.3341	25.0772	37.8214	55.5012	78.1215	103.33	124.888	133.202	120.767	90.2703	54.8919	27.3084	11.2736		29.2658	37.9243	48.2058	59.6408	71.1218	80.7701	86.1399	85.0175	76.7105	62.9464	47.2212	32.8397	21.5331
LETTERS REGARDING PATIENTS	0.0171546	13.2814	0.022446	-6.39682	11.0343	0.0211945	3.21964	0.714792	25.4258	22.453	21.2857	20.558	24.5541	31.0027	33.501	36.0109	39.3579	48.9569	46.2074	35.4225	36.8332	40.5879	5.3414	8.65116	13.8597	21.8199	33.4173	49.0339	67.4449	84.4852	93.2032	87.7887	69.3102	45.8125	25.6061	12.2698	19.263	21.3061	23.7083	26.3791	29.1762	31.8945	34.2836	36.1141	37.2945	37.9769	38.5147	39.2334	40.3502
LIPIDOSES	0.0501521	12.7679	0.180192	0.946423	12.6241	0.172111	0.623432	0.962591	61.459	86.2509	152.889	288.447	490.263	598.791	562.817	525.633	610.112	524.757	417.394	230.246	119.166	62.2348	61.5412	97.0186	150.997	230.293	340.274	478.769	625.702	734.675	745.507	631.195	437.588	249.014	117.988	47.2868	70.5755	108.245	163.53	241.401	344.116	465.774	585.002	662.354	655.227	552.187	392.751	237.871	124.937
LIPOMA	0.013793	12.4423	0.249436	0.13293	11.3371	0.229321	1.63906	0.99544	258.256	309.936	368.221	444.022	529.222	593.759	594.467	581.018	519.236	425.619	314.287	234.597	150.944	83.8816	106.934	165.568	252.669	376.957	542.907	740.643	931.112	1039.76	988.545	771.168	485.214	247.794	104.508	37.0067	247.778	308.889	379.088	454.526	527.259	584.562	610.493	591.457	524.881	424.606	315.188	218.074	143.214
MAJOR DEPRESSIVE DISORDER, SINGLE EPISODE	0.0420562	13.7336	0.275775	0.433579	13.2167	0.216385	2.38757	0.895284	138.749	162.724	202.108	251.618	308.481	356.613	362.164	461.087	740.215	1111.93	1298.39	1236.68	1001	638.583	47.9747	79.8657	132.06	215.955	346.805	540.907	805.529	1117.49	1398.26	1523.52	1406.47	1089.22	712.295	399.547	116.265	151.292	197.067	255.779	329.072	417.072	517.142	622.945	725.108	814.267	884.503	933.511	962.974
MALIGNANT NEOPLASM OF BLADDER	0.100669	15.0511	0.00900276	0.990277	15.0509	0.00900172	0.000302749	0.990277		0.96572	1.83863	2.69874	6.46591	13.9593	19.219	26.0079	32.82	51.8637	61.6736	58.4161	52.722	45.9996		1.08723	1.92263	3.37828	5.87174	10.0203	16.5922	26.191	38.4773	51.1776	60.1578	61.7118	55.3491	43.9999		1.08719	1.92256	3.37817	5.87158	10.0202	16.5924	26.192	38.4798	51.1812	60.1606	61.7123	55.3475
MALIGNANT NEOPLASM OF BLADDER, PART UNSPECIFIED	0.0989692	15.2368	0.00935101	0.993206	15.2451	0.00921582	0.469176	0.993425		0.96572	1.76792	2.77811	6.54776	11.3623	18.5137	23.7967	32.297	48.1919	60.9098	74.263	75.1109	51.4113		0.997959	1.78145	3.16208	5.55825	9.60985	16.1643	26.0156	39.1546	53.6366	65.2558	69.5522	65.0084	54.0167		1.02624	1.81896	3.20558	5.59305	9.59483	16.0077	25.5561	38.2033	52.1623	63.6503	68.6301	65.5656
MALIGNANT NEOPLASM OF BREAST (FEMALE), UNSPECIFIED	0.0602426	13.6103	0.142874	0.869395	13.3877	0.123837	1.25184	0.965269	27.0249	55.5289	99.4275	160.337	230.399	284.462	370.363	439.291	482.755	407.107	395.055	384.676	346.666	254.351	27.0578	44.6904	73.2117	118.347	187.24	286.281	415.071	555.809	665.233	688.458	602.065	442.45	275.535	147.582	38.5575	58.6665	88.2744	130.586	188.396	262.204	347.158	430.037	489.932	506.621	473.486	402.398	315.224
MALIGNANT NEOPLASM OF BRONCHUS AND LUNG, UNSPECIFIED	0.114298	14.9252	0.0151909	0.962794	14.9251	0.0151891	8.06742e-05	0.962798	0.586339	1.44858	2.19221	7.85809	15.0598	28.6491	41.2591	57.5964	74.9238	84.2977	90.5055	105.335	81.6108	51.4113	1.13069	1.9947	3.50483	6.11602	10.5488	17.8425	29.2313	45.5395	65.8201	85.8251	98.5722	98.5343	85.927	66.2676	1.13066	1.99464	3.50473	6.11587	10.5486	17.8425	29.2319	45.5418	65.8249	85.8314	98.5765	98.5341	85.9231
MALIGNANT NEOPLASM OF COLON	0.0938985	14.5338	0.0268454	0.995741	14.5337	0.0268416	0.000222202	0.995742	2.18545	4.64753	7.56668	12.5412	27.1732	42.6085	61.0953	89.5008	115.589	139.68	154.088	149.147	104.722	81.1758	2.64047	4.56931	7.86671	13.4271	22.5893	37.1134	58.7006	87.5485	119.863	146.325	155.624	142.793	113.489	79.2028	2.64035	4.56911	7.86637	13.4265	22.5887	37.1132	58.7021	87.5538	119.874	146.338	155.633	142.794	113.484
MALIGNANT NEOPLASM OF COLON, UNSPECIFIED	0.0349234	13.1152	0.12104	0.0899007	12.4603	0.100897	1.66222	0.773347	42.3763	66.5743	132.947	196.532	303.816	330.398	306.27	257.867	254.976	216.634	184.257	188.299	163.944	159.646	32.4198	52.0929	82.7804	129.238	196.208	285.21	388.124	479.729	519.673	477.135	364.009	230.587	122.691	55.6585	64.0255	86.3286	114.932	150.136	190.897	233.88	272.796	299.019	304.536	286.523	249.786	203.907	158.102
MALIGNANT NEOPLASM OF LIVER, SPECIFIED AS SECONDARY	0.0773942	14.3837	0.0304047	0.963755	14.3514	0.0266533	1.2654	0.992492	3.41143	7.30326	11.4561	19.3674	30.7745	49.5881	62.594	82.5513	95.0603	119.638	127.548	137.34	126.388	116.352	3.32715	5.71452	9.75992	16.5129	27.5056	44.6633	69.639	102.032	136.637	162.383	167.391	148.342	113.546	76.1029	4.36497	7.02778	11.2392	17.7714	27.6006	41.7235	60.6625	83.6038	107.539	127.421	138.123	137.159	125.965
MALIGNANT NEOPLASM OF UPPER LOBE, BRONCHUS OR LUNG	0.11114	14.5218	0.0158927	0.935625	14.5217	0.0158904	6.64039e-05	0.935637		1.14679	2.9701	8.81059	15.8783	32.4636	50.2515	71.9165	83.2922	102.962	91.8421	84.8276	62.8331	32.4703		2.72619	4.69005	7.99816	13.4416	22.0538	34.8186	51.8067	70.7142	86.0132	91.1139	83.2592	65.9062	45.8143		2.72608	4.68987	7.99788	13.4412	22.0537	34.8195	51.8099	70.7204	86.0207	91.1184	83.2588	65.9026
MELANOMA OF SKIN, SITE UNSPECIFIED	0.0482406	13.6311	0.0440245	0.680157	13.2474	0.0355062	1.7133	0.973155	16.5241	25.6519	26.0237	36.5917	45.1795	70.446	90.6291	103.716	127.357	129.124	137.095	123.357	103.277	70.3523	8.20264	13.5483	22.1826	35.8065	56.4916	85.9663	123.751	164.107	194.172	198.7	172.281	126.052	78.4805	42.1631	14.8803	21.0531	29.4994	40.713	54.9563	71.9159	90.2773	107.483	120.149	125.391	122.322	112.341	98.2308
MERALGIA PARESTHETICA	0.0470959	13.7804	0.0938145	0.563881	13.3526	0.0732423	2.10396	0.988968	39.2314	47.0185	52.1889	72.6278	109.184	144.463	174.822	203.114	240.593	280.89	285.264	292.391	265.055	251.645	15.7466	26.2303	43.3582	70.7709	113.175	175.175	257.701	351.302	430.061	457.993	414.908	317.839	207.422	116.975	33.7501	45.6267	61.4406	82.0134	107.883	138.864	173.495	208.674	240.038	263.408	276.444	279.011	272.989
MIGRAINE	-0.0551372	11.1183	0.206464	0.531829	8	0.403717	2.00791	0.975871	795.076	771.671	757.021	698.1	563.189	390.537	250.905	165.313	120.689	73.2823	46.9712	31.3831	18.7777		211.803	297.318	404.339	524.569	634.881	694.89	660.722	521.356	327.391	159.54	60.2986	18.0048	4.33582		692.203	664.76	626.848	573.639	503.066	417.132	322.628	230.064	150.304	90.2618	50.576	27.0286	14.0633
MILD MENTAL RETARDATION	-0.0138424	12.5505	0.0182235	-13.064	8	0.0324078	4.04287	0.0163092	27.1315	30.2995	33.944	32.8611	34.4576	28.081	23.3626	16.5313	17.783	19.7357	20.0487	30.1402	34.6666		7.18456	11.1356	16.976	25.2241	36.0381	48.5466	60.0272	65.8727	61.8565	48.2128	30.7524	16.1221	7.0396		25.8461	26.0638	26.5253	27.0529	27.4796	27.6484	27.438	26.8125	25.8788	24.9041	24.2311	24.1083	24.658
MIXED HYPERLIPIDEMIA	0.0851851	14.4789	0.0623511	0.98334	14.4649	0.0579695	0.90747	0.990242	6.39643	10.0193	21.3564	36.433	73.0075	100.637	133.034	167.419	223.856	280.584	299.585	338.689	278.055	221.88	6.37848	11.0098	18.906	32.1836	53.9967	88.4611	139.489	207.341	282.751	343.464	362.937	330.256	259.792	179.089	7.32918	12.2575	20.383	33.5619	54.3723	85.8587	130.405	187.198	248.83	300.287	324.72	313.937	273.733
MOLLUSCUM CONTAGIOSUM	-0.0434677	10.7664	0.00908569	0.282363	8	0.0211118	2.18838	0.918617	34.1676	31.8084	25.5994	15.3987	13.0955	12.4173	10.3148	6.84418	6.79936	5.04868	2.29128				11.1872	14.9734	19.1891	23.1175	25.5384	25.0543	20.9979	14.4154	7.80617	3.25905	1.04897				25.2987	23.8168	22.1436	20.1208	17.673	14.8318	11.7535	8.70478	5.99078	3.84278	2.32899
MYCOSIS FUNGOIDES	0.0287715	12.8882	0.0202724	-0.358519	12.2196	0.0175408	2.03122	0.927294	16.7906	15.8137	17.6792	23.1774	29.0557	38.7128	39.0551	43.8027	51.5183	46.0501	40.0974	33.2475	26.7221		6.33846	10.0329	15.6648	23.9377	35.3781	49.691	64.7262	75.7634	76.932	65.7071	46.4413	27.2111	13.3739		13.1889	16.6565	20.8638	25.7613	31.1273	36.492	41.1151	44.1049	44.735	42.8397	38.9473	33.954	28.7194
MYOPIA	-0.00444377	12.3893	0.324832	-2.25592	9.24372	0.396013	2.6811	0.96742	678.235	577.199	592.393	642.776	634.068	671.023	635.726	579.228	522.505	492.476	388.181	292.391	233.999	156.94	144.92	224.109	341.816	510.159	736.001	1007.32	1272.19	1427.44	1360.61	1058.82	660.355	332.46	137.73	47.7949	569.066	601.537	635.269	664.698	683.004	682.675	657.295	604.523	528.903	441.772	356.558	282.534	222.989
NEOPL.UNCERT.BEHAVIOR OF LYMPHATIC AND HEMATOPOIETIC TISSUE	0.0729749	14.9893	0.0278749	0.89727	15.4673	0.0221961	2.44663	0.978004	5.86339	5.61325	6.85951	11.5093	13.5866	22.3187	30.5036	51.9104	82.6384	129.277	158.289	190.474	214.499	202.939	1.98218	3.50794	6.18451	10.8321	18.7617	31.8931	52.5741	82.5471	120.489	159.01	185.189	187.962	166.575	130.654	3.88976	5.66986	8.29791	12.1551	17.7558	25.7547	36.9231	52.0954	72.129	97.9192	130.276	169.308	214.509
NEOPLASM OF UNCERTAIN BEHAVIOR OF SKIN	0.018729	13.2889	0.0586888	-5.03878	11.2754	0.0532899	3.09008	0.796063	64.2308	57.5811	48.9359	54.3716	69.0788	82.7822	98.1227	116.456	103.429	112.754	108.072	105.646	113.389	102.823	13.9043	22.5411	36.1586	57.029	87.5653	128.951	178.234	224.641	249.563	236.727	188.067	124.933	70.1061	33.7045	48.3633	54.2828	61.247	69.0498	77.3237	85.4979	92.8306	98.5852	102.366	104.447	105.703	107	108.948
NEUROTIC DEPRESSION	0.0234349	13.0442	0.409862	-2.21227	11.6555	0.352745	2.43441	0.785247	379.308	451.957	502.583	576.974	663.615	719.393	678.043	800.769	1031.28	1240.6	1242.64	1049	798.053	543.878	116.244	186.947	298.059	468.616	720.42	1068.57	1497.98	1925.63	2181.31	2086.9	1636.61	1046.6	553.454	246.911	343.537	411.53	493.316	588.297	693.291	801.099	899.632	973.154	1007.28	996.482	947.734	875.17	793.302
NONINFECTIOUS DERMATOSES OF EYELID	0.0122828	12.9996	0.117995	-16.2905	10.888	0.112721	2.78396	0.940076	124.89	128.622	144.898	156.765	179.245	197.703	194.041	195.322	207.119	207.455	194.186	175.87	156.722	137.999	34.2496	54.6664	86.2236	133.457	200.532	287.812	385.457	466.936	493.367	439.743	324.403	198.154	101.449	44.1855	116.95	130.731	146.382	163.101	179.606	194.073	204.31	208.328	205.258	196.096	183.364	169.621	156.654
NONSUPPURATIVE OTITIS MEDIA, NOT SPECIFIED AS ACUTE OR CHRONIC	0.00310901	12.5558	0.0827282	-1.71172	10.5549	0.0852986	2.27023	0.940324	125.477	118.482	111.096	120.967	135.211	148.927	157.807	149.414	134.026	116.426	93.1786	64.0091	59.9442	35.1762	32.5814	50.5934	77.3384	115.367	165.746	224.961	280.823	311.553	295.779	232.712	149.463	78.7211	34.4832	12.7424	102.888	114.832	127.307	139.137	148.659	153.838	152.686	144.049	128.474	108.466	87.5081	68.416	52.5633
NONTOXIC MULTINODULAR GOITER	0.0383307	12.7731	0.16245	0.812077	12.3608	0.145363	1.10483	0.989344	84.806	124.518	166.891	224.154	300.378	373.899	421.055	466.878	484.716	441.836	324.216	210.671	104.722	73.0582	55.2498	87.0952	135.522	206.595	305.011	428.618	559.198	655.237	663.555	560.997	388.738	221.327	104.998	42.1511	82.1909	118.406	167.501	230.834	306.566	386.773	455.217	489.449	471.072	400.42	300.483	201.576	123.145
NONTOXIC NODULAR GOITER	0.0297445	12.4527	0.0467293	0.778216	12.0902	0.0425897	1.14378	0.986041	29.0505	39.5342	57.7755	72.3103	89.868	102.017	117.254	122.669	113.236	108.164	68.7383	38.219	24.5555		19.7153	30.3864	46.0387	67.9333	96.2744	128.431	156.886	169.518	156.068	118.695	73.5477	37.3253	15.7342		28.4691	39.8024	54.4522	72.262	91.9613	110.592	123.467	125.487	114.064	91.7695	65.4921	42.0308	24.7055
NONTOXIC UNINODULAR GOITER	0.0294722	12.5701	0.157861	0.723935	12.0068	0.141564	1.20261	0.982796	106.66	150.23	192.986	238.521	302.588	339.894	406.597	436.237	424.307	372.378	241.921	151.323	73.6664	54.1172	61.7477	96.1407	147.515	221.218	320.182	438.968	555.106	625.307	603.187	481.498	312.859	166.233	73.3267	27.2643	101.821	140.903	191.043	251.7	318.711	382.339	426.932	435.05	397.256	321.628	231.447	150.181	89.5618
OBESITY	0.0180187	12.5923	0.537124	-2.19449	11.0925	0.493418	2.0863	0.961281	643.374	724.109	875.613	1026.39	1230.57	1298.71	1304.51	1366.94	1453.89	1398.18	1190.13	918.81	690.442	446.467	210.005	330.393	514.91	790.451	1184.43	1707.24	2313.08	2844.51	3028.08	2652.75	1851.07	1029.07	465.881	175.969	606.67	728.028	870.511	1030.28	1197.16	1351.78	1464.85	1502.81	1442.81	1290.45	1081.85	862.345	664.615
OPTIC ATROPHY	0.0633674	14.4194	0.0264558	0.864832	14.4308	0.0208008	2.07495	0.991726	6.0233	7.36362	11.1025	15.6368	22.7535	28.568	37.909	51.0681	75.9698	101.586	123.538	127.086	121.333	121.764	2.82238	4.85618	8.3096	14.088	23.5207	38.2957	59.905	88.1222	118.597	141.798	147.212	131.507	101.547	68.7129	5.27073	7.64534	11.0661	15.9196	22.6483	31.6696	43.2186	57.1381	72.7342	88.8608	104.195	117.445	127.854
ORGANIC SLEEP APNEA	0.0807022	13.711	0.0120221	0.985973	13.7108	0.0120197	0.000262073	0.985978	1.70571	3.13859	4.6673	11.5887	18.17	24.9158	34.4708	44.5398	57.7946	55.3825	46.5893	32.3153	22.3888		2.1164	3.50956	5.77018	9.35561	14.8324	22.6956	32.8815	43.9467	52.5139	54.4213	47.9358	35.7399	22.7357		2.1163	3.50939	5.7699	9.35524	14.8321	22.6957	32.8829	43.9505	52.5199	54.4266	47.9374	35.738	22.7328
PARALYSIS AGITANS, PARKINSON'S DISEASE	0.147759	16.623	0.0418546	0.975923	16.6229	0.0418532	0.00017387	0.975924		1.14679	2.05078	6.03247	11.4586	24.8347	48.9291	110.033	216.403	368.707	471.812	466.086	439.832	413.997		1.76709	3.37392	6.4295	12.2086	23.0291	42.918	78.2766	137.586	227.932	346.677	473.876	579.009	641.185		1.76712	3.37396	6.42956	12.2087	23.0293	42.9183	78.2773	137.587	227.933	346.677	473.869	578.993
PARKINSON'S DISEASE	0.132887	16.0839	0.0285832	0.977072	16.0838	0.0285814	7.02995e-05	0.977075	0.852857	1.32787	2.5458	4.60373	10.4764	18.8289	37.7327	74.8647	157.301	288.234	349.229	355.468	254.944	167.763	0.929238	1.73223	3.22364	5.98072	11.0347	20.1606	36.2064	63.1509	105.046	162.658	228.493	285.842	317.503	317.44	0.929246	1.73224	3.22365	5.98072	11.0347	20.1607	36.2067	63.1521	105.048	162.662	228.495	285.838	317.491
PEDICULUS CAPITIS (HEAD LOUSE)	0.0137632	12.4011	0.0183539	-0.757015	11.2159	0.0175492	2.0261	0.453593	27.6646	27.342	24.1144	20.2405	20.7073	23.6984	32.2668	41.0651	46.288	40.6954	30.5504	15.8469	8.66664		8.00949	12.2941	18.5342	27.1787	38.2144	50.4697	60.8871	64.8153	58.6717	43.82	26.6489	13.269	5.4851		18.6255	21.9341	25.5585	29.256	32.6241	35.1031	36.067	35.0344	31.9505	27.3436	22.1322	17.1676	12.9441
PITYRIASIS VERSICOLOR	-0.0411482	11.3342	0.10387	0.473019	8	0.222115	2.21603	0.978139	387.57	321.826	301.111	272.176	194.387	146.33	128.714	104.979	84.8613	59.8192	34.1782	24.2365	9.38886		91.9577	130.756	180.371	237.892	293.819	330.277	325.717	270.166	181.039	95.4314	39.4103	12.9449	3.44675		306.749	293.287	276.903	255.434	227.67	193.766	155.608	116.713	81.317	52.8087	32.4184	19.1962	11.1738
POLYNEUROPATHY IN DIABETES	0.0968962	13.6682	0.128113	0.929471	13.6681	0.128091	5.5687e-05	0.929488	10.4475	22.6341	53.9568	121.999	247.342	376.902	474.657	601.024	748.845	786.982	581.412	396.173	204.388	113.646	23.2861	38.5733	63.3866	102.809	163.266	250.703	365.363	492.368	594.064	621.093	549.973	410.102	259.592	141.549	23.2848	38.5712	63.3833	102.805	163.262	250.704	365.379	492.411	594.135	621.164	550.007	410.098	259.573
PREDOMINANT DISTURBANCE OF EMOTIONS	0.0083261	12.7507	0.242378	-6.81078	10.6701	0.237002	2.51839	0.804652	290.505	336.433	366.948	396.635	409.808	415.372	417.088	425.181	457.65	443.825	394.1	345.214	292.499	167.763	83.95	132.383	206.22	315.078	466.97	660.118	868.336	1027.66	1051.17	895.37	622.292	353.724	166.967	66.5534	279.823	314.615	353.286	393.409	431.105	460.934	476.537	472.508	447.198	404.702	353.447	301.714	254.85
PRESBYOPIA	0.0546191	12.3441	0.241178	0.539655	12.2854	0.238088	0.337515	0.540611	6.34313	102.306	1228.63	2013.58	1407.77	1194.9	1014.46	765.074	550.095	426.537	281.445	170.277	93.8886	43.2938	110.553	170.093	257.695	381.144	543.126	731.04	903.346	986.92	913.419	690.649	419.938	206.878	84.0501	28.621	116.341	177.299	265.813	388.576	546.495	724.991	882.332	950.272	870.431	656.568	402.984	203.318	85.9852
PROFOUND VISION IMPAIRMENT, BOTH EYES	0.0801636	15.5289	0.0419176	0.926355	16.652	0.0353292	2.83376	0.992039	5.22375	6.76004	8.20313	10.6362	16.7786	29.2172	40.9065	68.7576	108.136	173.032	246.885	352.05	504.832	511.407	2.02751	3.68237	6.67059	12.0286	21.5178	37.9666	65.4478	108.602	169.838	243.873	313.528	355.264	354.563	315.889	4.16008	6.08621	8.9918	13.3827	20.0125	29.9853	44.8996	67.0733	99.9532	148.77	220.872	324.147	465.292
PSEUDOMONAS INFECT.IN CONDIT.CLASSIF.ELSEWHERE,UNSPEC.SITE	0.0591726	14.999	0.0257126	0.78699	15.8893	0.0200867	3.57141	0.984175	6.92947	6.3979	8.34456	9.52496	12.277	19.1535	27.5061	37.3797	58.0561	82.1558	126.402	190.784	233.277	240.821	1.81584	3.21505	5.67087	9.93752	17.2219	29.2941	48.3253	75.9434	110.97	146.642	171.049	173.918	154.434	121.395	5.05273	6.54769	8.61173	11.4607	15.3916	20.8129	28.2981	38.7039	53.4304	74.8966	107.011	154.83	223.978
PSYCHALGIA	0.00139438	12.3894	0.207947	-0.57921	10.524	0.213069	2.0768	0.93478	312.466	318.205	355.492	412.669	416.028	393.54	344.532	344.209	372.004	342.086	271.516	181.773	94.6108	73.0582	92.2637	142.228	215.879	319.85	456.522	615.467	762.041	835.143	777.121	592.686	364.725	182.331	75.3062	26.1046	280.628	318.026	357.078	394.054	423.48	438.492	432.383	401.502	348.411	282.503	216.068	158.328	112.96
PSYCHOSEXUAL DYSFUNCTION	-0.0273521	10.6937	0.00367047	0.794992	10.2904	0.00394358	1.02157	0.900987	7.03607	6.3979	6.71808	8.49309	11.1312	10.713	5.90676	3.89592	2.48438	1.83588					4.7048	6.24441	7.92151	9.42537	10.2558	9.87858	8.1005	5.42176	2.85275	1.15389					6.18832	7.28633	8.22771	8.79939	8.77605	8.0122	6.5571	4.70985	2.91986	1.55314
PTERYGIUM	0.00882769	12.3146	0.107251	0.319671	11.1102	0.102209	1.62078	0.941515	107.78	135.865	173.609	207.723	245.541	244.045	237.681	216.592	191.298	156.968	93.5605	61.2126	27.4444	37.882	49.8385	76.2473	114.612	167.66	235.29	310.255	373.503	395.874	355.164	261.202	155.372	75.2669	30.1596	10.1398	117.533	142.896	170.499	198.019	221.603	236.043	235.967	218.249	184.679	142.478	100.976	66.7966	41.9896
PTOSIS OF EYELID	0.0730877	13.5098	0.113739	0.974178	13.4695	0.110968	0.445335	0.976064	22.3342	31.3255	55.4418	103.505	192.259	305.158	413.826	450.663	435.944	437.246	365.841	283.069	199.333	116.352	23.1066	37.946	61.7637	99.093	155.351	234.817	335.5	440.935	515.648	519.279	440.614	313.704	189.112	97.9548	24.3076	39.5073	63.6066	100.855	156.09	232.644	327.518	424.387	490.929	492.624	421.41	307.133	192.942
PURE HYPERCHOLESTEROLEMIA	0.0407723	12.5628	0.663672	0.546569	11.979	0.607855	1.30817	0.908149	351.91	562.17	918.679	1581.14	2472.51	2794.63	2580.46	2465.9	2481.38	2254.31	1903.67	1324.62	887.608	654.818	266.266	419.55	655.957	1012.85	1532.67	2244.47	3115.66	3966.16	4409.68	4039.62	2916.58	1649.21	748.505	281.024	478.635	666.213	916.924	1241.2	1639.65	2089.69	2527.09	2835.22	2874.93	2577.96	2031.5	1425.08	911.055
PURE HYPERGLYCERIDEMIA	0.0215378	12.3603	0.167806	0.767528	11.7352	0.15374	1.17345	0.990333	110.925	173.95	239.517	327.579	413	447.43	436.042	406.86	368.473	299.096	212.325	114.968	64.9998	37.882	75.8072	116.517	176.188	259.751	368.301	492.216	602.682	651.719	597.591	449.137	272.659	134.62	54.946	18.8216	128.078	173.943	230.943	297.112	366.05	425.344	457.507	446.211	387.339	296.253	200.401	121.831	67.9136
REACTIVE CONFUSION	0.0867	15.8253	0.0740741	0.94142	17	0.0652503	2.66669	0.983487	7.62241	9.83827	11.3854	17.2243	22.9171	36.1157	63.0348	107.296	205.027	360.445	584.467	784.267	944.664	968.698	2.89844	5.3385	9.81266	17.9709	32.6998	58.829	103.789	177.222	287.256	431.081	583.799	701.113	745.011	709.81	5.47972	8.37055	12.8981	20.0052	31.1561	48.5902	75.6794	117.457	181.469	278.957	425.104	634.9	918.113
RETICULOSARCOMA	0.0630643	13.8574	0.0275373	0.8734	13.6634	0.0232009	1.40581	0.965299	8.36866	10.4418	11.2439	20.1612	28.892	44.2316	56.8636	75.3912	97.414	111.989	102.535	80.4775	51.2776	70.3523	4.37379	7.31081	12.1256	19.8573	31.8556	49.4523	72.9522	99.7391	122.565	131.307	120.082	93.2384	61.9142	35.6492	6.4982	9.86308	14.8199	21.9221	31.6857	44.3099	59.2162	74.5683	87.2648	93.972	92.8926	84.7581	72.2257
RETINAL DETACHMENT WITH RETINAL DEFECT	0.0629995	13.3672	0.0196133	0.961587	13.3261	0.0187726	0.690861	0.968889	5.54357	7.00147	10.5368	14.0493	31.02	51.536	68.5889	71.7059	67.8629	58.5953	59.9551	45.6764	30.3332		4.3953	7.15305	11.5206	18.2474	28.1463	41.6597	57.9223	73.538	82.4797	79.2382	63.99	43.3607	24.8914		4.83453	7.6903	12.0917	18.6671	28.0154	40.2977	54.4939	67.6274	75.0289	72.7911	61.1217	44.609	28.6896
RETINAL VASCULAR OCCLUSION	0.0652885	13.7632	0.0654483	0.954238	13.6224	0.0584935	1.05422	0.989905	17.377	23.4791	28.9231	49.1329	76.6088	117.843	151.107	195.849	240.07	256.412	254.141	217.507	143.722	102.823	11.1148	18.4928	30.524	49.7306	79.3339	122.388	179.24	242.912	295.233	311.871	280.219	213.014	138.044	77.3468	14.1607	22.3067	34.7816	53.3671	79.9043	115.4	158.325	202.548	236.914	249.318	234.447	197.887	151.889
SCABIES	0.0168591	13.4645	0.147584	-3.31124	10.6247	0.145734	3.96357	0.951646	126.17	137.132	155.859	175.735	183.992	178.712	193.16	213.117	257.461	296.189	343.119	374.422	408.054	392.35	30.9713	50.758	82.4509	132.022	206.579	311.674	444.489	582.944	679.715	681.351	574.1	404.852	241.193	123.237	124.882	135.499	148.732	164.219	181.468	199.802	218.443	236.873	255.523	276.506	303.507	340.122	389.163
SCLERITIS AND EPISCLERITIS	-0.00298457	11.7028	0.0242315	0.228062	10.7469	0.0252268	1.65765	0.984522	33.4746	35.792	41.0156	47.3073	54.019	50.6432	49.987	42.4339	39.3579	22.9485	17.5665	11.4968			16.8214	24.5604	34.9313	47.7749	61.6858	73.3066	77.584	70.3488	52.5836	31.5035	15.0075	5.74777			31.9875	37.3658	42.7782	47.5891	50.9172	51.764	49.3318	43.4858	35.1005	25.884	17.5873	11.194
SENILE CATARACT	0.140871	14.8789	0.182611	0.903514	14.8788	0.18259	2.78375e-05	0.903523	4.79732	9.17434	28.7817	81.6765	169.423	354.34	721.418	1254.59	1701.93	1832.67	1478.07	1094.37	769.164	524.937	14.0603	24.765	43.4599	75.789	130.76	221.583	364.537	572.085	835.943	1105.34	1288.68	1305.38	1149	889.873	14.0603	24.7648	43.4594	75.7882	130.759	221.584	364.545	572.11	835.995	1105.41	1288.72	1305.36	1148.92
SENILE DEMENTIA, UNCOMPLICATED	0.226595	17	0.0355873	0.779932	17	0.0355873	0.000110119	0.779932						2.67825	7.93445	22.112	82.7692	239.277	610.053	1187.28	1778.83	2316.22						16.4107	31.3336	58.8196	107.098	185.227	296.331	428.416	555.766	656.018						16.4107	31.3336	58.8196	107.098	185.227	296.331	428.416	555.766
SHIGELLOSIS, UNSPECIFIED	-0.0191533	11.7617	0.00528904	-3.16409	8	0.0108366	3.22372	0.617274	17.377	13.8822	8.48599	6.5881	7.52992	7.7101	7.66997	7.68654	5.75331	5.96662	4.39162	4.35013			3.52889	5.17221	7.3881	10.1555	13.1918	15.7948	16.8768	15.4921	11.7606	7.17886	3.49359	1.36953			10.0894	9.95731	9.85367	9.69801	9.41932	8.96053	8.29199	7.42906	6.44239	5.44414	4.54389	3.80119
SPECIFIC DISORDERS OF SLEEP OF NONORGANIC ORIGIN	0.0446109	13.9698	0.0385515	0.496609	13.5359	0.0292783	2.51577	0.977381	16.3109	17.2622	22.9829	30.8767	40.0232	42.2027	54.924	66.3359	94.4066	118.261	134.804	137.029	138.666	121.764	5.65659	9.51195	15.8803	26.2002	42.3999	66.525	99.4499	138.257	173.452	190.476	179.155	143.414	98.359	58.6006	13.9256	18.0901	23.5389	30.5389	39.3019	49.8853	62.0745	75.3169	88.8291	101.915	114.212	125.5	135.776
STAPHYLOCOCCUS INFECT.IN CONDIT.CLASSIF.ELSEWHERE,UNSP.SITE	0.0600557	14.6785	0.0305766	0.808632	14.9673	0.0233392	2.77108	0.990447	7.78232	8.99327	10.6782	14.8431	19.3977	27.8375	40.8183	51.9104	74.6623	105.104	139.959	181.773	197.166	205.645	2.71343	4.72953	8.20525	14.1231	23.9881	39.8578	63.915	96.9769	135.645	169.957	186.302	176.754	145.622	105.608	6.35639	8.63315	11.805	16.1949	22.2054	30.3068	41.0088	54.8414	72.409	94.5529	122.379	156.707	197.979
STENOSIS AND INSUFFICIENCY OF LACRIMAL PASSAGES	0.0517331	13.7159	0.0439706	0.76596	13.4244	0.0360624	1.57709	0.919854	17.6435	19.7973	26.3773	34.6073	42.9697	56.4867	81.0196	105.19	131.411	157.274	168.791	152.565	133.611	54.1172	7.71787	12.8059	21.0718	34.2055	54.3223	83.3264	121.141	162.645	195.412	203.682	180.369	135.071	86.2161	47.5657	12.8026	18.692	27.0125	38.4268	53.4211	71.9058	92.656	112.874	128.482	135.643	132.782	121.315	104.657
STREPTOCOCCAL SORE THROAT	-0.0422154	11.0334	0.0522093	0.448766	8	0.117318	2.18402	0.931604	232.83	189.764	119.016	72.3103	75.7084	86.5155	83.3999	63.5982	39.2271	22.0306	12.9839	9.01099			55.3108	76.3003	101.444	127.85	149.259	156.556	142.04	106.873	64.153	29.9807	10.887	3.12361			150.752	142.746	133.426	121.816	107.432	90.4506	71.839	53.2691	36.6687	23.5061	14.2277	8.29682
STREPTOCOCCAL SORE THROAT AND SCARLET FEVER	-0.0427578	10.9237	0.0431385	0.601876	8	0.100752	2.05741	0.904372	204.206	176.968	95.7503	53.7366	52.3002	67.2808	68.8534	54.5428	33.9968	17.8999	10.6926	3.72869			48.7317	66.4615	87.1497	107.986	123.462	126.228	111.054	80.5966	46.4334	20.7386	7.17311	1.95513			132.224	124.001	114.466	102.876	88.9792	73.1485	56.4367	40.4104	26.6816	16.2883	9.32246	5.1078
STREPTOCOCCUS INFECT.IN CONDITION CLASSIF.ELSEWHERE;UNSP.SITE	0.0201445	14.3229	0.0381245	-0.18087	12.2227	0.036325	6	0.818322	51.2247	33.9209	18.0327	16.3512	18.0882	22.1564	32.2668	42.118	62.2403	98.5257	147.024	204.456	235.444	270.586	4.35611	7.45921	12.6989	21.4106	35.524	57.4205	89.0393	129.576	172.074	202.416	206.159	180.225	135.899	89.6096	19.4026	21.1813	23.5837	26.6706	30.552	35.4095	41.5648	49.6423	60.9185	77.9608	105.467	150.588	222.712
SUBJECTIVE VISUAL DISTURBANCES	0.038351	14.064	0.0425865	0.31932	13.4605	0.0324145	3.17365	0.963176	21.3214	23.5394	25.6701	26.5905	33.4754	46.5853	61.2716	69.8106	81.2001	114.59	154.47	182.706	180.555	162.352	5.84621	9.87936	16.5821	27.5223	44.8505	70.9625	107.192	150.974	192.5	215.555	207.334	170.097	119.761	73.3708	17.5268	21.3911	26.336	32.5615	40.252	49.5369	60.4593	73.0088	87.2896	103.811	123.575	147.555	176.534
THALASSEMIAS	-0.0133262	12.2767	0.0310021	-6.74831	8	0.0577945	3.49193	0.540531	71.2136	60.2972	58.1998	58.6579	42.3967	38.1447	35.6169	38.4327	38.4426	44.8262	37.0423	20.5078	31.7777		14.7251	22.4224	33.4976	48.6013	67.4651	87.7069	103.75	107.772	94.6767	68.2496	39.8731	19.0037	7.49752		52.3656	52.2009	52.3059	52.2754	51.7349	50.3554	47.9186	44.4177	40.1395	35.6348	31.504	28.115	25.5676
THROMBOCYTOPENIA, UNSPECIFIED	0.034877	14.1235	0.0401601	0.159791	13.203	0.0318044	3.91307	0.870403	33.9011	25.833	17.962	20.2405	25.7818	33.681	49.2818	64.3352	90.3531	111.224	151.415	184.57	191.388	159.646	5.28551	8.95915	15.087	25.1319	41.1259	65.3921	99.3776	141.029	181.515	205.58	200.373	166.827	119.348	74.3824	18.4856	21.4793	25.3011	30.0793	35.9551	43.0771	51.6227	61.891	74.5275	90.876	113.172	144.062	186.268
THYROTOXICOSIS WITH OR WITHOUT GOITER	0.00985519	12.9309	0.154993	-11.3269	10.5585	0.154927	2.86285	0.317681	235.975	196.222	171.841	190.182	223.115	220.428	227.895	261.553	299.172	313.171	288.701	247.336	186.333	146.116	47.2396	75.1501	118.128	182.194	272.746	389.866	519.65	625.652	655.478	577.325	419.243	251.222	125.842	53.513	168.164	185.222	204.497	224.784	244.293	260.602	270.934	272.929	265.824	251.305	232.902	213.982	196.742
TICS	0.000885641	11.9334	0.00672756	-1.66177	10.5293	0.00750205	2.21952	0.725922	9.43473	11.3472	9.47603	9.84246	14.7325	13.7159	11.9017	9.58185	10.4606	10.2503	8.78323	4.03941			4.01184	5.95756	8.64196	12.1014	16.0814	19.8043	21.9088	20.9776	16.7392	10.8164	5.60448	2.34966			8.96319	9.95767	10.9724	11.9003	12.5971	12.8941	12.6379	11.7556	10.3212	8.56428	6.78001	5.19363
TOBACCO USE DISORDER	-0.00278743	12.2941	0.279681	-0.549806	10.1297	0.304102	2.16361	0.94259	375.737	413.57	527.899	698.497	802.509	733.353	625.676	487.832	412.931	318.985	252.041	200.417	156.722	110.94	132.913	204.079	308.6	455.664	648.365	871.519	1075.19	1171.36	1078.3	807.876	484.807	234.992	93.7422	31.2953	437.473	484.917	533.36	577.259	608.925	619.206	599.799	547.25	466.837	372.562	281.084	203.821	144.432
TRIGEMINAL NEURALGIA	0.0261357	13.0675	0.0498848	-1.29123	12.0684	0.0415853	2.00034	0.955298	35.6601	43.2763	49.6431	62.4679	75.3811	82.5387	83.0473	105.506	114.282	108.929	94.7062	71.7772	56.3331	48.7055	13.7869	22.0669	34.8954	54.1343	81.4933	117.125	157.038	190.532	202.009	181.327	135.353	84.0424	43.8959	19.5584	33.2114	41.6851	51.859	63.5445	76.116	88.3417	98.3639	104.042	103.772	97.4328	86.6068	73.6634	60.7025
TUBERCULOSIS OF LUNG, INFILTRATIVE	0.0208164	12.7399	0.0344586	-2.47666	11.688	0.0312477	2.28858	0.903741	33.8478	34.4038	35.0047	41.7511	50.3359	60.9504	69.1179	71.7059	72.3086	71.1405	54.036	52.2016	41.8887		11.939	18.7331	28.9641	43.7642	63.8192	88.1847	112.557	128.451	126.416	104.008	70.4281	39.3639	18.391		28.4481	33.9165	40.2439	47.2216	54.4019	61.0406	66.1335	68.638	67.8974	64.0571	58.0576	51.0898	44.1359
UNSP.VIRAL INFECT.IN CONDITIONS CLASSIF.ELSEWHERE,UNSP.SITE	-0.00479107	12.1824	0.775591	-8.5735	8	0.84472	2.98376	0.82114	2583.2	2237.21	2163.5	2341	2507.87	2529.08	2265.73	2020.08	1969.72	1928.9	1639.79	1323.06	1107.89	944.345	408.85	633.49	974.285	1480.67	2207.25	3187.57	4365.43	5467.61	5913.43	5134.17	3386	1693.71	667.296	215.15	1815.6	1949.67	2108.07	2276.28	2432.17	2543.71	2571.56	2481.27	2265.06	1957.32	1621.28	1312.24	1057.03
UNSPECIFIED ACQUIRED HYPOTHYROIDISM	0.0207384	13.1591	0.489583	-3.76487	10.7992	0.452149	3.32644	0.971092	542.79	510.806	546.852	676.748	841.878	954.511	984.665	1004.09	1121.63	1223.46	1289.8	1326.17	1297.83	1415.16	128.33	207.922	334.407	531.45	828.42	1251.7	1799.42	2393.03	2832.45	2854.9	2366.22	1595.67	886.019	413.842	484.436	542.952	614.364	697.743	790.8	889.085	985.687	1072.34	1142.78	1197.25	1243.49	1290.48	1344.92
UNSPECIFIED CATARACT	0.134688	15.7427	0.114453	0.97365	15.7426	0.114444	6.99202e-05	0.973653	3.73125	4.76824	11.9511	25.3999	52.5458	116.22	239.973	438.343	727.924	1006.52	1016.56	950.815	829.831	800.934	4.7516	8.71848	15.9632	29.1176	52.758	94.4816	165.843	281.536	453.242	674.773	905.478	1076.28	1130.59	1063.21	4.75161	8.71847	15.9631	29.1174	52.7578	94.4817	165.845	281.543	453.258	674.797	905.494	1076.27	1130.54
UNSPECIFIED DEFICIENCY ANEMIA	0.0441384	14.5784	0.0458517	0.534617	14.6904	0.0358846	4.27218	0.954398	17.3237	19.4351	24.3265	28.9717	27.1732	26.9448	38.8788	60.4393	96.2372	156.203	218.053	277.476	281.666	343.644	4.36957	7.57911	13.0816	22.3922	37.8001	62.3651	99.1688	148.926	205.68	253.744	273.103	253.778	204.331	144.501	14.987	17.8516	21.6301	26.564	32.9733	41.2877	52.1224	66.4656	86.101	114.364	156.939	221.562	317.203
UNSPECIFIED DISORDER OF AUTONOMIC NERVOUS SYSTEM	0.025326	12.7478	0.276709	-0.184481	11.8516	0.241241	1.67387	0.957226	195.251	266.237	369.282	496.012	588.398	573.064	587.855	612.922	685.69	681.878	521.648	387.162	245.555	181.293	96.1471	151.702	236.536	361.947	537.695	762.728	1008.09	1200.16	1235.52	1058.39	738.462	420.548	198.585	79.118	209.66	271.217	346.353	433.728	528.025	618.075	686.38	712.642	682.959	600.439	486.404	367.896	264.183
UNSPECIFIED DISORDER OF EYE AND ADNEXA	0.0178281	12.9651	0.174125	-4.32696	11.4797	0.153252	2.34059	0.807242	179.74	183.547	205.361	223.757	267.476	275.129	293.751	320.729	374.619	375.897	347.701	288.041	228.944	154.234	51.8543	82.683	130.327	201.688	303.229	435.857	585.151	710.94	752.962	671.25	493.604	299.5	151.9	65.4158	151.228	178.531	210.095	244.868	280.611	313.581	338.677	350.551	345.808	325.238	293.809	257.78	222.213
UNSPECIFIED GLAUCOMA	0.12822	16.5894	0.0531661	0.997228	16.5893	0.0531646	7.39146e-05	0.997228	1.27929	2.35394	3.32368	7.69934	13.8321	31.652	59.1557	116.351	205.027	323.268	464.366	581.364	686.109	727.876	1.20311	2.29593	4.37673	8.32689	15.7841	29.7176	55.2643	100.54	176.179	290.795	440.404	599.167	728.445	802.369	1.20312	2.29593	4.37672	8.32688	15.7841	29.7176	55.2645	100.541	176.181	290.798	440.407	599.166	728.436
UNSPECIFIED IRIDOCYCLITIS	0.0316313	13.0566	0.0298177	-0.169364	12.4227	0.0255146	2.23822	0.935243	20.7884	24.143	26.8723	30.8767	36.8311	51.7794	52.72	62.2293	73.6162	80.1669	67.4018	69.2914	46.2221		8.29913	13.2704	20.9593	32.4618	48.7608	69.8753	93.3279	112.699	118.848	106.091	78.7813	48.6871	25.3206		18.1109	22.6948	28.3176	34.9819	42.503	50.4083	57.8787	63.838	67.2784	67.7324	65.5041	61.3758	56.2513
UNSPECIFIED NEUROTIC DISORDER	0.0159795	12.9723	0.0349064	-4.83766	11.4462	0.0310054	2.34735	0.779999	30.3297	33.3173	44.3393	50.3235	60.3212	54.3765	49.8107	51.2787	67.0783	71.2935	59.1914	43.8121	41.1665	29.7645	10.3022	16.3933	25.7513	39.6355	59.097	83.9256	110.842	131.986	136.805	119.631	86.7661	52.2505	26.4288	11.3844	30.0292	35.135	40.9357	47.1815	53.4065	58.8935	62.7343	64.0555	62.402	58.0697	52.0259	45.3741	38.9547
UNSPECIFIED PSYCHOSIS	0.102272	16.4371	0.0910193	0.951519	17	0.0834056	1.83394	0.962292	6.34313	7.36362	8.34456	13.8906	18.9885	31.7332	47.4304	108.243	295.772	638.887	1044.25	1232.95	1217.66	1366.46	2.29741	4.35361	8.24015	15.5614	29.2666	54.6301	100.605	180.927	312.644	507.422	753.596	1003.38	1192.08	1281	3.27252	5.68007	9.88535	17.2193	29.9446	51.8073	88.7668	149.775	247.212	396.017	609.336	889.257	1223.42
UNSPECIFIED SCHIZOPHRENIA	0.0211062	12.6688	0.0277267	-1.16824	11.8261	0.0247173	1.98082	0.920024	21.9078	25.4105	32.7418	40.4811	50.5814	55.107	48.4002	49.5939	59.4944	57.9833	44.1071	40.3941	25.9999		10.085	15.752	24.2277	36.3811	52.6521	72.0715	90.9127	102.251	98.8877	79.7364	52.804	28.8185	13.1297		21.5673	26.6436	32.5877	39.2014	46.0185	52.2343	56.7461	58.4137	56.5551	51.4249	44.1935	36.3105	28.9
UNSPECIFIED SEPTICEMIA	0.0861463	16.1157	0.0373277	0.938039	17	0.0313871	2.54202	0.990371	3.09161	3.80252	5.37446	7.46122	11.3767	21.2637	28.9167	46.3298	81.7231	137.232	219.581	405.805	590.054	757.641	1.18618	2.21451	4.12752	7.67015	14.177	25.954	46.7228	81.7358	136.469	212.299	299.876	377.467	422.076	424.994	2.3605	3.67819	5.77429	9.11342	14.4244	22.8301	36.0261	56.5338	88.0863	136.143	207.936	310.567	449.23
VARICELLA WITHOUT MENTION OF COMPLICATION	-0.0224518	11.7272	0.00541727	-2.47048	8	0.0111623	3.16552	0.468455	25.6923	13.7615	8.55671	7.46122	6.13852	6.97967	6.61204	6.63359	7.19164	6.42559	4.96444	3.72869			3.69624	5.40295	7.6933	10.5347	13.6204	16.2138	17.2013	15.6537	11.7623	7.09657	3.40946	1.3183			10.5286	10.3713	10.238	10.0444	9.71694	9.19757	8.45852	7.52004	6.45985	5.39689	4.44449	3.66227
VIRAL EXANTHEM, UNSPECIFIED	-0.012176	12.2467	0.018195	-5.95049	8	0.0346652	3.43221	0.846566	38.1121	33.3777	27.2259	27.2255	31.7566	31.4897	28.1232	23.2702	19.4828	20.5007	21.7671	13.9826	14.4444		8.81232	13.3865	19.9406	28.8274	39.835	51.492	60.4829	62.3022	54.2129	38.6793	22.3544	10.5358	4.10878		31.3341	31.1514	31.1141	30.9779	30.5195	29.5469	27.9382	25.7008	23.0161	20.2158	17.6529	15.538	13.9223
VIRAL WARTS	-0.00176465	12.3867	0.40348	-2.4749	9.44374	0.461883	2.60883	0.955873	798.648	776.017	787.924	804.145	799.89	812.32	839.994	804.454	746.1	681.266	557.926	427.245	307.666	211.057	180.981	280.44	429.091	643.55	935.262	1293.63	1657.36	1892.7	1838.14	1453.64	916.352	463.803	192.484	66.7957	695.3	746.984	801.881	853.05	891.264	905.502	885.275	825.072	729.222	612.831	495.474	391.653	307.274
VISUAL DISTURBANCES	0.031226	13.1015	0.187328	-0.347533	12.2815	0.155532	1.87525	0.962546	134.592	148.117	172.336	220.185	258.145	351.905	443.183	452.979	465.233	432.657	404.792	358.265	279.499	192.116	50.7423	81.5582	129.712	202.845	308.833	450.925	617.538	769.475	840.909	778.053	596.484	378.4	201.059	90.9095	113.373	147.203	189.377	239.957	297.226	356.598	409.913	446.316	455.878	435.046	389.451	330.453	269.333
VITAMIN D DEFICIENCY	0.0233359	12.6379	0.65655	-2.27351	11.1922	0.596501	2.14174	0.981462	756.484	859.129	1032.96	1286.11	1542.57	1831.92	2049.38	1880.15	2023.2	1987.19	1794.64	1540.26	1134.61	860.463	249.775	395.057	620.135	961.674	1462.27	2153.51	3010.65	3869.4	4361.28	4072.67	3013.49	1752.04	818.631	316.659	726.593	880.499	1066.38	1283.11	1522.58	1764.95	1974.66	2102.89	2104.18	1964.89	1718.91	1427.09	1143.33
VOLUME DEPLETION DISORDER	0.0225396	14.4597	0.250098	0.0560767	13.8607	0.228955	6	0.906259	250.793	167.734	132.947	133.905	149.207	169.298	193.512	242.6	387.041	645.16	1044.25	1609.24	2175.33	2895.27	25.9748	44.8403	77.0598	131.427	221.313	364.895	581.375	877.72	1222.63	1523.68	1653.39	1540.01	1232.62	858.839	110.087	123.441	141.41	164.906	195.33	234.819	286.845	357.582	458.85	613.518	861.683	1256.12	1832.81
WHOOPING COUGH	-0.00848581	12.0691	0.0142454	-1.25123	9.16833	0.0211301	2.68155	0.877451	23.6135	28.5491	28.6402	22.2249	22.5079	20.5332	26.1837	25.4814	20.3981	14.3811	10.5017	6.5252	8.66664		7.7684	11.6536	17.1073	24.3026	32.8713	41.3778	47.0295	46.5324	38.5947	26.0603	14.1711	6.256	2.27654		24.5859	25.184	25.7333	26.0156	25.8059	24.9011	23.1779	20.6685	17.6084	14.3933	11.4236	8.93639	6.98274
ABSCESS OF ANAL AND RECTAL REGIONS	-0.00719126	12.4643	0.0317474	-30.4506	8	0.0569108	3.84147	0.517143	48.986	48.1653	52.3303	53.816	53.2005	47.5592	48.6646	42.9604	34.6506	38.2476	42.9615	43.8121	35.3888		13.2803	20.4761	31.0326	45.7988	64.9079	86.5797	105.75	114.277	105.283	80.2017	49.8263	25.3742	10.7394		47.9627	48.215	48.8506	49.5234	49.9068	49.6978	48.6675	46.7554	44.1666	41.3845	38.9991	37.4115	36.7837
ACUTE APPENDICITIS	-0.0215149	11.9875	0.0458339	-1.872	8	0.0899626	3.02567	0.930043	130.007	101.521	92.3559	81.1209	71.7798	68.3359	60.39	58.6493	53.2181	42.6843	34.5601	27.6544	23.111		26.4379	39.47	57.6362	81.3898	109.318	136.434	153.384	149.61	121.807	80.3674	42.5332	18.2201	6.41934		92.2699	90.8135	89.4274	87.3588	83.9546	78.7221	71.4677	62.4578	52.4788	42.6507	33.9836	26.9673	21.5906
ACUTE APPENDICITIS WITHOUT MENTION OF PERITONITIS	-0.0151233	12.2985	0.0236822	-9.50433	8	0.0442289	3.53352	0.659929	57.6212	49.4932	38.3284	33.0199	33.9665	37.0085	32.5313	30.325	26.8052	26.3143	24.0584	22.6828	23.8333		11.0799	16.8932	25.2726	36.7256	51.074	66.546	78.9393	82.2953	72.6319	52.6613	30.9761	14.8761	5.91743		39.3762	39.271	39.3827	39.4088	39.0697	38.1188	36.3896	33.8713	30.7722	27.5005	24.5071	22.0707	20.2709
ACUTE BRONCHIOLITIS	0.0245121	13.2814	0.0693151	-2.58119	11.9713	0.0577011	2.5367	0.983351	52.3974	57.0982	62.4428	78.4222	93.3874	112.486	120.251	125.512	136.118	145.341	136.14	126.775	124.222	110.94	16.5116	26.7607	42.9177	67.6787	103.911	153.033	211.562	266.718	296.359	281.066	223.127	148.024	82.9081	39.7691	48.0706	57.293	68.2637	80.8315	94.5145	108.368	120.961	130.599	135.917	136.586	133.481	127.97	121.37
ACUTE BRONCHITIS	0.0141931	12.4342	0.844878	-18.278	8.24548	0.861385	3.39636	0.96917	1696.23	1743.55	1875.4	2171.37	2543.97	2836.59	2848.38	2822.22	2964.39	2965.41	2782.95	2519.04	2342.88	2253.98	374.1	588.411	920.546	1427.82	2183.96	3265.07	4698.96	6339.85	7665.2	7755.68	6093.79	3588.13	1620.62	588.452	1648.18	1794.21	1976.96	2190.27	2422.95	2654.86	2854.46	2982.04	3004.09	2915.69	2749.38	2553.29	2366.39
ACUTE CHOLECYSTITIS	0.029135	13.709	0.105283	-0.57876	12.3513	0.0858148	3.31854	0.981922	67.6422	73.1533	81.9605	98.7421	117.532	132.046	147.845	159.627	200.451	265.897	283.737	311.656	329.332	343.644	18.5872	30.849	50.7933	82.5503	131.369	202.174	295.359	399.176	483.41	507.965	452.892	340.679	217.914	120.248	62.3644	72.4328	84.8769	99.8336	117.293	137.001	158.424	180.912	204.185	229.007	257.287	290.899	331.258
ACUTE CYSTITIS	0.00439211	12.7658	0.097325	-7.89969	10.1965	0.105547	2.76764	0.617488	150.956	139.003	142.706	126.523	128.663	134.318	154.722	160.154	174.168	165.383	133.467	117.454	98.2219	62.2348	33.1951	52.2355	81.0709	123.127	180.807	252.184	325.779	377.194	377.124	315.105	216.337	122.37	57.7873	23.1163	119.661	129.474	140.146	150.664	159.677	165.549	166.626	161.802	151.21	136.532	120.365	104.904	91.3726
ACUTE EDEMA OF LUNG, UNSPECIFIED	0.109924	16.2943	0.0260097	0.986843	16.6965	0.0246371	1.44429	0.990346	1.38589	1.75037	1.76792	4.44498	7.52992	15.4202	28.0351	45.0663	86.0381	131.725	220.345	279.651	330.054	378.82	0.727258	1.36903	2.57348	4.82507	9.00403	16.66	30.3633	53.9107	91.6684	145.814	211.412	273.962	316.08	329.159	0.876552	1.56775	2.80661	5.02017	8.94782	15.8284	27.6302	47.2243	78.2441	124.188	186.338	261.206	341.401
ACUTE GINGIVITIS	-0.000897609	12.4964	0.0801338	-1.80714	10.0291	0.0919818	2.45541	0.961067	107.247	120.896	127.148	147.637	153.218	150.469	144.936	136.884	114.674	99.5967	68.7383	56.5517	40.4443	45.9996	32.8629	50.8356	77.3683	114.813	163.908	220.719	272.816	298.97	279.64	216.246	136.25	70.3015	30.134	10.8828	114.037	122.815	131.685	139.472	144.703	145.751	141.218	130.568	114.712	96.0209	77.3906	60.9285	47.4969
ACUTE LARYNGITIS	0.00218691	12.3269	0.22848	-0.230908	10.5936	0.23175	1.96212	0.983303	362.198	352.488	352.31	396	474.467	531.267	516.356	440.238	391.356	325.869	246.885	168.412	104.722	75.7641	105.906	162.708	246.069	363.125	515.923	691.749	850.565	923.618	848.913	637.211	384.674	188.195	75.9378	25.6783	308.992	354.498	402.165	447.495	483.722	502.251	494.652	456.451	391.192	311.083	231.678	164.221	112.695
ACUTE LARYNGITIS AND TRACHEITIS	0.00797602	12.1155	0.0213334	0.391304	11.2891	0.0202155	1.49416	0.906042	24.5196	22.9962	28.6402	40.4811	53.6098	50.3186	35.6169	38.8539	40.0116	29.3741	25.9678	9.32172	7.94442		11.2841	16.9873	25.0415	35.7546	48.6654	61.739	70.8503	70.9193	59.622	40.8738	22.5952	10.1506	3.76222		21.3756	26.6229	32.4373	38.3397	43.5044	46.7959	47.0304	43.5111	36.6159	27.9051	19.3893	12.4761	7.56907
ACUTE LARYNGOPHARYNGITIS	0.01019	12.3176	0.0438953	-0.836257	11.2012	0.041925	1.90121	0.946192	52.2375	52.2092	55.8661	63.341	84.0568	93.9821	98.299	85.7101	79.108	64.7149	48.8806	32.9367	28.8888		20.2931	30.9975	46.4812	67.7485	94.5843	123.851	147.82	155.209	138.048	100.881	59.7967	28.9332	11.596		45.4284	54.0439	63.4662	73.0264	81.6093	87.672	89.5165	85.9065	76.8582	64.018	50.0246	37.186	26.7008
ACUTE LARYNGOTRACHEITIS	0.0155779	12.715	0.0561902	-1.23181	11.3907	0.0506927	1.97326	0.915003	59.1137	60.5989	64.7764	76.4378	87.9036	120.44	119.369	118.457	106.175	94.854	71.2206	41.9477	42.611	35.1762	19.8193	31.0643	47.9803	72.427	105.521	145.681	185.759	211.682	207.824	170.315	114.681	63.6454	29.4931	11.5723	51.609	61.9197	73.4841	85.6516	97.2368	106.476	111.255	109.766	101.479	87.8094	71.6346	55.8173	42.1411
ACUTE MYOCARDIAL INFARCTION OF UNSPECIFIED SITE	0.122882	16.7183	0.0310395	0.995133	16.7604	0.030878	0.479351	0.995177		1.08644	1.83863	5.6356	10.8038	19.5593	30.9444	49.3834	94.145	148.248	252.804	347.7	476.665	505.996		1.22929	2.35762	4.5137	8.61314	16.3351	30.6314	56.2802	99.8163	167.181	257.56	357.1	443.002	498.591		1.25163	2.38803	4.54932	8.6395	16.3074	30.4345	55.6623	98.3423	164.412	253.778	354.365	445.452
ACUTE MYRINGITIS WITHOUT MENTION OF OTITIS MEDIA	-0.00911954	12.0577	0.0266556	-0.999734	9.43764	0.0367792	2.54498	0.873481	60.6595	51.3039	38.3991	37.5442	40.4324	47.8838	47.6949	42.2233	36.8735	29.2211	25.7769	17.0898	10.1111		14.6576	21.9793	32.254	45.807	61.944	77.9567	88.5709	87.564	72.5148	48.8432	26.4714	11.6396	4.21696		44.8437	46.5626	48.1495	49.1803	49.1971	47.7692	44.6207	39.7955	33.7674	27.3571	21.4061	16.4238	12.5289
ACUTE NASOPHARYNGITIS (COMMON COLD)	-0.00711347	12.3447	0.529991	-4.81496	8	0.667722	3.11573	0.912185	1458.55	1250.06	1138.47	1130.69	1161.33	1206.18	1138.59	1008.41	1009.71	953.435	806.721	652.831	478.11	389.644	246.221	381.972	586.106	883.803	1296.2	1818.56	2377.84	2786.82	2781.91	2248.23	1431.25	722.813	296.894	101.523	1106.72	1150.33	1199.97	1245.58	1275.14	1275.19	1233.71	1145.35	1016.92	867.79	721.66	594.9	493.219
ACUTE PANCREATITIS	0.0410225	14.0222	0.0589403	0.351086	13.4562	0.0447929	2.98415	0.986001	29.0505	28.368	35.2169	41.1161	56.0652	66.0634	83.3999	100.241	131.28	164.465	187.503	218.75	236.166	238.116	8.33593	14.058	23.5458	38.9925	63.3873	100.018	150.607	211.326	268.196	298.552	285.064	231.814	161.562	97.8527	23.859	29.5448	36.8427	46.057	57.4538	71.1838	87.2079	105.307	125.29	147.391	172.409	201.058	233.846
ACUTE PHARYNGITIS	-0.00949663	12.0054	0.72385	-1.79847	8	0.829264	2.70688	0.950876	2760.54	2305.66	2044.56	2049.85	2259.47	2370.25	2161.43	1919.42	1732.79	1461.06	1153.09	832.429	591.498	443.761	430.673	659.767	1001.37	1497.42	2186.08	3068.14	4033.28	4757.91	4730.36	3699.55	2190.24	994.791	360.152	107.25	1894.66	2019.21	2157.64	2290.16	2388.73	2417.26	2338.9	2133.48	1818.07	1449.93	1098.28	807.56	588.302
ACUTE PULMONARY EDEMA DUE TO FUMES AND VAPORS	0.120121	16.3411	0.0412018	0.99551	16.341	0.0412002	0.000421362	0.99551	1.4925	2.05216	2.68723	7.22309	15.6328	24.0231	48.4883	82.7619	149.717	241.878	341.019	458.628	529.387	500.584	1.11405	2.10173	3.95969	7.44165	13.9224	25.8346	47.2446	84.2345	143.983	230.526	336.835	440.31	512.798	539.408	1.11405	2.10171	3.95966	7.4416	13.9223	25.8345	47.2447	84.2354	143.985	230.531	336.84	440.311	512.793
ACUTE PYELONEPHRITIS	-0.00262849	12.5815	0.0745755	-3.22847	9.8198	0.0888667	2.66836	0.852173	132.459	117.395	109.823	107.632	125.308	116.22	111.347	107.296	112.582	108.623	87.2595	73.3308	55.6109	32.4703	28.8479	44.8599	68.6806	102.63	147.74	201.002	251.66	280.264	267.39	211.69	136.978	72.7545	32.1624	12.0017	105.677	112.274	119.095	125.163	129.293	130.19	126.735	118.454	105.987	91.126	76.1201	62.6346	51.3977
ACUTE RENAL FAILURE	0.0898485	15.2489	0.0636034	0.976129	15.5297	0.0557734	1.63907	0.99334	6.82286	9.11398	12.9411	19.288	30.8563	53.8084	91.5107	143.096	214.703	324.798	411.475	502.44	493.276	522.231	3.75845	6.73602	12.0349	21.3855	37.6472	65.2263	110.047	177.887	269.334	371.777	456.315	490.836	462.818	387.658	5.18872	8.54796	14.0587	23.0135	37.3347	59.677	93.2793	141.283	205.328	283.723	370.079	453.728	524.399
ACUTE RENAL FAILURE, UNSPECIFIED	0.0988053	16.0314	0.167736	0.979945	17	0.159023	2.16974	0.996249	11.1404	13.0976	21.9221	33.4167	61.3852	97.6343	171.296	276.61	478.178	784.381	1247.22	1847.87	2359.49	2521.86	5.66348	10.5334	19.5584	36.2078	66.6714	121.599	218.101	380.2	632.736	981.497	1382.93	1736.76	1936.91	1942.93	8.47842	14.0255	23.3073	38.8332	64.7091	107.496	177.34	289.28	464.438	729.943	1113.47	1626.41	2251.02
ACUTE SINUSITIS	-0.0152872	11.8828	0.605422	-0.239178	8	0.766026	2.52437	0.981267	2266.04	1907.78	1661.49	1656.07	1732.29	1777.95	1588.39	1373.47	1168.84	918.095	643.085	426.624	274.444	173.175	389.087	589.134	880.828	1290.84	1832.13	2469.73	3064.1	3336.83	3002.17	2113.37	1141.25	481.969	164.276	46.2514	1695.2	1771.28	1845.62	1897.77	1903.01	1835.82	1679.15	1437.35	1143.37	848.462	596.831	406.884	274.337
ACUTE SINUSITIS, UNSPECIFIED	-0.000405786	12.2507	0.0207423	-2.68287	10.1963	0.0239279	2.4567	0.952074	32.9416	30.4202	30.7617	30.4005	35.3579	38.5505	37.0274	34.7474	30.5971	27.3853	21.1943	17.0898	12.2777		10.0202	15.2267	22.6914	32.8218	45.3858	58.7179	69.0439	71.2097	62.0501	44.3359	25.6621	12.1132	4.73136		28.4015	30.7428	33.1288	35.27	36.7981	37.2989	36.407	33.96	30.1517	25.5497	20.8755	16.6748	13.1922
ACUTE SUPPURATIVE OTITIS MEDIA	0.00905809	12.9907	0.0265237	-21.2997	10.2025	0.0289107	3.12852	0.59057	30.5963	30.1788	29.7717	36.9092	39.3684	41.0664	43.1105	44.4345	43.5421	39.9305	34.942	28.5866	27.4444	40.5879	7.7269	12.307	19.3516	29.8172	44.5103	63.2958	83.7318	99.9094	103.838	91.1263	66.3881	40.1897	20.4484	8.865	29.143	31.2679	33.6881	36.2014	38.5465	40.4046	41.4449	41.4268	40.3403	38.4871	36.3701	34.4112	32.8521
ACUTE TONSILLITIS	-0.0250351	11.8149	0.576908	-0.261921	8	0.751815	2.44946	0.96048	2680.48	2029.52	1652.65	1607.1	1854.08	1847.02	1531.17	1155.82	880.518	641.335	456.537	308.238	209.444	183.998	387.693	583.93	867.447	1260.85	1770.2	2351.03	2857.63	3027.94	2634.42	1788.86	933.343	381.912	126.313	34.5017	1670.7	1736.31	1796.17	1829.59	1812.69	1722.65	1547.27	1296.55	1006.73	727.352	496.998	328.467	214.314
ACUTE TRACHEITIS	0.0201641	12.7701	0.161104	-0.998142	11.6334	0.141282	1.88634	0.935267	164.868	168.397	173.892	206.85	267.23	337.865	369.04	364.426	338.922	323.574	253.95	192.027	125.666	110.94	54.9046	86.5331	134.614	205.15	302.762	425.249	554.455	649.169	656.796	554.705	383.96	218.366	103.478	41.4936	134.631	166.545	203.78	244.941	286.818	323.908	348.728	353.737	334.95	295.242	243.771	190.968	144.075
ACUTE, BUT ILL-DEFINED, CEREBROVASCULAR DISEASE	0.0982455	15.2967	0.0632519	0.992876	15.3958	0.0592793	1.03896	0.996458	3.67795	7.12219	12.3047	23.9711	45.4251	66.2257	84.8105	139.2	228.433	330.306	435.343	484.418	509.887	470.82	3.61219	6.48871	11.6207	20.7023	36.5471	63.525	107.59	174.741	266.133	370.016	458.019	497.369	473.841	401.333	4.13513	7.18691	12.4589	21.4823	36.681	61.6129	100.821	158.597	235.901	325.995	412.459	474.412	498.226
ALLERGIC RHINITIS	0.00153159	12.4116	0.417416	-1.99295	9.95039	0.443095	2.4241	0.827074	849.979	795.391	756.951	756.599	753.892	808.668	830.561	844.361	859.204	833.797	673.827	511.451	362.554	181.293	184.149	285.877	438.389	659.347	961.738	1336.75	1723.78	1985.19	1947.73	1557.65	992.941	507.922	212.951	74.6556	653.545	720.967	793.582	864.611	924.052	958.862	955.294	904.177	807.571	681.406	548.965	429.055	330.451
ALLERGIC RHINITIS, CAUSE UNSPECIFIED	0.0229288	13.0744	0.131232	-1.31242	11.9506	0.11013	2.14701	0.620024	138.856	126.328	121.279	136.683	161.484	203.222	223.663	251.339	296.165	323.115	319.06	269.087	215.944	91.9992	36.1721	57.997	91.949	143.185	216.75	313.991	425.501	523.151	562.878	512.395	386.881	242.188	127.197	56.8981	93.5721	115.209	141.021	170.55	202.325	233.459	259.567	275.52	277.334	264.44	240.298	210.285	179.32
ANAL AND RECTAL POLYP	0.0523736	13.324	0.0251183	0.88674	13.1919	0.0221788	1.34254	0.980584	10.1277	11.649	15.3455	22.5424	34.6213	48.6142	61.0953	70.5477	79.5003	81.8498	71.9843	69.6021	39.7221		5.80223	9.42056	15.1336	23.9008	36.7428	54.1646	74.936	94.5523	105.239	100.166	80.0168	53.5664	30.3469		8.1425	12.0665	17.6505	25.3235	35.3334	47.4169	60.3706	71.8045	78.6132	78.4419	71.2602	59.4061	46.0737
ANAL FISSURE	-0.0119611	12.3008	0.188104	-1.1688	8.70118	0.276425	2.75391	0.974785	435.597	366.189	348.845	358.456	361.436	319.685	313.499	290.088	263.475	220.765	179.674	129.883	88.833	67.6465	88.5792	135.706	204.487	300.305	423.912	563.518	685.331	734.493	665.516	492.604	293.615	142.01	56.6868	18.9631	362.635	369.885	376.617	379.504	375.122	360.392	333.501	295.079	248.902	201.089	157.616	121.813	94.1597
ANAL FISSURE AND FISTULA	-0.0120324	12.0967	0.0196768	-1.77444	9.04358	0.0299222	2.77583	0.945708	32.9949	30.903	39.2477	40.2429	38.6318	32.8694	27.5061	27.482	24.19	18.6648	19.094	14.2933	9.38886		10.5381	15.8424	23.3159	33.2256	45.114	57.0622	65.2408	65.0108	54.3657	37.0468	20.3452	9.07584	3.33906		33.9762	34.6586	35.3085	35.6316	35.3283	34.1279	31.8627	28.5657	24.536	20.2863	16.342	13.018	10.3875
ANAL FISTULA	-0.00685932	11.7791	0.0102017	-1.42068	9.76597	0.0134025	2.43149	0.905653	15.0316	17.2019	18.7399	23.9711	18.8248	17.4492	16.5742	15.5837	14.9063	11.3213	7.06477	7.45737			6.7322	9.88249	14.1428	19.4853	25.3839	30.5008	32.7307	30.1971	23.055	14.1613	6.93768	2.7388			16.5071	17.4299	18.3026	18.9587	19.2081	18.8621	17.7877	15.9814	13.6229	11.0491	8.62047	6.56679
AORTIC VALVE DISORDERS	0.104991	15.9731	0.0739177	0.989547	16.2628	0.0698526	1.30073	0.992419	3.94446	5.31146	11.0318	16.5099	25.5363	42.9331	73.7904	130.566	243.077	442.754	665.998	823.729	861.608	790.111	2.60171	4.82522	8.93274	16.4828	30.2369	54.8973	97.8928	169.336	278.911	426.855	591.588	729.088	796.783	782.5	3.06623	5.44359	9.66238	17.1127	30.1456	52.5714	90.1393	150.527	241.893	368.907	526.533	695.964	851.97
ARTERITIS, UNSPECIFIED	0.044173	13.1978	0.0276771	0.676837	12.928	0.0236463	1.69961	0.965449	13.699	17.7451	19.7299	26.9874	36.8311	49.6693	53.4253	69.7053	79.3695	93.6301	78.0944	56.5517	46.2221		6.98254	11.2564	17.9403	28.0779	42.7035	62.1333	84.5743	104.57	113.519	104.882	80.9905	52.2392	28.4391		11.7737	16.3089	22.3393	30.0815	39.5236	50.1981	60.9551	69.9413	75.0658	74.9672	69.8237	61.1715	51.0335
ASTHMA	0.0124231	12.8391	0.236418	-8.84225	10.8835	0.223912	2.53657	0.897802	279.151	292.07	315.537	362.345	378.051	401.331	423.7	444.766	481.447	460.501	409.375	337.446	271.555	224.586	76.9959	122.027	191.144	293.898	438.851	626.086	833.165	1000.8	1043.23	909.397	649.155	379.933	184.983	76.1863	252.048	286.125	324.578	365.428	405.298	439.201	460.995	464.992	448.65	414.774	370.662	324.055	280.395
ASTHMA, UNSPECIFIED	0.027837	13.1756	0.253683	-1.44335	12.0568	0.211117	2.29071	0.956921	207.564	210.95	244.538	305.354	381.489	450.351	479.417	524.159	602.005	651.433	603.752	554.021	447.054	376.114	65.353	105.587	168.975	266.313	409.597	606.148	845.041	1077.39	1210.63	1155.37	914.051	597.541	326.65	151.855	176.305	216.749	265.86	323.478	387.82	454.578	516.38	563.54	587.059	583.112	555.3	511.761	461.3
ATHEROSCLEROSIS	0.112604	14.7141	0.0136877	0.927169	14.7139	0.0136858	3.45788e-05	0.927181			1.48505	5.71498	11.0493	21.5071	41.4355	60.2287	80.9386	84.6036	85.9229	63.6984	52.722	48.7055			3.59302	6.19559	10.5435	17.5557	28.2183	42.9321	60.2471	75.7884	83.4839	79.6721	66.0934	48.3155			3.59285	6.19534	10.5432	17.5555	28.2188	42.9342	60.2517	75.7943	83.4877	79.6719	66.0903
ATRIAL FIBRILLATION AND FLUTTER	0.11505	15.9469	0.267462	0.998632	15.9878	0.265688	0.474116	0.9987	11.6735	16.1758	28.7817	60.4041	114.422	202.411	367.982	631.981	1046.97	1600.74	2192.94	2734.68	3066.55	3330.91	9.59564	17.779	32.8866	60.6491	111.248	202.117	361.124	627.135	1039.86	1607.43	2257.5	2825.95	3140.03	3134.19	9.80321	18.0634	33.2364	60.9807	111.289	201.157	357.547	617.823	1020.28	1574.62	2217.53	2800.66	3163.26
BABYCARE NORMAL CHILD	-0.00378373	12.071	0.0045706	-3.31762	8	0.00891785	3.83603	0.0157038	15.6713	10.2004	4.87945	3.88936	4.25604	7.79126	9.25686	7.26536	8.23769	7.34353	5.53726	4.97158			2.4878	3.73137	5.47597	7.77551	10.51	13.2183	15.0089	14.8362	12.297	8.30119	4.51488	1.99415			7.29838	7.32112	7.40149	7.48672	7.52763	7.47908	7.30769	7.00554	6.60439	6.17702	5.8113	5.56634
BACTERIAL PNEUMONIA, UNSPECIFIED	0.0685412	15.5974	0.0305186	0.860694	17	0.0249979	3.48593	0.989891	5.01054	5.37182	5.79876	8.09621	13.0955	19.0724	26.9771	35.4844	57.4023	99.7497	177.765	290.527	380.61	503.29	1.4056	2.56108	4.65483	8.42323	15.1256	26.802	46.4321	77.5099	122.104	176.891	229.787	263.426	266.278	240.562	3.77865	5.14937	7.12843	9.99985	14.1845	20.3089	29.3219	42.7223	63.0248	94.622	144.78	223.349	341.485
BENIGN ESSENTIAL HYPERTENSION	0.115481	15.7149	0.108455	0.991635	15.7148	0.108447	0.000265342	0.991634	3.41143	6.63933	14.0019	35.4805	68.997	111.269	189.281	267.66	403.647	582.74	758.222	953.301	1042.16	1041.76	4.59296	8.41634	15.3889	28.0294	50.7052	90.6395	158.751	268.767	431.207	639.25	853.498	1008.77	1053.2	983.959	4.59289	8.41619	15.3886	28.0289	50.7045	90.6389	158.752	268.773	431.224	639.277	853.524	1008.78	1053.18
BENIGN MAMMARY DYSPLASIAS	-0.00252446	11.7249	0.0741188	0.76635	10.8755	0.0742755	1.29637	0.995112	93.2813	115.222	137.968	158.829	187.511	160.938	151.019	143.412	120.166	72.5174	42.9615	22.3721	12.2777		50.9164	74.6225	106.663	146.841	191.207	229.615	245.971	225.921	170.991	103.614	49.8682	19.285	6.09736		93.6413	115.006	137.31	157.811	172.44	176.446	166.14	141.403	107.229	72.0695	43.2746	23.6461	12.0009
BRONCHIECTASIS	0.0713634	13.7432	0.0358522	0.972393	13.6862	0.0343148	0.60831	0.976675	9.64795	11.5283	16.8306	20.0024	38.3862	61.0316	96.1832	130.461	149.848	164.159	141.295	117.454	72.222	43.2938	6.17242	10.2557	16.9001	27.477	43.7136	67.1891	97.9156	131.85	158.999	166.496	148.272	111.768	71.8723	39.9768	6.71765	10.9625	17.7278	28.2481	43.9715	66.0176	93.8954	123.579	146.524	152.725	137.99	108.132	74.3407
BRONCHOPNEUMONIA, ORGANISM UNSPECIFIED	0.0278036	13.6851	0.11433	-0.739905	12.2097	0.0944778	3.38648	0.995557	72.7594	83.4744	88.6079	105.806	127.845	157.773	174.558	196.586	208.819	242.184	287.555	324.085	343.054	411.291	20.53	34.0335	55.9679	90.8417	144.359	221.812	323.451	436.162	526.699	551.424	489.362	366.06	232.652	127.467	70.4401	81.1832	94.4393	110.315	128.761	149.477	171.885	195.322	219.576	245.602	275.616	311.789	355.77
CALCULUS OF BILE DUCT WITHOUT MENTION OF CHOLECYSTITIS	0.0409001	14.1099	0.050794	0.378887	13.587	0.0385544	3.17776	0.974241	23.1871	25.1087	31.8932	35.0836	45.1795	46.2606	65.8559	81.9195	104.213	155.897	177.192	213.467	220.277	216.469	6.75041	11.4351	19.2446	32.0377	52.3943	83.2587	126.452	179.335	230.636	260.928	253.916	210.945	150.488	93.4747	20.0699	24.6184	30.4696	37.8836	47.1137	58.3607	71.7373	87.3038	105.267	126.33	151.806	182.965	220.827
CALCULUS OF GALLBLADDER WITH ACUTE CHOLECYSTITIS	0.0334354	13.9737	0.033411	-0.0115966	12.9221	0.0263902	3.56727	0.97656	19.2426	20.2801	21.6393	25.0824	30.0378	36.6027	39.1433	50.2257	65.3785	87.6634	101.771	121.804	122.777	140.705	4.88844	8.22158	13.7281	22.6523	36.6622	57.5261	85.9981	119.551	149.979	164.705	154.949	124.093	85.1683	50.789	16.4987	19.288	22.8013	27.1285	32.3463	38.5004	45.6071	53.7098	63.036	74.2294	88.4191	106.811	130.508
CALCULUS OF GALLBLADDER WITHOUT MENTION OF CHOLECYSTITIS	0.0247296	13.2142	0.372537	-2.41307	11.6381	0.320444	2.7946	0.96811	320.248	369.569	412.702	479.74	542.482	623.22	669.668	750.438	898.17	978.985	997.088	939.318	826.219	817.17	93.6662	151.925	244.401	387.968	602.81	905.092	1287.61	1686.54	1958.85	1937.72	1585.52	1065.9	595.679	281.98	302.432	353.774	415.785	488.181	569.153	654.518	737.214	808.063	858.713	885.973	893.574	888.289	876.928
CALCULUS OF KIDNEY	0.0242308	12.9221	0.208417	-1.44612	11.8429	0.178406	1.9743	0.99316	163.109	198.757	239.729	295.194	353.333	411.476	431.634	457.086	478.178	459.736	384.935	301.091	244.833	192.116	64.0128	101.882	160.306	247.677	371.822	533.754	715.663	868.033	916.618	812.834	592.801	355.734	178.054	75.551	158.428	197.559	244.312	297.717	354.731	409.404	452.745	474.416	466.896	430.344	373.569	308.994	246.917
CALCULUS OF URETER	0.0193455	12.9878	0.0417289	-2.9109	11.7407	0.0358133	2.14736	0.982156	31.609	37.7838	47.0265	56.5148	68.3422	76.2083	78.9919	80.2348	76.2313	70.8345	69.884	54.3767	44.0554	40.5879	12.1859	19.4108	30.5286	47.0586	70.2958	100.067	132.559	158.436	164.945	144.947	105.674	63.9752	32.5353	14.0939	32.2756	39.0571	46.9321	55.6375	64.5871	72.7917	78.9081	81.5441	79.8414	74.044	65.4861	55.8489	46.4865
CARDIAC DYSRHYTHMIA, UNSPECIFIED	0.0638707	14.1634	0.0503878	0.886517	14.0528	0.0410315	1.70572	0.984671	13.2193	16.2965	22.205	32.623	42.9697	59.8953	87.6316	118.562	161.877	211.433	222.827	215.332	174.777	156.94	6.44777	10.9524	18.4866	30.8766	50.6854	80.9041	123.553	176.431	228.849	261.604	257.652	216.92	156.991	99.0248	10.5785	15.8174	23.4946	34.5088	49.8172	70.1332	95.3726	123.955	152.437	176.176	191.062	195.113	189.239
CARDIOMEGALY	0.09433	14.9835	0.0344669	0.994366	15.007	0.0330825	0.729014	0.995688	3.0383	5.43218	6.71808	13.0968	23.4082	36.6839	57.0399	89.1849	135.334	196.44	247.649	243.918	204.388	170.469	2.46111	4.35441	7.67489	13.4391	23.2716	39.5507	65.1842	102.329	149.341	197.056	229.445	232.79	206.18	161.582	2.65399	4.61357	7.98993	13.7426	23.3591	38.9335	62.892	96.8558	139.272	182.874	215.409	225.934	212.134
CARDIOMYOPATHY	0.0578154	13.5507	0.0186925	0.904544	13.489	0.0164642	1.40678	0.971369	6.76955	7.54469	10.4661	15.3193	19.8888	33.5187	38.7907	51.384	63.4172	74.0473	66.638	63.3877	35.3888		3.6836	6.05595	9.86337	15.8231	24.7769	37.3498	53.1233	69.3857	80.5884	80.7127	68.353	48.7946	29.619		5.16023	7.73988	11.481	16.745	23.8264	32.7395	42.899	52.841	60.3478	63.2984	60.8772	54.0316	44.8054
CELIAC DISEASE	-0.015143	11.9867	0.0193747	-1.09958	8	0.0393234	3.01427	0.889437	42.6962	44.2421	39.9549	31.9086	27.255	26.7825	29.4456	28.2191	27.459	19.2768	16.6118	7.7681	9.38886		11.1628	16.6492	24.2779	34.2157	45.8332	57.0066	63.8346	62.01	50.3064	33.106	17.4932	7.48704	2.63647		39.0809	38.3475	37.6447	36.6564	35.1128	32.8152	29.6918	25.862	21.6571	17.5413	13.9278	11.0121	8.78352
CELLULITIS AND ABSCESS OF ORAL SOFT TISSUES	0.00474056	12.5358	0.0176127	-23.9569	10.0046	0.0211538	3.05983	0.780621	24.6796	22.0305	22.5586	25.3999	29.1375	29.1361	28.9167	27.0608	29.0281	26.6203	24.4403	19.5756	20.2222		7.01319	10.8596	16.5371	24.54	35.0053	47.0627	58.0503	63.5117	59.4239	46.1233	29.2831	15.2751	6.63448		21.8739	23.2859	24.8686	26.4583	27.8517	28.8112	29.1035	28.5769	27.2578	25.3958	23.369	21.4838	19.9053
CEREBRAL ARTERY OCCLUSION, UNSPECIFIED	0.108933	15.8836	0.0968691	0.994906	16.0368	0.093107	0.994123	0.996459	3.41143	6.33754	13.224	27.9399	51.5636	83.9184	123.954	197.218	306.102	466.314	696.739	962.623	1076.83	1131.05	3.6354	6.7144	12.3773	22.7376	41.5138	74.9791	132.909	228.296	372.848	564.841	773.61	940.888	1013.5	979.654	4.02478	7.24235	13.019	23.3346	41.5704	73.2436	126.66	212.595	341.197	514.34	715.583	908.022	1051.63
CERVICITIS AND ENDOCERVICITIS	-0.0397979	11.0029	0.0425931	0.603542	8.00607	0.0977107	2.14288	0.969598	114.283	117.214	126.583	125.65	90.932	54.2142	42.6697	43.4868	33.9968	21.4186	11.6473	5.28231			45.8995	63.0915	83.5154	104.685	121.403	126.319	113.529	84.5093	50.1313	23.1307	8.28658	2.344			125.236	118.162	109.963	99.861	87.5084	73.1158	57.5453	42.2112	28.6876	18.1172	10.78	6.1675
CHOLELITHIASIS	0.024114	13.3846	0.0412178	-2.20898	11.9931	0.0342459	2.74037	0.92807	28.8905	32.1706	39.3184	48.4979	57.0473	56.5678	51.8384	70.2318	83.8152	88.7344	93.1786	81.4097	84.4997	73.0582	9.12904	14.8756	23.9951	38.0797	58.8873	87.4552	122.136	155.936	176.058	170.357	138.562	94.5307	54.6146	27.0963	27.9186	32.843	38.7213	45.4897	52.9324	60.6198	67.8966	73.9902	78.2879	80.6708	81.5722	81.5813	81.2339
CHRONIC AIRWAY OBSTRUCTION, NOT ELSEWHERE CLASSIFIED	0.0736877	14.2685	0.214808	0.915467	14.2332	0.184576	1.4632	0.968873	25.3725	47.1996	99.074	191.293	288.92	392.079	465.576	536.478	649.47	796.62	884.242	965.419	1002.44	1055.29	25.5519	43.6851	74.2984	125.267	208.159	337.778	527.573	776.519	1047.15	1253.55	1297.42	1146.79	868.293	570.919	36.8369	57.6585	89.6951	138.086	209.148	309.186	441.53	601.473	771.129	919.721	1014.13	1034.74	985.48
CHRONIC BRONCHITIS	0.0539276	13.6968	0.0881905	0.763459	13.3876	0.0721913	1.61896	0.986359	25.2126	34.8866	54.3104	83.9784	126.945	164.103	195.276	217.118	237.193	270.487	265.215	229.625	196.444	211.057	15.7004	26.0361	42.8261	69.5142	110.441	169.588	247.014	332.54	400.79	418.888	371.425	277.947	176.937	97.1963	26.7722	38.7913	55.6617	78.6724	108.76	145.739	187.219	227.749	259.365	274.496	269.909	248.187	215.876
CHRONIC ISCHEMIC HEART DISEASE, UNSPECIFIED	0.140541	16.2779	0.185387	0.968204	16.2778	0.185379	0.00018433	0.968204	2.29205	4.58717	17.962	44.8467	102.636	192.915	324.343	518.262	827.3	1181.24	1538.21	1819.29	1980.33	1940.1	5.24557	9.86827	18.5399	34.7461	64.8273	119.975	218.851	389.325	664.282	1062.33	1551.63	2028.95	2364.61	2488.36	5.24558	9.86828	18.5399	34.746	64.8272	119.975	218.852	389.329	664.293	1062.35	1551.64	2028.94	2364.56
CHRONIC KIDNEY DISEASE, UNSPECIFIED	0.111538	16.2274	0.143533	0.994597	16.5753	0.138827	1.29822	0.996823	6.55634	8.38969	15.2041	25.7174	43.6244	81.4836	156.926	274.609	480.009	794.173	1164.16	1621.98	1819.99	2056.45	4.211	7.90322	14.8117	27.6868	51.5093	95.0165	172.645	305.617	518.17	822.05	1189.07	1537.71	1770.49	1838.99	4.872	8.7848	15.848	28.5565	51.2597	91.2919	160.347	275.394	457.253	723.707	1075.07	1479.32	1881.21
CHRONIC LARYNGITIS AND LARYNGOTRACHEITIS	0.00990229	12.3582	0.0422285	-0.908469	11.2989	0.0398212	1.88791	0.937421	43.8688	48.8292	54.3104	66.2778	90.1954	93.414	83.5762	71.8112	73.0932	62.726	58.4276	38.8405	25.2777		18.9925	29.0881	43.751	63.9986	89.7392	118.142	141.957	150.302	135.045	99.8616	59.9838	29.4437	11.9821		41.8595	50.2184	59.4684	69.0032	77.772	84.2761	86.8108	84.0565	75.8762	63.7522	50.2283	37.6189	27.1925
CHRONIC PHARYNGITIS	0.0369793	13.1721	0.0733638	0.340614	12.5815	0.0608453	1.61511	0.932679	47.5468	49.6139	57.9169	70.6434	100.508	137.97	154.986	173.21	194.436	197.051	175.283	131.436	105.444	59.5289	18.8636	30.386	48.403	75.7413	115.235	167.836	228.845	283.555	308.38	285.03	219.682	141.078	76.3138	35.2729	35.6231	48.711	65.7241	86.9503	111.874	138.565	163.219	180.463	185.148	175.215	153.358	125.415	97.187
CHRONIC RENAL FAILURE	0.11118	15.4108	0.174449	0.996185	15.4107	0.174434	0.00015201	0.996187	11.0338	14.4858	25.7408	49.6092	85.3664	164.428	294.721	513.524	848.482	1208.32	1481.88	1569.16	1442.27	1163.52	9.18521	16.5942	29.9017	53.6363	95.4509	167.562	287.448	474.837	739.534	1057.77	1354.05	1525.62	1510.16	1329.47	9.18508	16.5939	29.9011	53.6354	95.4496	167.561	287.451	474.85	739.567	1057.82	1354.09	1525.62	1510.12
CHRONIC RHINITIS	0.0142151	12.8954	0.173683	-4.50778	11.2331	0.157609	2.39452	0.607644	220.57	203.344	202.815	220.423	237.765	267.419	300.363	332.732	341.407	366.871	338.727	273.437	233.277	121.764	54.289	86.2165	135.285	208.277	311.194	443.89	590.201	708.332	738.804	646.651	465.705	276.262	136.81	57.4529	164.945	191.389	221.462	253.855	286.131	314.505	334.13	340.292	330.515	306.438	273.399	237.462	203.154
CHRONIC SINUSITIS	0.00325276	12.0775	0.10744	-0.0331105	10.8356	0.107742	1.80642	0.935871	163.482	162.06	166.467	177.244	190.376	212.231	217.139	209.958	185.283	161.099	116.664	71.7772	36.111		58.5797	88.1985	130.151	186.25	254.443	324.439	374.456	376.603	317.103	216.673	118.8	52.7413	19.2749		133.412	156.085	179.83	202.382	220.335	229.419	225.557	206.774	175.106	136.749	99.3243	68.1643	44.9631
CHRONIC TONSILLITIS	-0.0407979	10.8704	0.0185294	0.024499	8	0.0417591	2.32695	0.84277	90.6161	61.3232	39.9549	24.1299	26.8458	29.3796	23.7152	16.7419	16.8677	9.4854	6.68289				21.5192	29.1409	37.8787	46.4311	52.3923	52.7367	45.572	32.4206	18.2792	7.97836	2.69341				49.0053	46.5872	43.8582	40.4773	36.2418	31.137	25.3884	19.4618	13.9572	9.39751	6.02172
CIRRHOSIS OF LIVER WITHOUT MENTION OF ALCOHOL	0.0865889	14.2391	0.0147055	0.994747	14.2389	0.014703	0.000337088	0.994748	1.75902	3.74217	4.38443	8.57246	13.2592	24.4289	32.6194	47.2775	66.5553	83.8387	78.6672	67.1164	44.0554		1.78284	3.03938	5.14943	8.63453	14.2337	22.8245	35.0381	50.3395	65.7852	75.9138	75.6627	64.6347	47.5846		1.78277	3.03927	5.14923	8.63424	14.2333	22.8245	35.0392	50.3429	65.7912	75.9201	75.6652	64.6324	47.5799
CONDUCTIVE HEARING LOSS	0.0204507	13.2804	0.0273086	-4.60844	11.4834	0.0241344	2.91275	0.874856	21.2148	23.9619	25.8823	29.6861	38.0588	46.6664	49.1936	48.8569	51.126	44.5202	40.8611	42.2584	44.7776	59.5289	6.50367	10.5338	16.8766	26.5721	40.7025	59.7401	82.2033	103.023	113.715	107.158	84.6265	55.9406	31.2638	14.9775	21.5557	24.5336	28.0199	31.9193	36.0474	40.107	43.7018	46.4232	48.0217	48.5773	48.4782	48.1397	47.8772
CONGESTIVE HEART FAILURE	0.121296	16.4826	0.206861	0.99908	16.4871	0.206792	0.142398	0.999081	5.81009	8.87255	16.8306	36.2742	68.0967	118.817	210.968	367.269	730.409	1195.62	1803.43	2448.5	2876.6	2979.15	5.05398	9.59805	18.2075	34.4681	65.0016	121.726	225.07	406.904	708.11	1159.96	1742.72	2351.86	2836.26	3097.46	5.06226	9.60944	18.2213	34.4805	64.9999	121.676	224.894	406.442	707.106	1158.19	1740.47	2350.43	2838.04
CONSTIPATION	0.0336728	13.3232	0.67381	-0.248283	11.9146	0.579838	3.22312	0.961518	653.982	623.735	681.708	826.131	992.967	1097.92	1309.98	1656.71	2222.35	2761.02	3044.73	3067.16	2991.43	2973.74	157.915	258.721	421.722	681.701	1086.96	1694.72	2547.29	3608.68	4657.25	5233.62	4889.72	3694.02	2259.69	1144.43	526.241	618.583	735.685	881.139	1057.89	1266.82	1505.03	1764.84	2035.64	2309.87	2587.36	2868.59	3150.79
CORONARY ATHEROSCLEROSIS	0.131444	14.7986	0.0697212	0.901991	14.7985	0.0697124	4.61323e-05	0.902	1.4925	3.80252	15.6991	40.3223	86.103	152.66	230.804	348.316	473.471	561.168	549.907	429.731	278.055	162.352	5.68108	9.96265	17.3978	30.165	51.6717	86.7442	140.913	217.376	310.506	399.142	450.585	441.298	375.802	282.015	5.68101	9.96247	17.3975	30.1644	51.6712	86.7446	140.917	217.387	310.529	399.17	450.602	441.292	375.778
CROUP	-0.000682661	11.9648	0.00941356	-5.05406	9.9943	0.0118428	2.62969	0.92918	13.8056	14.5462	14.9212	16.5893	17.5971	17.2869	14.4583	16.9525	13.8602	13.1572	9.54699	8.38954			5.49929	8.18617	11.9087	16.7337	22.3321	27.6477	30.7851	29.7087	23.9249	15.621	8.18633	3.47387			13.616	14.5306	15.4731	16.317	16.9078	17.0753	16.6711	15.6301	14.0309	12.1036	10.1414	8.36484
CYST OF KIDNEY, ACQUIRED	0.0802726	14.0322	0.0646768	0.99474	13.9921	0.0618592	0.641032	0.998298	9.86116	15.9344	28.0038	41.5129	69.7336	106.075	162.921	224.278	281.389	315.925	293.093	229.625	172.611	135.293	9.08281	15.3263	25.6865	42.5695	69.266	109.423	165.019	232.004	295.162	329.52	315.626	257.502	180.047	109.405	9.8743	16.3642	26.9191	43.7415	69.6829	107.61	158.5	217.905	272.569	302.731	293.924	249.025	185.957
CYSTITIS	0.00864901	12.8485	0.231544	-17.2242	10.2456	0.239895	2.90613	0.596857	341.463	305.65	299.556	333.056	368.802	375.36	367.277	394.54	455.427	458.665	399.255	314.142	285.999	235.41	74.9058	118.768	186.123	286.312	427.73	610.539	812.972	977.324	1019.92	890.543	637.109	373.897	182.606	75.4612	276.629	301.884	330.405	360.144	388.173	410.619	423.143	422.204	406.927	380.359	348.368	316.382	287.772
DEGENERATIVE AND VASCULAR DISORDERS OF EAR	0.155794	16.8427	0.0585793	0.963517	16.8426	0.0585779	6.89937e-05	0.963517	1.01277	1.02608	2.19221	6.03247	15.2235	32.9505	89.7475	196.375	352.782	527.664	641.558	690.739	600.887	535.76	1.10536	2.13406	4.11683	7.92964	15.2293	29.0879	54.9897	102.02	183.11	311.211	487.802	689.457	873.131	1004.6	1.10538	2.1341	4.1169	7.92975	15.2294	29.0882	54.9901	102.02	183.111	311.211	487.796	689.442	873.102
DENTAL CARIES	-0.0146676	11.9836	0.0797237	-1.19982	8.42533	0.136841	2.86199	0.990548	146.372	156.145	161.8	167.004	160.666	142.678	122.367	104.663	95.5834	80.0139	62.0554	46.9193	37.5554		46.2029	69.04	100.957	142.862	192.44	241.073	272.198	266.642	217.834	144.002	76.2412	32.6375	11.4844		156.773	156.744	156.567	154.912	150.535	142.432	130.136	114.076	95.7421	77.3424	60.925	47.5452	37.2593
DEVELOPMENTAL ODONTOGENIC CYSTS	-0.00783912	12.0553	0.017232	-0.962872	9.68912	0.0224447	2.42633	0.967952	26.2254	28.7905	31.1153	33.4167	32.6569	31.1651	31.2088	26.8502	22.7517	17.1349	12.0292	9.01099	9.38886		9.4853	14.2165	20.8487	29.5829	39.9572	50.2107	56.9454	56.1897	46.4465	31.2346	16.9059	7.42537	2.68741		27.9025	29.3502	30.6974	31.6635	31.9331	31.1999	29.2581	26.1225	22.1122	17.7971	13.7707	10.3999	7.7763
DEVIATED NASAL SEPTUM	-0.00403267	12.4094	0.15092	-1.20369	9.93258	0.174039	2.39121	0.951147	281.07	253.381	243.477	248.522	268.213	276.752	257.164	258.289	222.941	204.548	163.063	117.764	90.2775	51.4113	65.8843	101.536	153.979	227.734	324.086	435.024	535.603	583.399	540.122	410.99	253.234	127.14	52.8419	18.4542	229.309	247.26	265.228	280.736	290.659	291.555	280.544	256.677	222.19	182.391	143.516	109.902	83.1085
DIABETES MELLITUS COMPLIC.PREGNANCY,CHILDBIRTH,OR THE PUERPERIUM	-0.10068	11.6199	0.0165041	-0.737291	8	0.0356878	2.59149	0.219447	355.482	329.733	139.807	24.1299	7.85731	4.78838	4.31987	4.94887	6.79936	8.56746	9.16511	9.94316	10.8333		12.0798	17.5154	24.7061	33.4511	42.6571	49.919	51.8464	45.9642	33.4707	19.4738	8.98623	3.32724	1.00549		39.0685	37.6541	36.103	34.1133	31.464	28.0516	23.9436	19.4123	14.8984	10.8725	7.64679	5.27613	3.62922
DIAPHRAGMATIC HERNIA WITHOUT MENTION OF OBSTRUCTION OR GANGRENE	0.0559946	13.6702	0.243871	0.788674	13.3762	0.201962	1.63088	0.995317	74.1453	100.435	163.85	240.108	328.697	444.995	543.069	679.995	784.281	848.943	799.083	732.065	649.276	641.289	44.3457	73.5575	121.133	197.134	314.708	487.134	718.272	983.536	1210.39	1292.81	1167.45	883.844	565.168	310.055	76.2718	110.555	158.896	225.329	313.214	423.112	549.503	677.557	783.408	841.889	839.392	780.836	685.539
DIASTOLIC HEART FAILURE	0.136306	16.4793	0.0342023	0.987831	16.4792	0.0342011	8.82525e-05	0.987832	0.586339	1.31856	2.05078	5.23873	10.8038	24.9158	45.9317	84.7625	140.302	226.579	340.255	414.195	396.499	332.821	0.837558	1.92662	3.01568	5.70633	10.7539	20.1167	37.1317	66.9458	116.008	188.866	281.425	375.986	448.26	483.515	0.837564	1.92663	3.01569	5.70634	10.7539	20.1168	37.1319	66.9465	116.01	188.868	281.427	375.984	448.251
DIFFUSE CYSTIC MASTOPATHY	-0.0156103	11.3971	0.174006	0.818569	10.3417	0.189057	1.28712	0.985627	267.957	331.363	456.264	505.855	538.88	339.407	316.585	295.458	238.239	129.736	63.9648	36.044	15.1666		149.077	213.876	298.427	399.433	502.633	578.085	585.478	499.843	344.896	187.075	79.4469	26.8381	7.35488		297.952	349.786	398.297	435.11	449.747	432.517	379.691	298.562	207.305	126.626	68.7611	33.9009	15.5123
DISEASES AND CONDITIONS OF THE TEETH AND SUPPORT.STRUCTURES	0.00180651	12.0293	0.697939	-0.589649	9.46108	0.73877	2.19865	0.993689	1574.64	1651.62	1830.29	2082.95	2298.84	2302.24	2248.98	2033.56	1886.95	1540	1133.04	776.188	550.331	313.88	407.687	624.769	948.176	1416.84	2064.8	2888.45	3776.8	4421.6	4358.1	3386.44	2002.79	913.746	333.443	100.259	1492.38	1671.87	1870.39	2071.59	2247.35	2355.9	2347.65	2185.48	1875.22	1479.14	1085.42	757.119	513.175
DISEASES OF LIPS	0.025034	13.1481	0.0477968	-1.84519	11.9748	0.0398792	2.24965	0.736827	48.0798	40.7413	42.7835	48.3392	54.6738	70.446	82.1657	101.504	106.959	113.519	103.108	83.8954	50.5554	56.8231	12.4893	20.0826	31.9214	49.8145	75.5193	109.476	148.362	182.431	196.635	180.004	137.408	87.4356	46.8814	21.4799	33.2779	40.5306	49.1274	58.8994	69.3597	79.5898	88.233	93.7375	94.9224	91.6307	84.8729	76.1824	66.9782
DISEASES OF TRICUSPID VALVE	0.0876337	14.9691	0.0485357	0.972418	15.0546	0.0440741	1.19741	0.979602	6.60964	8.45005	9.61746	16.9068	28.1554	45.449	69.5587	111.297	189.075	275.689	340.064	384.055	332.221	227.292	3.50179	6.19164	10.906	19.0846	33.0265	56.0943	92.3944	144.961	211.437	278.808	324.346	328.663	290.586	227.204	4.26322	7.1849	12.064	20.1112	33.114	53.4508	83.7058	125.486	177.311	232.622	280.298	309.116	313.976
DIVERTICULA OF COLON	0.0967825	14.4249	0.140793	0.987528	14.4248	0.140774	0.000278476	0.987529	13.4858	19.6765	39.8134	75.4059	158.619	246.642	383.939	536.583	714.195	767.552	766.623	639.78	530.832	495.172	14.9756	25.7915	44.1958	75.0939	125.803	205.916	324.682	483.078	659.953	803.129	849.103	771.007	603.189	412.114	14.975	25.7904	44.194	75.0912	125.8	205.915	324.69	483.106	660.01	803.2	849.15	771.011	603.164
DUODENAL ULCER	0.0321724	13.1383	0.0552469	-0.078162	12.4162	0.045564	1.75804	0.979074	30.1165	36.637	51.2695	74.5328	96.3339	100.394	102.883	124.459	125.657	120.403	112.845	90.4206	70.7775	54.1172	14.5371	23.365	37.1224	57.9057	87.7483	127.149	172.233	211.659	227.943	208.389	158.777	100.787	53.8855	24.6095	30.1146	39.8875	52.2012	67.0783	83.9704	101.421	116.873	127.001	128.879	121.626	107.166	89.08	70.7975
DUODENITIS	0.0259548	12.8337	0.0511253	0.0654386	12.053	0.043808	1.5849	0.975825	32.835	38.5081	56.5026	78.1047	99.8533	106.968	116.813	115.087	109.444	91.9472	78.6672	58.4161	37.5554	32.4703	16.6141	26.2269	40.835	62.2184	91.6656	128.3	166.421	193.745	195.273	165.09	115.159	66.4212	32.0712	13.1459	33.3058	43.8477	56.7908	71.8507	88.0029	103.193	114.35	118.12	112.432	98.1079	78.8313	59.0585	41.904
DYSPLASIA OF CERVIX (UTERI)	-0.0637413	10.6314	0.0503871	0.718368	8	0.12246	1.77504	0.97987	173.45	182.219	176.226	170.894	107.138	62.8982	43.7276	28.7455	19.0905	13.3102	5.91914	3.41796			67.419	89.1713	112.679	133.432	144.261	137.697	111.453	73.2822	37.699	14.8506	4.48742	1.06085			176.336	161.978	145.286	125.735	103.634	80.2109	57.4528	37.585	22.2752	11.9814	5.93377	2.76753
EARLY ONSET OF DELIVERY	-0.102378	10.3119	0.0106525	-0.0746584	8	0.0252253	1.74013	0.404949	259.055	177.753	57.8462	11.9856	4.0105	2.35361	2.82114	2.94826	2.61514	5.20167	3.24598				16.7653	21.2607	25.5247	28.3958	28.4603	24.8098	18.0536	10.5076	4.71682	1.60165	0.413168				34.1182	31.0287	27.5417	23.5756	19.2092	14.6871	10.3823	6.6943	3.90372	2.0618	1.00048
EMPHYSEMA	0.0798466	13.7551	0.0163293	0.945787	13.7215	0.0159116	0.458787	0.947385	2.07884	3.92324	6.85951	14.6049	26.191	40.0114	56.9517	64.4405	65.9015	61.0431	56.9001	45.055	21.6666	29.7645	2.78706	4.63283	7.63722	12.4203	19.762	30.3716	44.2445	59.5421	71.7554	75.1128	66.9163	50.5074	32.5503	18.1587	2.92499	4.81287	7.84995	12.6217	19.8353	30.0782	43.2064	57.373	68.4441	71.4219	64.1365	49.5057	33.1852
END STAGE RENAL DISEASE	0.0770573	14.0636	0.0190041	0.981108	14.0246	0.0181736	0.638329	0.984111	3.78455	4.46646	8.55671	12.3031	16.1239	23.7796	44.3448	60.6499	83.2922	95.6189	93.3696	77.3702	55.6109	32.4703	2.60879	4.40763	7.39564	12.2686	19.9766	31.5672	47.5951	66.8644	84.9837	94.8281	90.9088	74.381	52.2689	31.982	2.83139	4.69934	7.74131	12.5948	20.0847	31.0368	45.7235	62.8443	78.5739	87.2602	84.7991	72.0116	53.974
EROSION AND ECTROPION OF CERVIX	-0.0805762	10.4797	0.083862	0.648964	8	0.197125	1.64736	0.947171	460.383	398.179	349.34	280.113	146.752	80.1851	57.2162	32.9573	27.3282	15.452	7.82853	4.97158			122.755	159.971	198.572	230.04	241.963	223.08	172.914	107.88	52.2053	19.2086	5.39325	1.18021			312.249	285.215	253.135	215.558	173.704	130.484	89.9623	56.1339	31.4239	15.8078	7.25279	3.10717
ESOPHAGITIS	0.0251485	12.6512	0.572939	-1.33245	11.4201	0.514581	1.96003	0.993544	603.876	705.157	842.871	1013.69	1258.64	1473.28	1664.82	1749.58	1789.67	1628.89	1308.51	1067.65	778.553	627.759	215.254	340.028	532.5	822.421	1242.14	1809.76	2488.69	3123.35	3413.94	3084.65	2221.5	1271.38	590.787	228.701	570.893	707.076	871.753	1063.41	1273.54	1482.29	1655.41	1748.04	1721.78	1570.76	1332.5	1065.35	816.735
ESSENTIAL HYPERTENSION	0.0555388	12.9358	0.694556	0.721366	12.5485	0.62957	1.30933	0.930024	245.41	427.874	783.681	1352.31	2001.73	2450.03	2695.51	3003.43	3214.66	3061.64	2585.9	2055.44	1672.66	1526.1	214.375	344.593	550.594	871.215	1356.86	2059.26	2995.83	4068.56	4953.95	5129.21	4294.48	2843.44	1507.48	658.911	352.183	509.929	731.834	1036.52	1439.74	1943.36	2515.2	3063.29	3428.87	3446.44	3070.53	2435.27	1751.02
EXTERNAL HEMORRHOIDS WITHOUT MENTION OF COMPLICATION	0.00182062	12.8765	0.159474	-50.7862	8.9445	0.207846	3.53005	0.0853388	260.548	230.988	219.575	225.9	228.926	226.596	232.744	238.493	257.461	267.886	262.542	216.264	188.499	175.881	50.4852	80.0656	125.426	192.697	287.145	408.152	540.215	644.645	667.853	580.264	414.794	244.286	120.122	50.0866	215.095	222.993	232.746	242.831	251.563	257.113	257.8	252.689	242.316	228.994	215.967	205.687	199.331
EXTERNAL THROMBOSED HEMORRHOIDS	-0.00735202	12.1385	0.0499013	-2.18693	9.04362	0.0741086	2.83985	0.853344	106.82	93.3127	80.5462	76.1203	76.9361	78.8865	70.9693	81.4983	73.6162	66.3978	52.6994	36.3547	23.8333		26.0328	39.2891	58.1033	83.3068	114.001	145.62	168.507	170.278	144.597	100.119	55.8785	25.3373	9.4791		84.6882	86.697	88.7155	90.0123	89.8266	87.4459	82.3894	74.6622	64.9445	54.4927	44.6454	36.2407	29.5131
FOLLICULAR CYST OF OVARY	-0.0286515	12.0071	0.2263	-0.254488	8	0.392228	2.63596	0.897189	568.749	596.393	732.341	834.863	564.089	267.338	245.351	262.816	250.661	233.157	170.509	114.657	73.6664	43.2938	130.294	196.019	289.378	414.96	569.172	730.026	848.185	857.181	721.326	488.562	263.35	114.25	40.651	12.0444	559.653	554.647	547.017	531.717	504.354	462.017	404.589	335.877	263.419	196.121	140.588	98.8389	69.2853
GASTRIC ULCER	0.0401676	12.9503	0.075448	0.780969	12.5608	0.06649	1.1481	0.954237	41.79	49.7346	69.3023	90.9634	118.269	139.188	166.006	207.326	231.178	219.694	160.389	122.114	72.9442	32.4703	22.6354	35.9978	56.5285	87.0106	129.806	184.561	244.193	291.375	302.485	264.522	191.438	114.783	57.7086	24.6793	33.5522	48.7033	69.4666	96.6065	129.633	165.57	197.897	217.135	214.721	189.079	148.212	104.587	67.5787
GASTRITIS ACUTE	0.0112725	12.4412	0.382921	-0.731885	10.8989	0.364324	1.95427	0.948372	560.86	554.927	629.307	691.909	759.622	796.657	860.447	896.482	938.443	796.008	611.962	409.534	249.166	186.704	165.255	256.753	393.928	592.51	863.748	1198.9	1542.69	1772.28	1736.18	1389.92	890.112	458.881	194.305	68.8888	465.525	551.473	647.667	748.447	843.24	915.825	946.259	917.525	826.047	688.566	535.709	395.197	281.298
GASTRODUODENITIS AND GASTRITIS UNSPECIFIED	0.0317718	13.3459	0.0927999	-0.422158	12.4894	0.0745633	2.15782	0.924187	60.0731	67.1176	81.5362	96.8371	120.724	135.13	154.193	174.053	226.863	237.9	248.986	225.586	153.833	129.881	21.1406	34.3979	55.4148	87.856	135.788	201.665	281.808	360.128	406.793	393.159	318.542	215.826	123.514	60.5783	51.4002	65.3454	82.6641	103.471	127.3	152.741	177.186	197.026	208.69	210.282	202.563	188.146	170.22
GINGIVAL AND PERIODONTAL DISEASES	0.00907146	12.5848	0.143251	-1.15983	11.0634	0.135027	2.01678	0.984603	165.934	178.96	204.017	238.759	265.348	269.61	282.731	277.136	259.291	227.344	174.901	147.905	98.2219	64.9406	55.4373	86.3641	132.58	198.903	287.968	394.876	499.432	562.814	543.458	434.713	283.378	151.211	67.0331	25.0616	153.872	180.652	209.995	239.908	267.048	286.718	293.613	283.664	256.529	216.955	172.982	131.864	97.5686
GLOSSITIS	0.021466	12.8663	0.0277129	-2.15487	11.7459	0.0251664	2.52975	0.784512	27.8245	28.3077	26.5894	28.0193	38.7955	44.1505	50.2515	49.5939	60.802	63.032	61.2917	50.648	35.3888		8.79943	13.9117	21.6933	33.1032	48.8455	68.4774	88.991	103.862	105.068	89.3122	62.7628	36.5323	17.8251		22.1591	26.062	30.6212	35.7216	41.1023	46.314	50.7305	53.6721	54.6623	53.7006	51.279	48.0462	44.5677
GREATER SAPHENOUS VARICOSE VEINS	0.0193102	12.5465	0.127484	0.450164	11.7473	0.113685	1.43154	0.900031	134.218	141.538	146.454	176.529	226.307	260.602	246.409	271.345	300.61	274.312	225.5	133.922	69.3331	32.4703	50.6176	78.6391	120.327	179.795	258.983	352.827	442.576	493.683	471.041	371.855	239.087	125.802	54.9765	20.2509	98.488	129.325	166.536	208.67	251.84	289.039	310.69	307.709	276.865	224.804	165.517	112.127	71.1579
HEARING LOSS	0.041883	13.4422	0.473827	0.3281	12.7992	0.386981	2.22583	0.986385	272.808	305.832	404.994	532.683	702.984	847.381	944.641	1163.72	1457.94	1694.67	1777.84	1782	1591.77	1306.93	101.645	167.077	272.873	441.004	700.622	1082.6	1600	2205.29	2737.09	2936.22	2629.47	1937.69	1183.58	610.823	245	318.763	414.688	536.984	688.352	867.623	1066.52	1266.99	1442.6	1567	1625.54	1619.32	1562.78
HEART DISEASE, UNSPECIFIED	0.106875	15.4873	0.0662177	0.997251	15.4872	0.066212	0.000238665	0.997251	3.94446	5.73396	10.7489	18.0974	34.2939	57.0548	94.8608	160.68	270.275	428.832	574.92	624.866	532.276	443.761	3.29982	5.98166	10.8145	19.4617	34.741	61.159	105.165	174.019	271.264	388.045	496.697	559.983	555.636	491.684	3.29977	5.98154	10.8143	19.4613	34.7405	61.1587	105.166	174.025	271.277	388.065	496.715	559.986	555.623
HEART FAILURE	0.118989	16.0588	0.0390242	0.99636	16.0587	0.039022	0.000175779	0.996361	1.4392	1.93144	3.88941	9.04871	17.7608	25.9709	47.4304	80.1295	156.516	264.52	358.967	389.648	376.999	408.585	1.29177	2.40526	4.47081	8.2843	15.2649	27.8494	49.9339	86.93	144.274	222.803	312.016	388.997	430.487	428.658	1.29177	2.40523	4.47076	8.28422	15.2648	27.8493	49.9342	86.9314	144.278	222.81	312.022	388.997	430.479
HEMATEMESIS	0.0249968	14.1587	0.034311	-0.191506	11.2776	0.0348614	6	0.974002	26.6518	21.3666	19.3056	22.7805	28.0735	32.3013	36.234	44.961	53.4796	68.0807	103.489	143.865	179.833	221.88	4.40428	7.47861	12.6175	21.0612	34.544	55.0739	83.9667	119.632	154.734	176.305	173.069	145.269	104.862	65.9983	19.6867	21.2236	23.3212	26.0038	29.3345	33.4298	38.5135	45.0475	54.0062	67.3557	88.6338	123.087	177.516
HEMATURIA	0.0252706	12.9567	0.321567	-1.77694	11.8091	0.275675	2.09753	0.984528	273.501	304.745	360.16	454.341	570.719	669.886	703.962	751.175	788.596	747.052	653.014	571.11	504.109	359.879	96.734	154.584	244.559	380.727	577.719	841.903	1152.27	1435.03	1562.83	1430.36	1072.88	658.515	335.548	144.563	253.048	312.73	384.531	467.562	558.08	648.077	724.617	771.67	775.891	734.458	658.02	564.237	469.25
HEMIPLEGIA/HEMIPARESIS	0.110656	15.8696	0.0515084	0.995734	15.9648	0.049976	0.813166	0.996484	2.34536	3.01788	5.94019	13.8906	25.7818	47.5592	64.9743	103.61	181.229	281.502	375.197	479.758	535.165	562.819	1.95247	3.60352	6.63744	12.1821	22.217	40.0683	70.8846	121.419	197.532	297.718	405.196	489.326	523.167	501.905	2.09363	3.79628	6.87407	12.4067	22.2505	39.4513	68.6043	115.613	185.718	278.748	383.319	476.79	536.784
HEMORRHAGE OF GASTROINTESTINAL TRACT, UNSPECIFIED	0.0761175	15.13	0.0731321	0.923672	15.7243	0.0597501	2.42617	0.992294	11.8867	12.9769	16.3355	24.2886	42.3149	65.9823	92.3041	134.356	198.751	288.693	409.566	533.824	665.164	660.23	4.70447	8.3838	14.8905	26.2935	45.9674	79.0149	132.069	211.059	315.075	427.478	514.136	540.521	497.053	405.125	8.90231	13.2045	19.6716	29.3498	43.7043	64.6901	94.7591	136.785	193.978	269.853	367.645	488.121	629.393
HEMORRHAGE OF RECTUM AND ANUS	0.0225078	12.9997	0.40913	-3.13496	11.5418	0.356686	2.43149	0.944864	414.062	398.299	453.506	574.752	767.97	856.308	896.24	935.546	963.548	934.159	968.638	891.777	799.497	606.113	119.718	192.07	305.417	478.75	733.418	1083.17	1510.14	1927.38	2162.88	2044.94	1581.63	996.301	518.634	227.642	359.567	428.352	510.545	605.167	708.529	812.86	905.582	970.868	994.944	973.622	915.41	835.531	748.77
HEMORRHOIDS	0.00535813	12.6472	0.450609	-12.0048	9.59013	0.484635	2.94776	0.625478	872.366	748.916	703.065	744.296	827.637	843.972	875.875	926.175	976.624	940.431	852.355	733.308	599.442	408.585	168.986	266.124	414.803	636.002	949.945	1361.03	1826.48	2217.21	2327.08	2017.05	1404.28	786.388	361.199	139.022	667.237	721.766	783.917	848.557	908.368	953.616	973.31	958.547	907.504	828.741	738.066	649.881	572.591
HYDRONEPHROSIS	0.0302734	13.402	0.0914557	-0.845776	12.3648	0.0735997	2.4408	0.920604	72.1197	68.0229	69.7266	85.2484	107.711	133.182	158.072	180.16	211.696	224.437	217.29	210.981	188.499	151.528	20.0313	32.6935	52.8477	84.1089	130.585	195.005	274.368	353.64	403.75	395.269	325.029	223.839	130.356	65.1328	54.4187	66.8234	81.9822	99.9303	120.272	141.937	163.032	181.03	193.511	199.281	198.903	193.931	186.222
HYPERPLASIA OF PROSTATE	0.0404356	13.3102	0.000766074	0.85734	13.31	0.000765881	0.0305769	0.857338					0.982164	2.19129	2.02769	2.52708	3.53044	2.90682									1.12322	1.65036	2.27337	2.85291	3.15533	2.98327									1.12324	1.65035	2.27333	2.85287	3.15531	2.98327
HYPERTROPHY (BENIGN) OF PROSTATE	0.0605202	13.876	0.00224321	0.858574	13.915	0.00194707	1.83735	0.966511	0.692947	0.905363	1.08768	1.26999	2.6191	3.1652	3.52642	6.94947	6.93012	9.63839	9.54699	7.45737	7.94442		0.351511	0.587997	1.09358	1.59916	2.56654	3.98517	5.87873	8.03527	9.8718	10.5781	9.68479	7.53761	5.02319		0.586059	0.851638	1.3042	1.75676	2.46716	3.38088	4.48045	5.68746	6.8574	7.81535	8.42139	8.6159	8.43856
HYPERTROPHY OF BREAST	-0.0136364	11.4175	0.0314944	0.635755	10.4906	0.0338378	1.43535	0.963361	44.7217	49.4328	62.3013	74.6916	89.295	76.5329	58.8913	51.4893	33.7353	21.1127	12.9839	10.2539			26.2606	37.4685	51.8574	68.6254	85.0895	96.1689	95.6645	80.4545	55.0262	29.798	12.7053	4.323			47.7564	55.4919	62.7505	68.3888	70.9889	69.2006	62.354	51.1197	37.6707	24.8696	14.844	8.16078
HYPERTROPHY OF NASAL TURBINATES	-0.0112275	11.9491	0.0745669	-0.432166	9.56176	0.0983065	2.34146	0.960544	153.088	137.857	129.694	129.063	148.225	133.75	129.508	111.402	99.3753	77.5661	59.7642	48.1622	23.111		44.2002	65.8718	96.0206	135.353	181.455	225.954	253.24	245.852	198.756	129.86	67.8894	28.6768	9.95046		130.431	136.903	142.672	146.37	146.483	141.601	130.886	114.658	94.7249	73.9897	55.2643	40.1115	28.7288
HYPERTROPHY OF TONSILS AND ADENOIDS	-0.027472	11.3354	0.0119772	0.0402929	8	0.0266544	2.55495	0.91319	41.2037	29.3941	22.8415	20.9549	20.2162	19.5593	18.8664	14.4254	12.6834	8.56746	3.43692	4.66086			10.494	14.8517	20.3531	26.6085	32.4999	36.062	35.0909	28.7652	19.1146	10.0298	4.13474	1.35777			29.2597	28.1361	26.9006	25.3299	23.2645	20.6359	17.5058	14.0881	10.7169	7.73965	5.37826	3.66129
HYPOTENSION, UNSPECIFIED	0.0274429	14.026	0.0983847	-0.137749	12.2014	0.0866088	4.71362	0.851287	87.098	70.9201	67.4636	64.1347	64.0043	74.9909	94.8608	134.462	192.344	291.599	391.618	471.679	483.887	365.291	13.8833	23.4255	39.2646	65.0945	105.994	167.658	253.358	357.241	456.17	511.296	491.455	401.914	281.327	170.933	55.3489	61.4913	69.4474	79.3689	91.4655	106.018	123.482	144.784	171.954	209.116	263.235	343.193	458.572
INFECTIONS OF GENITOURINARY TRACT IN PREGNANCY	-0.0357626	12.6593	0.0512765	-2.86123	8	0.0894513	3.5269	0.0638703	411.877	232.557	89.5979	43.5767	36.9948	35.7911	36.8511	45.0663	59.756	69.4576	69.5021	53.7552	55.6109	37.882	18.7893	29.3453	45.1403	67.8109	98.2139	134.599	170.055	191.586	185.524	149.643	99.0066	53.9232	24.4975	9.41296	82.1523	82.0922	82.4807	82.6845	82.1118	80.2343	76.69	71.4456	64.9361	58.0272	51.6807	46.496	42.6479
INFERTILITY, FEMALE	-0.177071	10	0.0385196	0.374266	8	0.153255	1.00551	0.683345	1333.55	1111.91	582.988	122.396	26.5184	9.08981	5.46596	4.10651	3.00741	2.74481	2.48222				70.8911	86.2991	98.5903	103.21	96.0127	76.4375	49.9043	25.5993	9.96583	5.29955	0.633269				282.293	236.868	186.604	135.814	89.6621	52.611	26.8596	11.7001	4.29322	2.32264	0.352052
INFERTILITY, MALE	-0.235889	10	0.0135801	-0.097068	8	0.0414918	1.06334e-05	0.736278	184.164	128.803	65.2714	12.3031	1.63694										24.82	30.1379	34.3274	35.8188	33.2136										86.0134	62.1861	38.3049	19.3984	7.76451
INFLAMMATORY DISEASE OF BREAST	-0.0357945	12.1219	0.0940679	-0.901518	8	0.181867	2.77346	0.825196	499.188	338.425	178.984	143.192	140.613	126.933	113.022	107.822	97.0217	71.9054	57.6638	49.4051	25.2777	32.4703	49.747	75.0973	111.141	159.575	218.856	280.405	325.617	330.094	280.797	194.305	108.113	48.7825	18.1407	5.6374	211.331	207.135	202.463	195.56	184.969	169.729	149.749	126.131	101.163	77.6656	57.8561	42.5426	31.3447
INFLUENZA	-0.0191909	12.1744	0.220248	-0.746121	8	0.370763	2.8359	0.98499	509.156	473.143	474.579	497.917	521.611	487.197	377.592	277.663	256.022	210.362	166.118	127.708	103.277	67.6465	113.211	172.191	257.41	374.643	523.301	686.722	821.537	861.694	759.149	542.554	310.391	143.475	54.5641	17.3394	493.338	491.675	489.093	481.198	463.943	434.199	390.841	335.916	274.959	215.507	164.002	123.297	92.9583
INGUINAL HERNIA, WITH OBSTR., WITHOUT MENTION OF GANGRENE	0.0466065	14.2889	0.00803466	0.599791	14.097	0.00600883	2.90472	0.981826	2.71848	3.62145	3.3944	5.39748	6.71145	9.08981	10.3148	14.2148	15.0371	22.6426	31.887	39.7727	34.6666	40.5879	0.94023	1.60691	2.72973	4.59049	7.59202	12.2209	18.8471	27.2319	35.8385	41.7115	41.9934	36.2822	27.0465	17.6348	2.49449	3.19991	4.13296	5.35249	6.92082	8.89487	11.3154	14.2045	17.5882	21.5478	26.2388	31.791	38.2975
INGUINAL HERNIA, WITHOUT MENTION OF OBSTRUCTION OR GANGRENE	0.0339848	13.3559	0.0802257	-0.214974	12.5539	0.0643052	2.10017	0.85963	60.2863	58.9089	60.7456	74.5328	86.9215	114.921	132.77	178.37	209.211	222.907	208.888	184.259	152.388	97.4109	18.1442	29.5338	47.5948	75.4784	116.677	173.288	242.128	309.367	349.436	337.85	274.021	185.999	106.709	52.4931	42.748	54.8973	70.0895	88.4647	109.643	132.382	154.326	172.17	182.588	183.761	176.323	162.692	145.86
INTERMEDIATE CORONARY SYNDROME	0.121191	15.2408	0.0788315	0.945149	15.2407	0.0788236	8.65091e-05	0.94515	1.5458	5.07003	14.8505	42.0686	86.3485	135.86	188.84	259.657	357.228	443.519	496.253	494.983	539.498	468.114	4.68548	8.39461	14.9933	26.6344	46.8751	81.199	136.985	221.45	335.38	463.141	568.722	611.956	577.055	483.169	4.68539	8.39443	14.9929	26.6339	46.8743	81.1986	136.987	221.458	335.399	463.168	568.743	611.957	577.036
INTERNAL HEMORRHOIDS WITHOUT MENTION OF COMPLICATION	0.0284846	12.8765	0.184663	-0.0140494	12.0906	0.157813	1.64312	0.956033	151.329	156.809	181.883	227.25	326.406	364.81	422.642	458.349	471.51	420.57	361.258	279.341	186.333	119.058	58.5013	92.8238	145.523	223.833	334.125	476.125	632.334	757.762	788.653	688.106	493.434	291.162	143.315	59.7848	120.654	158.929	206.495	262.893	325.165	386.553	435.992	460.089	448.75	402.157	332.436	256.591	187.864
INTESTINAL OBSTRUCTION WITHOUT MENTION OF HERNIA	0.0616532	14.3486	0.0289821	0.847471	14.3152	0.022706	2.07938	0.994146	6.71625	8.45005	12.8704	19.7643	22.9171	34.736	44.7856	55.4905	83.5537	103.88	126.975	124.911	130	129.881	3.25148	5.5746	9.50275	16.0438	26.6594	43.1642	67.0623	97.8192	130.27	153.779	157.295	138.207	104.823	69.5738	6.16531	8.87418	12.7431	18.1812	25.6422	35.5274	48.009	62.8068	79.0568	95.4498	110.575	123.16	132.56
INTRACEREBRAL HEMORRHAGE	0.0933328	15.0287	0.194809	0.989558	15.1378	0.179641	1.17285	0.996922	14.392	24.8673	49.0066	92.7096	149.207	223.836	315.086	464.562	709.88	1005.3	1267.27	1467.24	1407.61	1436.81	13.4797	23.915	42.2893	74.3561	129.469	221.74	369.511	589.245	878.546	1191.04	1430.44	1498.43	1368.06	1101.98	16.178	27.4631	46.48	78.1866	130.114	212.753	338.522	517.468	748.204	1006.96	1245.2	1406.63	1458.59
IRRITABLE COLON	0.0112251	12.599	0.142769	-0.758631	11.1878	0.13219	1.95455	0.807955	207.031	183.185	192.703	195.182	212.802	225.379	255.577	291.562	301.395	283.797	223.209	148.215	104	51.4113	54.7134	85.3099	131.089	196.89	285.443	392.076	496.949	561.524	544.023	436.891	286.075	153.391	68.3491	25.6925	146.062	173.785	204.528	236.359	265.88	288.162	297.46	289.152	262.472	222.152	176.667	133.864	98.1369
LABYRINTHITIS	0.00150509	12.1354	0.0390735	-0.490833	10.6368	0.0409725	2.01911	0.887174	71.1603	53.2957	53.2496	61.0391	66.296	73.9358	73.0851	68.3365	64.4632	57.0654	42.1977	25.1686	15.1666		20.4143	30.7924	45.5035	65.1746	89.0659	113.568	131.137	132.206	112.008	77.3963	43.1228	19.5251	7.29491		50.529	57.1912	63.975	70.1697	74.7884	76.6684	74.7647	68.6324	58.8895	47.231	35.7305	25.8799	18.2289
LEFT HEART FAILURE	0.11836	16.3732	0.0546185	0.997722	16.4274	0.0541177	0.539491	0.997806	1.81232	2.17287	4.95016	9.84246	19.7251	36.1969	60.6545	105.506	171.03	291.599	450.045	613.058	727.998	725.17	1.44318	2.72672	5.14512	9.68521	18.1517	33.7493	61.8629	110.616	189.763	305.199	448.353	589.654	691.249	732.243	1.48187	2.78025	5.21135	9.74741	18.1544	33.5446	61.1054	108.613	185.446	297.746	439.025	583.833	698.102
LEUKORRHEA, NOT SPECIFIED AS INFECTIVE	-0.037609	11.991	0.267844	-0.690745	8	0.444562	2.6309	0.906371	1100.67	956.244	835.941	703.021	549.275	433.551	357.05	309.357	266.875	211.28	152.179	114.657	99.6663	81.1758	156.307	235.244	347.614	499.326	686.746	884.162	1031.99	1047.66	884.289	599.126	322.11	139.082	49.1921	14.4779	666.219	663.643	657.872	642.705	612.57	563.599	495.35	412.338	323.907	241.283	172.892	121.416	84.9791
MALE INFERTILITY, UNSPECIFIED	-0.163827	10	0.0118953	-0.272215	8	0.0255921	5.25303e-05	0.816164	71.5867	50.7607	25.458	5.87372											21.7305	26.3819	30.0433	31.3417											52.3632	37.8026	23.2625	11.7741
MELENA	0.0606463	13.543	0.228718	0.757184	13.2968	0.197849	1.30079	0.865201	82.5672	84.0177	98.4375	140.176	543.709	595.382	737.904	878.792	965.118	541.433	548.379	577.014	524.332	505.996	45.484	74.9303	122.47	197.616	312.317	477.504	693.18	930.409	1116.37	1156.08	1007.46	733.814	450.623	237.022	67.0713	100.996	150.436	220.416	315.216	435.421	573.129	707.177	804.077	831.229	777.758	662.69	521.335
MENOPAUSAL AND POSTMENOPAUSAL DISORDERS	0.082196	12.844	0.354662	0.63264	12.8439	0.354601	7.99945e-05	0.632638	16.3642	54.9857	339.652	1778.87	3494.29	2289.58	1549.77	1493.19	1407.99	1185.37	820.468	526.677	306.943	175.881	115.543	183.601	288.744	446.664	673.048	972.998	1318.84	1622.01	1736.74	1553.56	1131.86	671.376	329.428	136.283	115.534	183.587	288.724	446.638	673.022	972.992	1318.89	1622.15	1736.96	1553.76	1131.94	671.371	329.404
MENOPAUSAL OR FEMALE CLIMACTERIC STATES	0.0476617	12.2481	0.103711	0.617739	12.248	0.103686	0.00025202	0.617729	11.2471	29.032	147.727	647.221	995.996	523.151	326.988	265.765	235.232	169.819	106.926	70.5343	31.7777		50.402	76.7631	114.787	166.872	232.398	303.522	361.032	376.995	332.221	239.343	139.176	65.8104	25.7079		50.3973	76.7562	114.778	166.862	232.393	303.53	361.063	377.049	332.277	239.374	139.18	65.8047	25.7032
MITRAL VALVE DISORDERS	0.0669053	14.4699	0.131902	0.888046	14.5512	0.106255	2.00228	0.972623	33.2614	35.7316	51.2695	66.516	95.0243	138.376	183.462	265.659	427.052	610.278	727.672	802.91	757.609	543.878	13.5878	23.4526	40.2798	68.6077	115.247	189.215	299.426	447.454	614.603	752.962	802.517	735.579	581.589	402.037	24.0807	35.6078	52.5423	77.0789	111.878	159.709	222.625	300.672	390.65	485.964	577.858	657.085	717.687
MITRAL VALVE INSUFFICIENCY AND AORTIC VALVE INSUFFICIENCY	0.0783887	14.8496	0.0500589	0.942233	15.0319	0.0421249	1.74478	0.973578	8.42197	10.9247	14.2848	18.1768	26.6821	40.336	70.9693	116.983	172.469	245.243	317.342	365.101	345.943	240.821	3.93308	6.91388	12.1038	21.041	36.1437	60.864	99.2185	153.686	220.615	285.297	324.409	320.451	275.6	209.168	5.92128	9.34982	14.7206	23.0265	35.6139	54.1185	80.1624	114.695	157.078	204.404	251.627	292.66	323.071
NASAL POLYPS	0.00673865	12.2498	0.0321408	-0.656999	11.0485	0.0314139	1.90701	0.958421	39.1248	42.3106	47.7337	53.5779	54.5919	58.7591	62.8585	58.8599	55.8332	48.9569	38.5698	24.5472	15.1666		15.5457	23.6295	35.2283	50.9877	70.5684	91.4055	107.633	111.175	97.0006	69.3693	40.167	18.9599	7.40394		35.512	41.715	48.3532	54.8865	60.4693	63.9927	64.3125	60.7029	53.3826	43.6907	33.5478	24.5156	17.3167
NEVUS, NON-NEOPLASTIC	-0.0014754	12.0923	0.114563	-0.844545	10.1589	0.129998	2.24701	0.852333	231.338	201.896	168.801	160.257	176.626	209.471	232.92	253.129	197.312	142.281	108.263	79.2346	51.2776		61.8735	93.2747	137.852	197.65	270.675	346.204	401.111	405.254	342.985	235.648	129.935	58.0186	21.3299		170.155	185.962	201.704	215.376	224.387	225.851	217.344	198.085	169.991	137.57	106.071	79.1181	57.959
NOISE EFFECTS ON INNER EAR	0.0433498	12.814	0.0240794	0.847349	12.6061	0.0219723	1.04388	0.933813	12.2598	14.3047	19.5178	32.7024	44.8521	55.6751	49.3699	60.334	83.5537	75.1182	57.091	25.4794	20.2222		7.92561	12.4897	19.404	29.4815	43.2726	60.2694	77.6867	89.7549	89.6934	75.1671	51.9939	29.7538	14.2587		10.3508	15.2366	22.03	31.0319	42.1177	54.2852	65.2563	71.6789	70.5418	61.3842	47.1753	32.3715	20.1724
OBSTRUCTION OF EUSTACHIAN TUBE	0.000972115	12.1453	0.036246	-0.502707	10.6884	0.0376522	2.00048	0.906358	59.3802	53.6578	49.7138	51.1173	65.0683	71.1764	72.1153	66.1253	59.4944	45.1321	37.0423	27.9651	13.7222		18.8096	28.389	41.9798	60.1736	82.3061	105.065	121.488	122.697	104.188	72.1936	40.3541	18.3367	6.87716		46.039	52.3464	58.8034	64.7521	69.2669	71.2455	69.682	64.125	55.1243	44.2593	33.4888	24.2377	17.0432
OBSTRUCTIVE CHRONIC BRONCHITIS	0.069741	14.5712	0.0811676	0.907698	14.6696	0.0657451	1.93864	0.993647	12.473	17.4433	30.4789	53.3398	79.3916	100.231	120.163	166.366	225.817	294.506	369.087	430.663	439.11	489.761	7.77688	13.4868	23.2767	39.8474	67.2916	111.111	176.932	266.295	368.893	456.74	493.355	459.792	370.901	262.491	13.3058	19.9952	29.9694	44.6343	65.7329	95.1356	134.318	183.504	240.783	301.898	360.982	411.743	450.092
OCCLUSION AND STENOSIS OF CAROTID ARTERY	0.150471	15.1918	0.0589182	0.885898	15.1916	0.0589117	9.33395e-05	0.885907	0.852857	2.77645	5.86948	23.9711	50.1722	117.194	215.553	367.164	517.144	629.096	577.211	430.042	260.721	148.822	3.6265	6.48168	11.5471	20.4551	35.8848	61.924	103.971	167.056	251.031	343.314	416.818	442.947	412.245	340.517	3.62653	6.4817	11.5471	20.4551	35.8849	61.9246	103.973	167.063	251.046	343.332	416.827	442.935	412.215
OLD MYOCARDIAL INFARCTION	0.13689	16.4577	0.0604544	0.976225	16.4576	0.0604523	9.78758e-05	0.976225	0.74625	1.44858	5.30375	14.1287	32.084	55.5939	83.4881	137.094	230.002	348.665	492.625	590.375	714.275	727.876	1.50355	2.8519	5.40292	10.2131	19.2269	35.9264	66.2328	119.252	206.333	335.34	498.746	665.022	791.245	851.613	1.50355	2.85189	5.4029	10.2131	19.2268	35.9263	66.233	119.253	206.336	335.345	498.751	665.021	791.236
ORAL APHTHAE	0.00105465	12.6025	0.183384	-4.03303	9.90597	0.206811	2.67499	0.784458	351.59	300.761	258.116	247.331	281.963	314.085	307.857	311.779	327.154	300.014	254.332	191.406	142.277	102.823	70.2176	109.611	168.718	254.035	369.604	510.193	650.854	741.115	723.823	585.458	385.42	207.402	92.6357	34.8842	257.203	276.579	297.182	316.639	331.872	339.268	335.39	318.291	288.987	251.886	213.071	177.354	147.088
ORTHOSTATIC HYPOTENSION	0.0422124	14.153	0.0925858	0.425398	13.7472	0.0703934	3.20799	0.860758	56.3952	51.0021	51.9767	50.1648	58.4387	74.7474	95.8305	146.044	220.456	382.323	487.278	493.429	395.054	321.997	11.9396	20.2767	34.2232	57.172	93.9093	150.085	229.685	329.003	428.463	491.931	486.37	410.525	297.387	187.478	35.0657	43.2329	53.8171	67.3524	84.3947	105.45	130.914	161.139	196.788	239.495	292.079	357.25	437.065
OTALGIA	0.00209328	12.5354	0.45357	-8.01759	9.11693	0.520275	2.9709	0.84661	911.438	841.444	814.938	834.307	864.468	875.624	898.709	926.07	951.257	910.751	761.659	607.154	439.11	400.467	183.912	287.828	445.561	677.842	1003.1	1420.78	1878.59	2235.93	2286.36	1917.93	1285.67	691.302	304.442	112.178	755.775	804.809	860.011	915.003	961.385	988.803	986.613	947.663	873.134	774.693	669.866	572.949	491.042
OTORRHEA	0.0300844	13.6037	0.0320927	-0.746853	12.4243	0.0256824	2.88209	0.961721	22.121	22.2719	24.8922	29.2099	33.9665	39.8491	45.3145	60.0182	65.7708	78.178	83.8226	76.4381	72.9442	83.8816	6.09467	10.0503	16.4251	26.4551	41.626	63.1288	90.4788	119.321	140.227	142.382	122.414	88.7903	54.7956	29.1732	18.5538	22.0765	26.3839	31.502	37.3726	43.8053	50.453	56.8609	62.6363	67.6841	72.2666	76.7088	81.2985
PAROXYSMAL SUPRAVENTRICULAR TACHYCARDIA	0.0552031	13.9436	0.0481002	0.770353	13.6873	0.0380604	1.89066	0.986962	15.7246	20.0387	25.7408	35.798	43.9518	60.6258	91.7752	110.454	138.602	172.879	164.59	168.723	147.333	129.881	7.19049	12.0758	20.1335	33.1694	53.5938	83.9392	125.224	173.655	217.188	237.575	222.377	176.991	120.59	71.3186	13.4425	19.1094	26.9997	37.7344	51.8506	69.524	90.1629	112.031	132.287	147.789	156.348	157.395	152.073
PAROXYSMAL TACHYCARDIA, UNSPECIFIED	0.0297466	13.2269	0.0438685	-0.571548	12.364	0.035682	2.01401	0.898939	31.076	31.6877	39.9549	50.4029	55.0012	66.875	74.0549	90.7643	94.0143	111.224	107.69	81.0989	69.3331	43.2938	10.8491	17.5229	27.9901	43.926	67.0362	97.9673	134.104	166.982	182.797	170.473	132.936	86.5974	47.6161	22.4107	25.286	32.3381	41.0284	51.3327	62.8821	74.7814	85.5168	93.1479	95.9455	93.2791	86.0262	75.9851	65.026
PEPTIC ULCER, SITE UNSPECIFIED	0.0181214	13.3535	0.0429042	-5.0513	11.1537	0.0397867	3.30641	0.951443	32.4086	38.2063	43.2078	52.4666	60.4849	62.5736	64.798	68.6523	71.6548	75.1182	78.2853	70.845	83.0553	105.529	9.71214	15.7986	25.436	40.2802	62.134	91.9972	127.997	162.652	182.576	175.432	141.544	95.7088	54.7675	26.8949	35.2479	39.1128	43.7081	48.8965	54.4507	60.0292	65.2012	69.5627	72.953	75.665	78.3845	81.7465	86.1845
PERFORATION OF TYMPANIC MEMBRANE	0.0205962	13.0682	0.0552046	-3.15517	11.7314	0.0472572	2.30642	0.75027	56.1287	52.8732	54.8761	61.1185	72.0253	79.8604	88.7777	109.191	111.143	123.922	111.318	93.5279	60.6665	54.1172	15.2516	24.4144	38.6148	59.9203	90.2382	129.764	174.109	211.432	224.389	201.605	150.608	93.5693	48.8932	21.7926	42.5671	50.8563	60.5017	71.219	82.3658	92.844	101.138	105.632	105.248	100.101	91.5319	81.3097	70.9344
PERIAPICAL ABSCESS WITHOUT SINUS	-0.0179582	11.479	0.02932	0.142549	9.5976	0.0396179	2.06826	0.976465	50.0521	55.2875	63.0792	70.0084	65.4776	57.2171	47.9594	41.3809	30.9894	22.0306	14.3205	12.429			23.5095	33.7148	46.945	62.5811	78.2972	89.4854	90.2504	77.1798	53.8356	29.812	13.0261	4.54922			55.4013	58.1015	60.1615	60.9539	59.8315	56.2796	50.1504	41.892	32.589	23.6405	16.1708	10.6124
PERIPHERAL VASCULAR DISEASE, UNSPECIFIED	0.097459	14.7467	0.128799	0.99024	14.7525	0.125177	0.585661	0.991145	10.8206	16.0551	29.0645	64.6903	111.394	205.657	317.202	407.702	553.625	662.601	735.309	703.479	665.164	668.347	10.894	19.0608	33.2117	57.4597	98.2286	164.608	267.015	411.484	587.377	754.478	850.362	830.107	702.981	523.266	11.4884	19.8616	34.1934	58.4329	98.6087	162.994	260.64	396.106	559.154	715.089	811.834	810.996	716.239
PERITONSILLAR ABSCESS	-0.0393146	11.1344	0.0180118	0.366358	8	0.0415439	2.3005	0.960973	72.8127	51.9075	35.2169	33.258	30.7745	31.4897	24.9494	16.6366	15.9524	8.26148	6.49195	3.41796			17.8736	24.844	33.3227	42.4406	50.1977	53.5336	49.6218	38.369	23.8153	11.5713	4.38681	1.31784			49.072	46.5772	43.7577	40.277	35.9421	30.7516	24.9465	19.0043	13.5273	9.02767	5.72593	3.51909
PHLEBITIS AND THROMBOPHLEBITIS,DEEP VESSELS LOWER EXTREMITIES	0.0440136	13.9075	0.160991	0.463345	13.4318	0.12383	2.58824	0.987919	71.5867	82.3276	99.2154	134.302	158.374	194.051	252.051	322.94	401.163	485.744	544.942	616.165	618.22	560.113	24.7243	41.4854	69.1396	113.949	184.407	289.791	434.801	608.032	768.468	849.704	802.067	640.931	436.287	256.683	63.0055	80.9763	104.397	134.402	171.932	217.33	269.856	327.387	386.807	445.306	501.401	554.106	603.179
PNEUMOCOCCAL PNEUMONIA	0.0391276	14.1798	0.0216982	0.340066	13.6128	0.0165478	3.46811	0.983681	9.32813	11.8904	11.8097	12.9381	16.2875	27.6752	30.8562	37.485	38.0503	50.6398	68.1655	86.3812	104	116.352	2.74352	4.66322	7.87551	13.1597	21.6078	34.4895	52.6499	75.122	97.3353	111.159	109.446	92.2158	66.8734	42.3153	8.70309	10.4741	12.7476	15.6217	19.1988	23.5761	28.8448	35.1232	42.6605	52.0053	64.076	79.8733	100.346
PNEUMONIA, ORGANISM UNSPECIFIED	0.0332129	13.5942	0.668208	-0.0449203	11.6402	0.61399	4.68833	0.995527	535.914	578.708	587.938	685.162	899.498	1142.48	1306.63	1491.82	1795.16	2184.09	2654.64	3410.82	4328.99	5160.07	129.138	214.397	354.359	581.383	942.297	1496.94	2301.27	3355.13	4500.7	5334.87	5352.48	4412.04	2972.85	1664.88	503.793	566.441	648.843	753.962	885.702	1048.86	1249.48	1496.47	1805.52	2205.26	2737.11	3429.52	4254.9
PNEUMONITIS DUE TO INHALATION (FOOD,VOMITUS,OR N.O.S.)	0.0795395	16.701	0.0514626	0.899054	17	0.0390349	2.35705	0.94567	3.62464	5.00967	5.58661	8.41371	11.786	16.5564	24.685	37.3797	71.3933	157.58	347.511	720.879	1209.72	1669.52	1.07495	2.06191	3.95131	7.55861	14.4111	27.3058	51.1509	93.8703	166.254	278.003	427.505	591.558	732.361	822.49	2.47822	3.97895	6.4257	10.4163	16.9061	27.3895	44.1427	70.5367	111.445	173.658	265.493	393.972	562.644
POLYP OF VOCAL CORD OR LARYNX	-0.002664	11.7013	0.0204027	0.275963	10.8082	0.0210002	1.6039	0.961707	25.3192	29.4545	36.2776	38.1792	49.2719	52.8345	40.9947	34.0103	27.8512	20.8067	13.1748	10.5646			14.1733	20.6882	29.4132	40.2084	51.8837	61.6107	65.1484	59.0184	44.0753	26.385	12.5602	4.80722			26.2838	31.0005	35.7915	40.1022	43.1513	44.0425	42.0499	37.0387	29.7812	21.7992	14.647	9.18501
POSTNATAL CARE	-0.0944757	10.399	0.00957102	-0.125468	8	0.0225724	1.82439	0.359218	305.643	163.207	43.915	5.79435	2.53726	3.73331	3.61458	2.52708	4.31498	4.89569	2.8641				14.4022	18.4673	22.4707	25.4108	25.9819	23.2027	17.3764	10.4571	4.87479	1.72526	0.465153				29.7878	27.2898	24.4656	21.2147	17.5698	13.7084	9.93405	6.60067	3.98944	2.19709	1.11821
PREMATURE BEATS	0.0468557	13.4522	0.0709958	0.635	13.0335	0.0583589	1.58629	0.918986	38.272	39.5342	48.0166	55.5623	75.1355	109.24	146.611	178.58	224.379	243.408	228.555	174.627	114.833	89.2934	15.0061	24.5531	39.7932	63.5095	98.9046	148.205	209.365	271.204	311.624	307.639	255.661	178.31	105.348	53.4819	26.2733	37.2889	52.3059	72.0904	96.8787	125.709	155.66	181.564	197.148	197.891	183.799	159.268	130.427
PRIMARY PULMONARY HYPERTENSION	0.0999013	15.2062	0.0611383	0.988438	15.2139	0.0606214	0.340391	0.988485	5.97	6.76004	11.1732	18.8118	31.8385	51.6983	88.3369	156.363	278.905	409.861	484.987	532.27	410.221	335.527	3.72461	6.66168	11.8765	21.0554	36.9709	63.8647	107.366	172.785	260.162	356.681	434.302	463.011	432.4	358.467	3.78207	6.74007	11.9735	21.1514	37.0026	63.6725	106.612	170.895	256.486	351.167	428.453	459.854	434.828
PROLAPSE OF VAGINAL WALLS WITHOUT MENTION OF UTERINE PROLAPSE	0.0523591	12.7862	0.174666	0.978024	12.6574	0.167452	0.592285	0.991505	63.6445	97.236	138.887	230.266	386.072	511.302	583.447	656.304	644.501	532.712	351.711	215.953	129.277	59.5289	58.8948	92.9361	144.792	221.081	327.082	460.904	603.479	710.285	723.036	614.666	428.252	245.09	116.853	47.146	66.5905	102.53	155.548	230.671	330.473	449.75	568.146	647.023	643.494	544.558	388.174	235.013	123.033
PULMONARY CONGESTION AND HYPOSTASIS	0.126206	16.859	0.104499	0.99598	16.859	0.104498	0.00100363	0.99598	2.55857	3.92324	4.6673	14.6843	27.7461	50.4809	100.768	174.579	331.338	565.299	901.045	1281.11	1618.49	1710.1	1.94889	3.76548	7.26962	14.0137	26.9374	51.5005	97.4707	181.086	325.601	554.628	871.707	1235.9	1570.49	1813.64	1.94889	3.76548	7.26962	14.0137	26.9374	51.5005	97.4708	181.086	325.602	554.63	871.709	1235.9	1570.49
PULMONARY EMBOLISM AND INFARCTION	0.0583904	14.68	0.0624003	0.77541	15.0403	0.0477496	2.99097	0.967821	19.8289	19.5558	22.7	26.5905	34.9487	49.2635	72.8206	109.402	154.947	240.348	308.177	420.72	432.61	381.526	5.53254	9.64547	16.7395	28.8274	49.0029	81.5239	130.979	199.281	279.778	352.122	387.827	369.587	305.623	222.282	13.7945	18.3281	24.5768	33.1458	44.8013	60.4705	81.2346	108.373	143.594	189.5	249.743	327.739	426.006
PYELONEPHRITIS OR PYONEPHROSIS,NOT SPEC.AS ACUTE OR CHR.	0.00549848	13.2793	0.0336991	-10.6395	8.62762	0.0470094	4.45071	0.483518	46.5873	41.2242	34.8633	34.9248	38.7955	43.2577	37.5564	39.1697	52.9566	57.3714	66.4471	77.681	70.7775	54.1172	8.03269	13.0107	20.8465	32.8277	50.2972	73.8511	101.676	127.516	140.854	132.821	104.94	69.3801	38.7724	18.5705	36.117	37.2042	38.7859	40.6651	42.6503	44.5511	46.2109	47.5884	48.8781	50.6045	53.545	58.416	65.7808
REGIONAL ENTERITIS OF UNSPECIFIED SITE	0.00252992	11.9564	0.0168917	-2.6037	10.2856	0.0198627	2.42913	0.676129	28.1976	28.0662	23.5486	26.5111	27.0913	28.8926	30.0628	29.6932	27.982	29.8331	19.8577	10.8753			9.92748	14.7727	21.4831	30.1774	40.2603	49.824	55.4467	53.4593	42.9894	28.0104	14.6404	6.19372			23.4715	25.5448	27.6681	29.5983	31.0208	31.576	30.94	28.9582	25.7818	21.8894	17.9022	14.2983
RENAL FAILURE, UNSPECIFIED	0.103552	15.6975	0.129669	0.993938	15.9328	0.12194	1.25017	0.997759	8.20875	11.2869	19.3056	31.6705	56.7199	94.2256	170.855	289.456	470.071	716.607	978.185	1183.55	1328.88	1396.22	5.56055	10.1814	18.6018	33.8548	61.196	109.309	191.309	323.663	518.952	768.88	1025.98	1211.81	1264.01	1179.31	6.55291	11.4992	20.1604	35.2314	61.1548	104.884	176.378	287.809	449.767	663.303	910.419	1152.24	1346.53
RHEUMATIC AORTIC STENOSIS	0.115197	15.9428	0.0540118	0.990331	15.9427	0.0540084	0.000142273	0.990332	2.50527	3.9836	6.57664	9.76308	18.4974	30.4346	63.7401	126.775	229.348	403.894	539.596	603.115	583.554	411.291	1.94274	3.59789	6.65062	12.252	22.4354	40.6477	72.2973	124.653	204.452	311.239	428.61	524.453	568.752	554.046	1.94273	3.59786	6.65055	12.2519	22.4352	40.6476	72.2978	124.656	204.458	311.25	428.619	524.453	568.739
RIGHT BUNDLE BRANCH BLOCK	0.0863456	15.0604	0.025845	0.973237	15.2554	0.0224089	1.58428	0.993692	2.87839	4.22503	6.29378	10.16	13.8321	20.939	38.5262	61.7029	96.6294	119.026	144.732	190.163	184.166	170.469	1.74696	3.10232	5.48919	9.6517	16.7897	28.6842	47.5696	75.2456	110.849	147.943	174.581	179.816	161.913	129.195	2.41815	3.95016	6.43486	10.4178	16.6822	26.2523	40.2607	59.5724	84.1474	112.402	141.063	165.891	183.654
SCROTAL VARICES	0.00741708	11.5556	0.000828706	-6.03924	8.31708	0.00179318	4.64507	0.34745	1.38589	1.26751	1.34362	1.19062	1.55509	1.86666	1.23425	2.00061	1.84175	1.68289					0.631218	0.909819	1.27411	1.70985	2.15656	2.4898	2.54413	2.21289	1.55449	0.896091					1.27779	1.30846	1.35685	1.41597	1.47935	1.54088	1.59594	1.64418	1.70418	1.76418
SENSORINEURAL HEARING LOSS	0.0686783	13.9154	0.29447	0.947601	13.7996	0.257978	1.28785	0.996597	71.2669	95.9684	140.514	214.867	349.978	505.377	670.285	883.53	1119.28	1352.74	1378.01	1305.97	1079	787.405	45.0494	75.71	126.48	209.218	340.501	539.722	820.204	1167.75	1510.48	1715.08	1661.89	1357.72	939.503	558.962	62.4648	97.3492	150.529	229.853	344.312	501.383	701.178	927.519	1141.04	1286.01	1317.23	1228.55	1055.01
SIALOADENITIS	0.020558	13.0686	0.0849549	-3.75114	11.7258	0.0727899	2.3178	0.964638	68.0154	74.3605	91.3659	103.901	144.214	150.225	163.45	160.048	168.284	148.707	133.849	131.747	119.166	97.4109	23.4829	37.6102	59.5335	92.4941	139.549	201.203	270.925	330.456	352.394	318.026	238.397	148.441	77.6627	34.6386	65.9589	78.808	93.7984	110.513	127.982	144.523	157.785	165.221	165.088	157.487	144.456	128.738	112.685
SIGNS AND SYMPTOMS IN BREAST	-0.00455839	12.2567	0.493405	-1.89332	8.71075	0.601944	2.73137	0.980798	962.609	1054.33	1201.55	1236.34	1374.46	1061.64	1072.12	1108.55	1008.53	740.473	573.965	455.832	357.499	286.821	243.215	374.986	571.172	853.448	1236.96	1708.2	2186.13	2489.96	2398.12	1861.24	1137.47	552.656	218.781	72.1122	1018.19	1073.99	1133.14	1185.36	1217.76	1215.72	1166.45	1065.14	920.927	756.538	598.33	463.715	357.905
STOMATITIS	0.0088787	12.8457	0.166208	-11.7648	10.5445	0.166833	2.72783	0.697051	241.838	210.708	199.421	221.535	246.114	273.668	287.051	291.667	305.71	299.861	269.225	220.925	187.777	146.116	53.7636	85.1226	133.106	204.083	303.405	430.065	567.26	673.947	694.272	598.946	424.53	247.637	120.51	49.6923	187.626	207.349	229.328	252.074	273.377	290.268	299.405	298.044	285.468	263.94	237.89	211.512	187.489
STRESS INCONTINENCE, FEMALE	0.0367682	12.9104	0.156488	0.567047	12.3794	0.135506	1.3488	0.954148	68.8682	111.963	183.792	266.54	300.051	312.137	331.396	390.644	424.045	433.116	324.407	217.196	137.944	102.823	48.3822	76.8782	120.689	185.87	277.764	396.196	526.684	631.986	659.316	577.726	417.053	248.285	123.507	52.1336	82.1043	114.851	158.012	212.296	275.916	342.661	400.507	433.102	426.448	378.646	303.603	222.46	151.506
STRICTURE OF ARTERY	0.0861644	14.6046	0.0197116	0.983965	14.6034	0.0183313	0.917573	0.989562	2.34536	3.86288	4.31371	10.9537	18.9066	25.6462	35.3524	47.6986	76.8851	106.175	117.237	96.0137	101.111	70.3523	1.84349	3.20131	5.53189	9.47984	16.0204	26.4587	42.1121	63.2954	87.4916	108.059	116.508	108.558	87.744	62.3657	2.11116	3.55331	5.94884	9.86671	16.1133	25.6745	39.4008	57.2509	77.2059	94.7871	104.58	103.428	92.4585
SUBENDOCARDIAL INFARCTION	0.126883	16.1011	0.0426062	0.982399	16.1011	0.0426039	0.000107416	0.9824	0.692947	1.75037	4.73801	12.8587	21.6894	41.878	67.002	102.557	156.778	229.638	333.954	421.342	506.276	392.35	1.36818	2.55257	4.75432	8.82858	16.3057	29.8261	53.6425	93.7365	156.297	242.757	342.265	429.946	479.697	481.852	1.36817	2.55255	4.75427	8.82849	16.3056	29.826	53.6427	93.738	156.301	242.764	342.272	429.947	479.689
SYSTOLIC HEART FAILURE	0.11303	16.1481	0.0824663	0.997973	16.256	0.0807452	0.783364	0.99838	3.0383	5.49253	8.06169	17.0656	30.4471	51.8606	93.4502	167.103	273.674	455.911	675.163	916.325	1083.33	938.933	2.56074	4.78812	8.93885	16.6403	30.8181	56.5526	102.11	179.323	300.944	471.282	671.098	852.549	962.806	979.61	2.71427	4.99823	9.19595	16.8786	30.8263	55.7816	99.3181	172.13	285.927	446.31	641.146	834.953	984.569
TEETHING SYNDROME	-0.00643827	11.6793	0.0133047	0.0303217	10.4835	0.0146286	1.82356	0.981358	19.5624	21.4873	22.3464	25.1618	29.2194	28.9738	27.2416	21.6908	18.1752	12.2392	8.78323	6.83592			9.36972	13.6488	19.357	26.3804	33.9109	40.0794	42.1409	37.924	28.1123	16.6938	7.87907	2.98862			19.2201	21.6926	24.0752	26.0527	27.22	27.1491	25.5315	22.3701	18.1069	13.5275	9.41462	6.20423
TEMPOROMANDIBULAR JOINT DISORDERS	0.00590134	12.4482	0.359551	-1.52671	10.4429	0.361947	2.21998	0.910912	603.343	597.66	614.527	624.361	673.273	701.701	719.655	758.651	775.389	714.771	556.59	389.337	231.833	183.998	154.253	239.611	367.448	552.174	803.72	1112.98	1427.49	1633.42	1593.7	1272.03	813.655	419.714	178.039	63.2777	495.955	562.118	633.837	705.524	768.3	809.988	817.128	779.9	698.742	587.545	468.103	358.883	269.036
TINNITUS	0.0370082	12.8538	0.382035	0.409639	12.2276	0.332247	1.4831	0.972671	271.155	319.231	396.579	523.555	712.314	876.761	989.955	1128.87	1235.92	1243.51	978.949	656.249	409.499	327.409	123.721	196.809	309.968	480.466	726.054	1053.88	1436.51	1779.79	1922.56	1735.75	1275.14	761.415	375.561	156.054	232.096	317.705	429.257	568.933	733.521	909.663	1069.43	1171.57	1175.95	1069.66	882.276	667.874	472.322
TRANSIENT CEREBRAL ISCHEMIA	0.0710761	14.2189	0.112682	0.951121	14.1542	0.0969311	1.38193	0.996462	18.6563	29.1527	47.5216	82.629	121.052	164.672	218.726	295.037	373.05	439.541	502.554	521.084	483.887	354.468	13.8712	23.6394	40.0516	67.2006	110.953	178.457	275.324	398.491	525.785	613.249	617.217	530.972	392.27	252.345	19.4155	30.5159	47.6189	73.431	111.175	163.813	232.257	312.572	393.616	458.362	490.817	484.32	444.716
TRICUSPID VALVE DISORDERS, SPECIFIED AS NONRHEUMATIC	0.0921176	15.3552	0.039789	0.977084	15.6068	0.0355265	1.50674	0.987603	4.37089	4.64753	7.56668	11.3506	17.9245	30.2723	52.8082	85.3942	140.433	210.821	292.138	342.418	348.832	292.233	2.17908	3.92507	7.04922	12.5951	22.3045	38.9019	66.1421	107.908	165.228	231.197	288.345	315.84	303.87	260.262	2.84742	4.78605	8.03066	13.4117	22.1985	36.1976	57.6887	88.9714	131.318	183.493	240.613	294.619	337.944
UMBILICAL HERNIA WITHOUT MENTION OF OBSTRUCTION OR GANGRENE	0.0127029	13.0561	0.139493	-8.5819	10.7307	0.135677	2.98848	0.258534	183.098	188.798	161.234	149.621	159.192	180.822	195.011	231.123	285.181	314.548	292.711	259.765	187.777	156.94	38.9534	62.3994	98.8345	153.753	232.493	336.385	455.19	558.628	599.577	544	409.001	254.734	133.018	59.1282	139.316	153.973	170.841	189.067	207.334	223.795	236.235	242.652	242.196	235.955	226.586	216.671	207.954
UNSP. LATE EFFECTS OF CEREBROVASCULAR DISEASE	0.119999	16.2885	0.0475088	0.99716	16.2885	0.0475068	0.000902235	0.99716	1.5458	2.05216	3.8187	9.44558	19.4796	34.1679	56.3346	87.7107	169.592	271.252	394.1	513.937	572.72	589.877	1.33391	2.5104	4.71786	8.84353	16.4993	30.5226	55.6211	98.752	167.929	267.186	387.549	502.494	580.117	604.499	1.3339	2.51038	4.71782	8.84346	16.4991	30.5225	55.6213	98.7531	167.933	267.192	387.555	502.496	580.111
UNSP.DISORDER OF THE TEETH AND SUPPORTING STRUCTURES	-0.00550782	11.9874	0.090421	-0.328386	10.141	0.103849	2.10638	0.993816	142.054	144.798	164.416	187.562	188.33	175.303	164.243	148.361	126.834	106.022	68.5474	50.3373	36.111		52.3062	78.2102	114.466	162.166	218.781	274.61	310.797	305.242	250.004	165.644	87.8696	37.6797	13.2802		139.831	152.952	165.551	175.831	181.543	180.314	170.369	151.557	126.098	98.2141	72.3468	51.2146	35.4074
UNSPECIFIED CEREBROVASCULAR DISEASE	0.0958634	15.5146	0.026088	0.983338	15.7857	0.0235138	1.48545	0.993327	1.86563	2.77645	3.32368	9.60433	15.1417	24.0231	33.7655	48.2251	80.154	126.37	169.555	233.664	244.833	240.821	1.27477	2.3136	4.18786	7.54523	13.4841	23.7624	40.8972	67.7204	105.61	151.112	193.464	218.219	216.762	192.202	1.63843	2.78661	4.7335	8.0084	13.4405	22.2496	36.0518	56.6246	85.2571	121.692	163.097	204.017	238.799
UNSPECIFIED CHRONIC SUPPURATIVE OTITIS MEDIA	0.0268874	13.148	0.0389139	-1.46622	12.1144	0.0321562	2.11289	0.920533	30.3297	31.0238	35.2169	45.7992	55.9833	63.5475	61.9769	76.4442	89.4378	90.7232	77.7125	61.2126	48.3887	43.2938	10.1663	16.3449	25.9746	40.5205	61.3978	88.9388	120.408	147.872	159.167	145.518	110.973	70.5685	37.8239	17.3268	25.4025	31.6054	39.0529	47.6303	56.929	66.1274	73.9668	78.9641	79.9451	76.6898	70.1193	61.7233	52.9075
UNSPECIFIED DISORDER OF LIVER	0.0279168	13.196	0.042218	-1.03821	12.2394	0.0345633	2.08443	0.929924	29.85	28.1266	35.2169	47.6248	73.7441	80.7532	82.9591	82.2354	84.9921	83.8387	83.4407	69.2914	54.8887	56.8231	10.6681	17.1997	27.4191	42.9304	65.3354	95.1565	129.702	160.641	174.709	161.681	124.99	80.6605	43.9119	20.4503	25.9784	32.6911	40.8479	50.3746	60.8782	71.4992	80.8567	87.2521	89.2495	86.4314	79.6848	70.6232	60.8546
UNSPECIFIED DISORDER OF MALE GENITAL ORGANS	0.0331323	13.7691	0.00064913	0.499983	11.4606	0.00129966	6	0.952866					1.14586	1.19005	1.23425	1.72856	2.22287	2.73442	3.24598								0.779354	1.26262	1.74588	2.28936	2.83283	2.74012	2.64741								1.07733	1.24898	1.42063	1.71284	2.00505	2.66515	3.32525
UNSPECIFIED ESSENTIAL HYPERTENSION	0.0916347	14.2484	0.628228	0.978667	14.2679	0.599395	0.9035	0.984943	63.6978	119.508	243.053	493.869	876.908	1287.75	1779.96	2335.76	3223.81	3881.98	4363.55	4554.9	4529.76	4434.9	76.1095	130.36	222.531	377.718	635.02	1050.65	1692.95	2613.46	3772.77	4933.21	5644.76	5501.91	4518.9	3148.82	87.4502	145.408	240.874	396.366	645.033	1031.17	1603.3	2390	3350.03	4313.76	4990.7	5117.91	4655.37
UNSPECIFIED HEARING LOSS	0.0720874	15.9511	0.039081	0.874625	17	0.0311586	3.08788	0.978417	4.85063	5.79432	6.29378	8.88996	14.978	19.5593	24.9494	39.0644	70.478	128.512	240.966	415.438	630.498	827.993	1.39731	2.58873	4.78697	8.82193	16.1601	29.2882	52.109	89.8686	147.427	224.456	309.115	378.248	410.233	399.725	3.65464	5.23923	7.60613	11.1563	16.494	24.5249	36.6088	54.8288	82.5068	125.09	190.954	290.379	433.672
UNSPECIFIED HEMORRHOIDS WITHOUT MENTION OF COMPLICATION	0.0559375	14.4386	0.0299581	0.765926	14.4701	0.0227339	2.57815	0.991994	7.72902	9.53649	13.9312	19.6849	22.0987	31.1651	37.0274	55.7011	77.1466	92.5591	130.221	150.701	144.444	170.469	3.15296	5.43031	9.30189	15.7891	26.3971	43.051	67.4842	99.5343	134.399	161.335	168.26	151.054	117.248	79.7694	7.22885	9.80329	13.346	18.1692	24.6285	33.0797	43.8045	56.9377	72.4722	90.3927	110.746	133.333	157.84
UNSPECIFIED HYPERTENSIVE RENAL DISEASE	0.119651	16.3732	0.0692442	0.998607	16.3957	0.0689834	0.346051	0.998621	2.13214	3.80252	6.22306	10.4775	21.6894	37.8201	82.4301	142.043	250.269	396.092	583.894	748.534	878.942	930.816	1.82966	3.45697	6.52315	12.2796	23.0152	42.796	78.4579	140.325	240.826	387.551	569.775	750.047	880.196	933.422	1.84955	3.48453	6.55729	12.3117	23.0165	42.6897	78.0636	139.279	238.561	383.617	564.82	746.917	883.771
UNSPECIFIED INTESTINAL OBSTRUCTION	0.065872	14.6274	0.0371603	0.877598	14.7908	0.0291725	2.23821	0.996955	6.71625	8.87255	16.1234	19.923	26.2729	40.5795	53.6898	74.97	96.1064	128.665	170.318	193.27	227.499	227.292	3.41986	5.94599	10.2886	17.6588	29.899	49.4985	79.0296	119.272	165.733	205.992	223.675	209.952	170.946	122.389	6.60579	9.55884	13.8391	19.974	28.6118	40.4615	56.1491	76.0041	99.88	127.156	156.814	187.29	217.098
UNSPECIFIED OTITIS MEDIA	-0.00016304	12.7307	0.0320761	-8.66348	9.38628	0.0419126	3.07699	0.814672	51.1181	45.4492	42.7835	43.8942	49.5174	53.5649	51.3976	51.384	45.3727	42.8373	39.1427	25.4794	23.111	29.7645	11.1834	17.5366	27.0946	40.9038	59.5834	82.2198	104.765	119.308	117.127	96.097	64.8757	36.1464	16.8323	6.64145	44.3562	46.1042	48.0511	49.844	51.0888	51.3715	50.3392	47.8382	44.0566	39.5472	35.0139	30.9684	27.6351
UNSPECIFIED PLEURAL EFFUSION	0.0820596	15.524	0.0944213	0.94215	16.5664	0.0812114	2.66013	0.998038	9.0083	14.5462	19.3764	27.2255	46.3254	65.2518	102.883	156.258	235.755	369.778	543.415	837.401	1115.83	1223.05	4.58367	8.32389	15.078	27.1913	48.6565	85.9066	148.266	246.523	386.704	557.588	720.457	820.739	823.299	736.736	8.79219	13.1529	19.8359	30.0852	45.7663	69.6171	105.566	159.165	238.284	354.049	520.609	750.346	1049.21
UNSPECIFIED TRANSIENT CEREBRAL ISCHEMIA	0.0901691	15.1588	0.0755862	0.983976	15.3265	0.0678235	1.38269	0.995755	6.0233	9.17434	16.6184	32.1467	55.7378	77.588	116.636	162.154	227.256	341.321	477.159	604.979	625.442	524.937	4.76354	8.50088	15.1205	26.7418	46.8333	80.6679	135.166	216.674	324.708	442.644	535.351	566.331	524.282	430.381	6.0771	10.2034	17.0857	28.4429	46.8544	75.8754	119.716	181.968	263.05	357.143	451.058	527.66	574.413
UPPER RESPIRATORY TRACT HYPERSENSITIVITY REACTION,SITE UNSP.	-0.00537032	12.3591	0.0138882	-10.1018	8.64715	0.0224798	3.37179	0.806235	21.428	21.1251	22.4879	23.8918	22.0987	22.8057	22.4809	18.6372	19.2213	15.911	14.3205	18.022	10.8333		6.23433	9.54148	14.3357	20.9364	29.2903	38.4432	46.0203	48.528	43.4389	32.0318	19.2093	9.42286	3.83431		21.4664	21.7689	22.1812	22.539	22.6787	22.4439	21.7165	20.4653	18.794	16.9385	15.1771	13.6945	12.5574
URETHRAL STRICTURE, UNSPECIFIED	0.0479669	12.9253	0.00136081	0.847879	13.266	0.00134564	1.84056	0.938155	0.74625	0.784648	0.777883	1.26999	2.6191	3.08404	3.43826	3.79062	3.79195	5.20167	4.39162				0.4145	0.657325	1.02834	1.57472	2.33266	3.28492	4.29224	5.04428	5.14954	4.42959	3.15914				0.586705	0.815768	1.12479	1.52974	2.03834	2.63907	3.28814	3.903	4.37636	4.61676	4.59202
URETHRITIS, NOT SEXUALLY TRANSMITTED, AND URETHRAL SYNDROME	-0.0253892	11.306	0.00499985	-2.34438	8	0.0107069	3.03224	0.566019	14.8717	13.339	9.90032	10.0012	8.75763	6.16808	6.43572	6.10711	3.53044	6.42559	4.96444				4.45818	6.29075	8.58989	11.1801	13.5807	14.9687	14.4498	11.736	7.71792	4.00392	1.63063				10.4007	10.1979	10.0058	9.74077	9.33162	8.72578	7.90393	6.89661	5.79003	4.70561	3.752
URINARY TRACT INFECTION, SITE NOT SPECIFIED	0.0113737	12.2556	0.949301	-14.7007	8	0.930131	3.56179	0.586694	2888.25	2645.77	2572.81	2754.14	3031.2	3187.6	3293.5	3573.4	4110.48	4539.68	4682.99	4643.77	4730.54	5027.49	479.673	750.283	1169.09	1810.7	2777.7	4196.29	6183.4	8740.11	11491.1	13262.8	12214.3	8118.25	3807.91	1342.86	1925.97	2120.16	2371.59	2680.79	3045.17	3453.69	3879.89	4276.75	4582.58	4747.54	4766.46	4677.89	4536.46
VAGINITIS AND VULVOVAGINITIS	-0.0245726	12.1451	0.410833	-1.64652	8	0.583248	2.827	0.899325	1524.16	1266	1139.39	1021.87	849.653	720.124	674.428	627.453	563.824	489.875	389.708	312.277	226.055	181.293	217.737	332.586	500.757	737.132	1047.33	1407.93	1737.94	1889.47	1722.04	1260.75	728.903	336.67	127.086	39.9533	951.846	970.59	988.616	996.518	984.372	943.049	867.154	758.792	629.621	497.939	380.769	286.737	216.084
VARICOSE VEINS OF LOWER EXTREMITIES	0.0198467	12.5737	0.369234	-0.120597	11.5389	0.330511	1.69031	0.843401	455.852	484.309	468.993	543.955	651.747	754.129	833.911	925.017	983.162	948.387	748.675	558.371	343.054	143.411	145.276	227.391	351.727	533.933	786.846	1106.82	1448.76	1702.31	1717.71	1427.08	954.228	515.606	229.393	85.6578	335.033	424.568	531.461	652.613	779.099	893.803	971.441	984.697	918.188	782.599	612.9	447.612	310.405
VARICOSE VEINS OF LOWER EXTREMITIES WITH INFLAMMATION	0.0753409	14.4364	0.132237	0.957407	14.4447	0.113757	1.45562	0.991491	24.7862	32.5931	43.4907	70.0878	106.401	163.211	235.83	330.732	481.186	628.637	716.024	735.794	634.831	522.231	13.9508	24.0389	41.2141	70.0641	117.438	192.322	303.4	451.647	617.37	751.869	795.754	723.651	567.272	388.542	19.5855	31.0504	48.9463	76.3954	117.374	176.118	255.452	353.775	461.7	561.513	632.524	660.304	644.008
VARICOSE VEINS OF LOWER EXTREMITIES WITH ULCER	0.0768915	15.1694	0.0447377	0.932131	15.7085	0.0366238	2.31814	0.995684	4.58411	9.05363	10.8904	17.7005	30.1197	39.1186	50.9568	78.4448	116.504	164.924	242.494	340.864	399.388	419.408	2.7978	4.99496	8.88783	15.7234	27.5412	47.4363	79.4545	127.265	190.465	259.174	312.825	330.329	305.42	250.601	5.09087	7.66933	11.5905	17.5213	26.3995	39.4761	58.3032	84.6461	120.353	167.231	226.629	298.223	380.244
VENOUS EMBOLISM AND THROMBOSIS OF DEEP VESSELS OF LOWER EXTREMITY	0.0642015	15.0719	0.0455356	0.844211	15.9524	0.036003	3.20639	0.990903	9.22152	10.4418	12.5168	18.4149	24.8815	34.736	49.7226	65.9147	100.291	156.968	237.529	358.265	425.387	432.938	3.05309	5.42517	9.60588	16.904	29.4357	50.3566	83.6627	132.667	196.083	262.774	311.543	322.458	291.747	233.858	7.59322	10.2447	13.9928	19.291	26.7679	37.2822	52.0074	72.6028	101.591	143.029	202.999	288.536	406.372
VENTRAL HERNIA WITHOUT MENTION OF OBSTRUCTION OR GANGRENE	0.0350895	13.3053	0.132781	-0.0502113	12.569	0.107419	1.97009	0.921362	82.1408	100.676	117.39	136.366	159.192	196.811	240.149	288.192	352.913	379.263	363.549	306.063	230.388	162.352	31.1482	50.5952	81.378	128.832	198.878	295.091	412.085	526.244	593.597	571.911	460.744	309.56	175.267	84.8889	69.5843	90.9588	118.017	151.132	189.693	231.401	271.681	303.912	321.261	319.905	301.236	270.64	234.684
VIRAL PNEUMONIA	0.0293056	13.6131	0.057205	-0.764525	12.3784	0.046056	2.97079	0.970995	39.7112	41.1035	41.5106	46.196	64.8228	80.8344	98.6517	98.872	115.328	122.239	133.849	144.176	154.555	154.234	10.7964	17.8178	29.1489	47.0121	74.1094	112.683	162.069	214.705	253.701	259.112	224.03	163.306	101.214	54.0918	33.6933	39.8237	47.3258	56.2478	66.5022	77.7874	89.549	101.067	111.745	121.519	130.941	140.632	151.106
# OF VERTEBRAL COLUMN WITHOUT SPINAL CORD INJURY	0.0923176	14.7657	0.0678361	0.982813	14.7676	0.0668249	0.412552	0.982994	9.59464	10.5022	14.9919	21.9868	47.5531	79.3735	119.458	192.479	305.187	430.056	510.191	446.821	335.832	259.763	5.65855	9.90706	17.2711	29.8893	51.0915	85.5579	138.567	212.95	302.749	386.926	433.854	421.735	356.254	265.053	5.80936	10.1107	17.5212	30.137	51.1849	85.1305	136.89	208.902	295.316	376.569	423.774	416.792	359.727
ABDOMINAL OR PELVIC SWELLING, MASS, OR LUMP	0.03364	13.5153	0.0608177	-0.383025	12.6227	0.0480423	2.41966	0.978797	32.6218	40.4999	53.5325	62.3091	76.6088	80.8344	96.1832	117.825	136.903	153.296	149.506	146.972	117.722	135.293	12.2961	20.186	32.8334	52.6116	82.3096	124.011	176.354	230.341	267.428	267.394	225.592	160.046	96.3402	49.9058	32.2918	40.2742	50.18	62.1243	75.962	91.1144	106.437	120.292	130.987	137.51	139.947	139.07	135.965
ABNORMAL GLUCOSE TOLERANCE TEST	0.0391283	12.7375	0.339604	0.692748	12.2427	0.303149	1.22719	0.981248	172.064	265.996	394.811	532.525	715.67	900.784	1128.19	1228.58	1053.77	860.417	650.914	442.16	306.943	219.175	119.111	188.075	293.67	450.485	671.886	958.818	1277.99	1537.81	1601.63	1386.05	973.405	555.658	262.179	104.178	193.942	274.37	381.968	519.625	684.096	860.161	1015.28	1101.93	1077.08	934.726	719.743	498.203	316.15
ABNORMAL INVOLUNTARY MOVEMENTS	0.034808	13.1369	0.216801	-0.00153989	12.3986	0.179423	1.8225	0.772445	180.326	180.288	199.704	222.646	260.764	311.245	376.005	523.737	683.859	748.887	645.377	490.322	285.999	205.645	57.3337	92.379	147.354	231.282	353.808	519.846	717.84	903.986	1000.64	939.106	730.466	469.909	253.036	115.927	122.929	162.128	211.813	272.518	342.735	417.451	486.979	537.607	555.825	535.478	482.258	410.13	333.834
ABNORMAL LOSS OF WEIGHT	0.0457408	13.6076	0.37956	0.518705	13.1295	0.30462	2.15654	0.902301	242.638	234.549	254.014	309.879	385.336	517.226	665.612	905.958	1219.7	1649.39	1813.55	1601.16	1248	876.698	72.3049	119.725	196.955	320.548	512.653	797.019	1184.51	1641.52	2051.49	2226.37	2034.41	1546.33	984.133	533.457	161.751	215.665	287.122	379.996	497.227	638.958	799.893	966.925	1119.69	1236.59	1303.63	1318.25	1289.25
ABNORMAL WEIGHT GAIN	0.000923963	12.4431	0.0904093	-0.866481	10.4482	0.0955473	2.17613	0.976955	123.771	134.537	150.414	159.781	168.768	159.559	159.482	152.572	142.525	128.665	91.8421	64.3198	39.7221	37.882	38.4662	59.3161	89.9588	132.962	188.917	252.927	310.367	337.001	311.576	237.559	147.245	74.6108	31.3652	11.0954	120.235	133.859	147.757	160.439	169.87	173.657	169.623	156.777	136.271	111.493	86.6941	65.0215	47.7467
ABNORMALITY OF GAIT	0.0898341	15.0128	0.226906	0.962177	15.1049	0.212373	1.05429	0.965079	30.4896	37.3009	51.4817	79.8509	122.116	177.495	269.419	497.624	943.804	1689.17	2134.33	2147.41	1916.05	1095.87	15.8819	28.1588	49.7638	87.4529	152.215	260.657	434.45	693.279	1034.99	1405.7	1691.72	1775.27	1622.43	1306.75	18.3627	31.4317	53.6408	90.9972	152.751	251.993	404.517	623.378	906.827	1223.03	1506.62	1683.25	1713.23
ACQUIRED DEFORMITIES OF TOE	0.0476258	13.0866	0.0739527	0.847648	12.7749	0.0655895	1.08373	0.971691	36.353	40.9224	52.2596	69.9291	113.44	176.196	216.17	222.278	227.386	220.459	161.153	119.318	75.1109	48.7055	20.1816	32.3505	51.2526	79.6998	120.358	173.706	234.167	286.035	305.641	276.623	208.163	130.235	68.5134	30.7445	28.2124	41.9072	61.2604	87.467	120.729	158.91	196.053	222.237	226.971	206.005	165.814	119.543	78.4778
ACQUIRED SPONDYLOLISTHESIS	0.0757561	13.5511	0.0706284	0.991202	13.5509	0.0706154	0.00128526	0.991204	12.473	23.5394	34.439	62.4679	101.818	151.443	198.714	268.186	332.515	343.157	269.034	178.666	95.333	73.0582	13.9274	22.9114	37.3531	60.0172	94.2065	142.525	203.753	267.908	313.598	316.564	269.893	193.6	117.873	61.7871	13.9265	22.9098	37.3507	60.014	94.2035	142.525	203.762	267.934	313.64	316.604	269.912	193.6	117.866
ACTINIC KERATOSIS	0.0928696	14.4152	0.0799622	0.991353	14.4099	0.0789671	0.351656	0.991548	6.76955	14.2444	25.458	44.8467	82.0107	129.611	210.087	312.831	340.884	402.058	387.799	368.829	315.61	254.351	8.56002	14.7299	25.2126	42.7721	71.4924	116.627	182.994	270.39	366.039	440.641	460.572	413.79	320.826	217.616	8.75025	14.9854	25.5253	43.0839	71.6264	116.171	181.166	266.087	358.47	430.678	451.507	409.641	323.391
ACUTE LYMPHADENITIS	-0.0201235	12.2787	0.0878546	-1.28887	8	0.164859	2.96091	0.988336	211.669	191.032	169.861	163.194	170.815	152.173	131.976	112.56	92.576	80.3199	60.7189	52.5123	38.9999	32.4703	41.7881	63.7446	95.4782	139.049	194.034	254.011	303.041	317.726	281.569	204.375	119.943	57.317	22.649	7.50492	180.938	178.432	175.908	171.866	164.992	154.303	139.443	121.018	100.698	80.8051	63.3856	49.3965	38.7662
ADHESIVE CAPSULITIS OF SHOULDER	0.0512384	13.3314	0.0777373	0.786671	13.0412	0.0677448	1.18635	0.911509	17.6435	30.6616	63.1499	116.681	183.255	181.877	177.291	187.425	210.257	205.772	195.141	165.927	122.777	81.1758	17.8851	29.0714	46.7766	74.0469	114.217	169.182	235.599	299.755	336.824	323.661	260.707	175.653	99.9882	48.7828	25.5984	38.2982	56.5045	81.6553	114.515	153.955	195.361	229.823	246.226	237.22	205.016	160.296	115.112
ADVICE ORAL CONTRACEPTION	-0.145008	10	0.109407	0.530436	8	0.338365	1.09397	0.786251	2037.32	1566.64	1207.84	666.271	170.242	39.6056	19.9243	13.4778	10.9836	7.49652	7.25571				205.417	251.935	290.383	306.992	288.396	231.564	152.122	78.3155	30.5374	8.88	1.94178				719.57	624.994	511.415	387.967	268.061	165.486	89.5027	41.6599	16.498	5.56451	1.62603
ALLERGIC URTICARIA	0.00542075	12.6299	0.137619	-3.0402	10.5805	0.139449	2.36769	0.915431	197.383	191.816	201.825	205.263	226.471	230.167	235.653	241.652	244.385	231.78	181.393	144.487	97.4997	75.7641	51.6222	80.6332	124.147	186.88	271.646	374.324	476.36	541.025	527.578	427.072	282.248	152.899	68.8828	26.1977	166.958	186.599	207.6	228.212	245.87	257.289	259.04	248.778	226.741	196.434	163.298	132.043	105.246
ALOPECIA	0.00353528	12.0267	0.348278	0.581842	10.7794	0.344873	1.50678	0.907588	766.505	682.221	614.244	582.927	600.757	682.466	833.999	875.949	816.447	662.142	411.475	220.303	98.2219	43.2938	199.401	301.668	448.897	651.011	907.139	1188.51	1418.49	1478.17	1282.16	890.632	488.918	214.825	77.1939	23.0765	475.982	578.824	690.555	801.054	893.033	942.672	925.641	829.96	669.516	483.554	315.547	189.71	107.338
ANEMIA COMPLICATING PREGNANCY, CHILDBIRTH, OR THE PUERPERIUM	-0.156434	10.4133	0.0178633	-0.016598	8	0.0413218	1.65225	0.374086	1031.1	608.524	171.276	19.0499	4.66528	0.973908	1.17137	1.36884	1.56908	1.83588	2.8641	4.35013			26.7265	34.3561	41.9317	47.5931	48.8746	43.8641	31.931	19.9979	9.3826	3.34345	0.907968	0.191925			57.9169	52.2895	45.9336	38.7783	31.0383	23.2059	16.5774	9.94886	5.57372	2.80928	1.29247	0.555526
ANOREXIA	0.0497675	14.4618	0.0893116	0.614808	14.5435	0.0680116	3.39307	0.925269	41.4169	39.2324	39.0356	43.4973	45.7525	69.3909	91.4225	138.147	232.094	367.636	467.994	542.835	477.387	492.466	9.25017	15.9555	27.3807	46.5837	78.1231	127.959	201.787	300.073	409.512	497.831	526.247	478.624	375.907	258.432	26.7564	33.5364	42.5453	54.4259	69.9616	90.0747	115.852	148.705	190.84	246.108	320.445	420.267	551.165
ASCITES	0.0710664	14.2585	0.037835	0.952144	14.1948	0.0323849	1.38874	0.995737	7.03607	9.53649	15.982	24.7649	33.8846	49.507	69.3824	96.2396	138.21	148.86	177.956	170.898	137.944	119.058	4.52516	7.72336	13.1026	22.0056	36.3495	58.4457	90.0441	129.983	170.885	198.58	199.412	171.618	127.245	82.4034	6.32942	9.95722	15.5491	23.9874	36.3151	53.4733	75.7111	101.69	127.779	148.558	159.035	157.168	144.793
ATOPIC DERMATITIS AND RELATED CONDITIONS	0.0116944	12.7512	0.0200693	-13.6325	10.3761	0.0225965	3.29473	0.520557	26.4386	23.9619	22.4879	24.5268	28.6464	27.5129	28.6522	34.2209	38.4426	40.3894	36.0876	29.5188	28.8888		6.89643	10.8252	16.7428	25.304	36.9033	50.991	65.0771	74.2673	73.1236	60.2351	40.875	22.914	10.7439		21.6041	23.2854	25.2472	27.3596	29.4507	31.303	32.6804	33.3992	33.4333	32.9891	32.437	32.0927	32.1447
BACKACHE, UNSPECIFIED	0.00832334	12.2338	0.834447	-11.0358	8.14224	0.86962	3.06815	0.880581	2081.72	2078.65	2191.44	2413.15	2565.74	2651.46	2648.87	2713.87	2961.38	2907.73	2595.64	2032.13	1507.99	1258.22	425.58	662.462	1024.91	1570.2	2367.76	3478.46	4891.12	6381.11	7328.04	6866.78	4886.16	2590.6	1061.3	352.012	1863.03	2024.02	2219.85	2439.67	2664.75	2864.17	2993.73	3004.54	2866.39	2595.05	2252.09	1906.72	1603.14
BRACHIAL NEURITIS OR RADICULITIS NOS	0.0198332	12.3579	0.0709804	0.482551	11.7974	0.0644978	1.37456	0.953001	48.8794	72.3687	95.6796	131.762	157.228	158.098	148.727	146.149	155.862	125.758	104.253	67.4271	32.4999		31.9734	49.0063	73.7946	108.129	151.986	200.737	242.168	257.532	232.346	172.359	103.733	50.9661	20.7474		53.6267	71.0665	92.2326	116.285	140.946	162.103	174.183	171.996	153.859	123.825	90.0655	60.0659	37.3933
BUNION	0.0425911	13.1419	0.0380446	0.623596	12.6855	0.0323145	1.37364	0.964615	17.3237	20.0387	28.4281	44.9261	72.5164	90.33	88.3369	100.346	99.3753	95.6189	72.939	54.066	43.3332	35.1762	9.9813	16.0416	25.482	39.7327	60.1688	87.0947	117.803	144.507	155.328	141.779	107.928	68.5011	36.6421	16.75	16.397	23.3284	32.669	44.7196	59.2925	75.2601	90.1651	100.378	102.36	94.7944	79.8156	61.7367	44.541
CARBUNCLE AND FURUNCLE	0.00304722	12.642	0.197532	-5.82115	10.0859	0.214724	2.64943	0.978906	281.496	292.251	297.858	328.77	355.625	360.995	352.466	338.734	327.546	309.346	250.322	214.71	161.777	140.705	73.646	115.275	178.003	269.064	393.398	546.469	702.782	808.37	799.079	655.096	437.427	238.813	108.244	41.3861	265.1	287.875	312.375	336.172	355.977	367.767	367.501	352.574	323.565	284.939	243.327	204.249	170.619
CELLULITIS AND ABSCESS OF FACE	0.00907184	13.1026	0.031031	-24.6762	10.3979	0.0324923	3.23364	0.768791	30.4896	31.567	38.4698	41.1161	50.3359	47.478	47.5185	44.4345	45.1112	46.968	43.3433	52.2016	46.9443	43.2938	8.3655	13.4127	21.2483	33.0253	49.8166	71.7593	96.4664	117.432	125.065	112.944	84.9744	53.2652	28.1231	12.6806	31.5586	34.083	37.0103	40.1455	43.2275	45.924	47.8729	48.7891	48.6237	47.6755	46.4882	45.5294	45.0794
CELLULITIS AND ABSCESS OF FINGER	0.0162613	12.7737	0.295977	-3.32405	11.2747	0.267405	2.18867	0.966983	323.073	355.626	374.657	435.846	536.179	603.742	636.431	660.2	624.757	587.636	523.748	437.188	325.721	246.233	101.079	159.786	249.712	383.214	571.431	814.627	1083.78	1301.15	1353.03	1171.92	826.782	475.843	226.978	91.3427	290.988	345.134	407.391	475.356	543.984	604.887	646.737	657.964	632.053	572.607	492.792	408.022	329.561
CELLULITIS AND ABSCESS OF FOOT, EXCEPT TOES	0.042196	13.9046	0.216498	0.411455	13.3794	0.167437	2.765	0.984847	103.835	114.317	136.695	170.814	232.364	275.778	329.721	394.646	523.943	664.743	785.908	893.02	874.608	822.581	33.3419	55.9644	93.3313	153.996	249.691	393.581	593.254	835.026	1064.16	1187.63	1130.91	909.958	622.213	366.946	90.1489	113.749	144.309	183.26	231.85	290.719	359.377	435.931	517.637	602.462	690.071	780.078	872.061
CELLULITIS AND ABSCESS OF HAND, EXCEPT FINGERS AND THUMB	0.0353343	13.6919	0.0798795	-0.0478245	12.8652	0.0621671	2.64269	0.988276	42.1631	47.5014	59.3312	75.8028	93.06	105.182	121.838	147.834	166.977	205.16	217.671	233.975	236.166	208.351	14.2675	23.6518	38.8878	63.0874	100.158	153.646	223.497	300.359	361.237	376.659	333.191	248.787	158.06	86.6672	39.1848	48.5601	60.3277	74.7535	91.8871	111.379	132.319	153.259	172.606	189.352	203.469	215.352	225.637
CELLULITIS AND ABSCESS OF LEG, EXCEPT FOOT	0.0675247	14.9497	0.0608137	0.879513	15.4911	0.0480209	2.66607	0.995661	10.0211	13.4597	18.3863	28.0193	41.4964	54.62	73.7904	94.1337	147.755	214.951	311.614	413.573	514.943	511.407	4.44912	7.85961	13.8313	24.181	41.8049	70.9313	116.704	182.878	266.37	350.659	407.098	411.473	362.679	282.521	9.52819	13.4767	19.1859	27.4073	39.1492	55.704	78.6418	109.799	151.366	206.145	277.432	367.467	476.969
CELLULITIS AND ABSCESS OF TOE	0.0281972	13.312	0.127853	-1.34048	12.1804	0.104572	2.43028	0.924144	105.914	101.099	106.075	128.349	161.811	200.3	221.988	252.919	287.012	313.171	305.313	269.708	228.221	208.351	29.8483	48.4985	78.029	123.567	190.803	283.189	395.578	505.337	570.296	549.889	443.516	298.445	169.29	82.1685	82.5599	100.55	122.328	147.815	176.275	205.977	234.027	256.704	270.621	274.355	269.145	257.666	242.859
CELLULITIS AND ABSCESS OF TRUNK	0.0117642	13.0336	0.0297324	-14.3042	11.0373	0.0280216	2.73251	0.861076	29.5302	31.3255	34.2976	39.7667	44.6066	45.936	44.0803	46.8563	49.6877	49.1099	50.2172	45.6764	35.3888	32.4703	8.4084	13.4271	21.1746	32.738	49.0729	70.142	93.3844	112.318	117.868	104.612	77.1773	47.3582	24.4436	10.7592	27.9285	31.3545	35.2261	39.3455	43.3961	46.9303	49.4158	50.3746	49.6036	47.348	44.2153	40.8195	37.5931
CELLULITIS AND ABSCESS OF UNSPECIFIED SITES	0.0209084	13.1172	0.566892	-3.52211	10.6556	0.525515	3.38626	0.982039	614.057	667.494	737.786	840.419	959.083	1046.3	1129.34	1261.54	1400.15	1562.95	1694.97	1715.2	1743.44	1642.46	153.35	248.232	399.112	634.689	991.466	1504.65	2179.47	2931.87	3522.69	3607.43	3025.95	2049.2	1133.52	524.3	586.865	657.247	743.833	845.823	960.88	1084.1	1207.44	1320.84	1416.12	1492.7	1559.32	1626.7	1702.82
CELLULITIS AND ABSCESS OF UPPER ARM AND FOREARM	0.00443276	13.2796	0.0197195	-15.48	8.16182	0.030017	4.63982	0.785798	21.8545	21.8494	23.9729	26.3524	24.5541	24.2665	22.9217	24.4284	27.7205	28.3032	37.997	36.3547	41.8887	37.882	4.69828	7.60846	12.1871	19.1823	29.3689	43.0762	59.2189	74.1318	81.7184	76.9082	60.6714	40.0728	22.3825	10.7179	21.6004	22.0714	22.8357	23.772	24.7685	25.7193	26.5441	27.2339	27.9187	28.9193	30.7054	33.718	38.3195
CERVICAL SPONDYLOSIS WITHOUT MYELOPATHY	0.0506543	13.0193	0.164397	0.883711	12.7611	0.149422	0.954112	0.960104	47.9199	84.5609	156.779	254.158	353.333	400.114	413.738	470.563	550.226	528.122	408.611	267.533	143	113.646	47.13	75.3711	119.181	185.099	279.436	403.64	545.211	667.563	714.054	644.481	480.937	296.682	153.195	67.2511	62.0031	93.4452	138.723	201.349	282.752	378.692	474.712	544.505	558.244	502.565	395.391	274.461	171.06
CERVICALGIA	0.00536738	12.0639	0.785292	-1.77372	9.10936	0.816707	2.41987	0.959348	1801.61	2038.57	2292.77	2533.96	2663.14	2536.79	2430.23	2482.54	2593.43	2383.59	1837.22	1267.13	824.775	560.113	450.198	693.455	1059.94	1600.23	2368.04	3390.45	4592.34	5662.14	5978.38	5009.06	3155.81	1501.42	562.333	172.276	1753.69	1952.77	2181.96	2426.78	2660.43	2839.12	2903.84	2798.07	2504.23	2073.44	1605.48	1187.31	857.36
CERVICOBRACHIAL SYNDROME (DIFFUSE)	0.0226208	12.2898	0.0336943	0.76855	11.8888	0.0310447	1.10979	0.944648	22.7606	33.3777	46.9558	55.8798	74.6444	71.6634	71.939	78.1289	76.4929	66.0918	45.2527	29.8295	10.1111		15.8646	24.1808	36.1659	52.5455	73.0661	95.1933	112.908	117.665	103.759	75.1136	44.0838	21.1119	8.37136		23.0788	31.8365	42.8804	55.8712	69.573	81.5327	88.2753	86.5458	75.4627	57.9324	39.2731	23.8582	13.2368
CHEST PAIN	0.0214986	12.5917	0.758943	-4.73875	10.5886	0.709563	2.51675	0.983462	996.031	1176.13	1412.49	1698.06	2010.98	2145.36	2250.47	2426.63	2573.04	2601.6	2424.55	2086.51	1746.33	1455.75	299.49	473.735	744.68	1158.84	1774.07	2644.16	3770.43	4996.06	5874.24	5757.8	4438.8	2637.72	1235.69	473.378	1019.14	1186.94	1390.05	1627.24	1890.97	2162.6	2408.03	2578.7	2626.02	2529.28	2314.19	2036.28	1749.49
CIRCUMSCRIBED SCLERODERMA	0.0480818	12.7979	0.0470181	0.95215	12.6889	0.0446455	0.725585	0.972679	23.6135	27.6437	35.1462	48.4185	80.7011	118.005	140.263	161.207	156.908	144.882	95.088	63.3877	31.7777		15.6595	24.6644	38.3035	58.1834	85.4025	118.981	153.438	177.346	177.197	148.31	102.314	58.3178	27.8099		17.9343	27.3508	41.0324	60.0475	84.6937	113.238	140.443	157.436	155.326	132.174	96.4171	60.8462	33.7868
CLAVUS	0.0347932	13.0742	0.151034	0.251262	12.4342	0.126584	1.61738	0.929481	94.7205	110.032	143.413	186.054	235.474	268.961	295.779	335.996	413.584	431.892	360.494	266.912	223.166	108.234	41.6583	66.8144	105.981	165.167	250.325	363.264	493.462	608.555	656.985	599.968	454.119	284.72	149.655	66.9666	80.6194	109.238	146.081	191.583	244.4	300.14	350.42	383.675	389.182	363.364	313.111	251.709	191.587
CLOSED # LUMBAR VERTEBRA WITHOUT SPINAL CORD INJURY	0.0892993	14.7761	0.0320606	0.976979	14.7826	0.030922	0.649731	0.977982	4.79732	5.49253	6.15234	11.1125	22.1805	37.5766	57.0399	83.2883	127.75	191.544	228.364	215.642	184.888	110.94	2.65412	4.6485	8.10595	14.03	23.9803	40.14	64.9479	99.6516	141.343	180.125	201.385	195.3	164.748	122.54	2.83118	4.88573	8.39386	14.3082	24.0679	39.6115	62.9796	95.0208	133.025	168.779	190.581	190.235	168.873
COMA AND STUPOR	0.0709343	15.5547	0.0262774	0.876438	17	0.0218231	3.4052	0.987542	4.15768	5.00967	4.80873	6.66747	11.5404	16.1506	22.2165	34.0103	55.0487	93.4771	168.791	249.822	299.721	378.82	1.24772	2.26881	4.11493	7.42945	13.3079	23.5139	40.5966	67.4821	105.744	152.193	196.193	223.001	223.355	199.819	3.14856	4.33144	6.04959	8.55729	12.2323	17.6372	25.6223	37.5219	55.5558	83.5619	127.822	196.758	299.858
CONGENITAL ANOMALIES OF LOWER LIMB,INCLUDING PELVIC GIRDLE	0.0329688	12.9294	0.0527085	0.324991	12.2855	0.0448532	1.4953	0.964088	34.4341	37.6631	44.6929	65.4047	93.4692	114.353	126.775	136.884	134.549	110.612	86.8776	61.2126	44.0554	37.882	16.0331	25.4559	39.8931	61.2457	91.0592	128.894	169.561	200.894	206.864	179.353	128.707	76.5505	38.1882	16.2043	29.6763	40.2777	53.7664	70.0943	88.4355	106.755	121.642	128.943	125.547	111.553	90.7501	68.398	48.5153
CONGENITAL ANOMALIES OF SPINE	0.0399584	13.7829	0.0279648	0.274082	13.1607	0.0214468	2.47237	0.903578	16.0977	17.383	16.4063	19.5262	25.6999	36.3592	39.2315	46.4351	67.6014	93.3241	98.1431	87.3134	86.6664	59.5289	4.68103	7.79358	12.871	20.9765	33.4627	51.5971	75.4827	102.126	123.885	130.673	117.384	89.364	58.0978	32.7031	11.7866	15.0628	19.2575	24.5092	30.8813	38.2843	46.3957	54.6412	62.3225	68.8965	74.1722	78.1764	81.1197
CONGENITAL CYSTIC KIDNEY DISEASE	0.0676159	13.4678	0.0565877	0.982898	13.4424	0.0557415	0.338357	0.983535	16.7906	20.0991	30.4081	44.3704	69.6518	99.4198	154.545	210.59	249.092	252.281	219.772	147.594	81.6108	43.2938	11.8272	19.3649	31.4053	50.1536	78.1491	117.162	165.584	214.596	246.768	243.943	203.181	142.159	84.3267	43.0108	12.1862	19.8311	31.9543	50.6751	78.3592	116.498	163.2	209.727	239.611	236.365	197.818	140.348	85.3332
CONGENITAL VARUS DEFORMITIES OF FEET	0.0023603	11.6959	0.0190271	0.62049	11.0842	0.0187501	1.32702	0.958648	26.1721	22.8151	27.9331	36.433	47.7168	47.3157	43.375	33.6944	28.505	23.2545	13.3658	7.14665			13.2624	19.3492	27.4934	37.5571	48.4195	57.4338	60.6508	54.858	40.8957	24.434	11.6073	4.4328			21.4741	26.7347	32.3986	37.8622	42.1708	44.1304	42.6825	37.5151	29.5539	20.7558	13.0873	7.53696
CONT.DERMAT.+ECZEMA DUE TO DRUGS/MEDEC.IN CONTACT WITH SKIN	0.018694	12.9983	0.120321	-3.58978	11.5812	0.104757	2.31142	0.733581	126.809	125.966	124.744	150.971	165.74	182.689	196.157	226.384	256.938	263.143	238.102	188.92	168.999	97.4109	34.9597	55.7978	88.0061	136.215	204.683	293.789	393.503	476.743	503.782	449.034	331.218	202.266	103.516	45.0664	99.6708	118.304	139.873	163.671	188.182	210.859	228.234	236.672	233.854	220.271	199.229	174.929	150.806
CONTRACTURE OF JOINT	0.0804664	13.8985	0.0416478	0.984062	13.8713	0.040636	0.456672	0.985256	7.19598	10.0797	14.4262	27.7811	50.6633	93.3328	128.274	154.468	181.752	182.211	151.415	127.397	111.944	64.9406	6.42671	10.767	17.9039	29.4075	47.3466	73.8327	109.547	150.871	187.085	202.569	187.435	147.334	99.0769	57.7933	6.72377	11.1574	18.3695	29.8547	47.5196	73.1897	107.189	145.792	179.054	193.251	180.096	144.537	100.843
CONVULSIONS	0.0334202	14.0505	0.0555673	0.0725643	13.0076	0.0442856	3.83034	0.962184	32.8883	34.102	35.7119	38.4173	44.6884	53.4838	66.4731	81.393	104.083	152.684	182.729	233.975	241.944	240.821	7.70235	13.0083	21.8212	36.1976	58.9569	93.2378	140.782	198.209	252.613	282.658	271.532	222.333	156.126	95.3358	26.9507	31.2521	36.7149	43.4997	51.7711	61.6842	73.4046	87.2266	103.864	124.893	152.954	191.059	242.158
CORNS AND CALLOSITIES	0.0296316	13.091	0.283392	-0.733191	12.149	0.236548	2.02774	0.931844	218.598	243.241	289.089	367.425	435.835	493.041	551.004	635.561	736.947	776.579	709.723	612.747	492.554	311.174	77.5199	124.722	198.73	311.764	477.104	702.081	972.279	1229.22	1365.81	1283.83	995.978	635.973	338.572	152.919	188.328	239.069	301.667	376.187	460.321	547.914	627.928	685.417	706.233	684.474	626.69	547.568	462.43
CURVATURE OF SPINE	-0.0558677	11.5287	0.00858429	-1.00948	8	0.0180799	2.88176	0.153316	138.803	75.628	22.0636	6.42935	4.0105	4.70722	5.8186	6.94947	9.15299	8.26148	7.82853	6.83592			6.65612	9.57595	13.3814	17.9124	22.5229	25.9039	26.3406	22.7699	16.103	9.06709	4.03777	1.43957			18.2639	17.8121	17.3522	16.7373	15.8472	14.6014	12.9849	11.0745	9.04133	7.10496	5.44665	4.14013
DEBILITY, UNSPECIFIED	0.00430666	12.7882	0.598728	-36.2245	8	0.679671	3.93074	-0.170505	1252.21	1129.53	1065.06	1085.45	1045.35	1053.36	1062.42	1128.97	1357.91	1568.92	1610.77	1464.44	1317.33	1125.64	204.471	325.549	514.348	802.612	1227.57	1817.62	2553.95	3301.25	3754.97	3567.59	2719.25	1648.61	810.131	331.338	936.871	987.193	1051.63	1124.78	1199.86	1268.17	1319.65	1345.71	1344.14	1323.34	1300.16	1289.96	1301.68
DECUBITUS ULCER	0.100269	16.8106	0.136039	0.967404	17	0.118036	1.63877	0.979378	5.70348	8.93291	10.8904	18.5737	31.1018	49.5881	83.5762	143.096	271.321	540.974	1042.91	1829.85	2664.99	3477.03	2.62679	5.06405	9.75466	18.7606	35.9741	68.5962	129.443	239.658	429.141	727.404	1136.79	1601.84	2022.38	2319.61	3.92915	6.98579	12.446	22.1831	39.4583	69.8003	122.198	210.357	353.157	572.343	883.978	1283.2	1740.7
DEGENERATION OF INTERVERTEBRAL DISC, SITE UNSPECIFIED	0.0511018	13.1614	0.0319459	0.904214	13.0172	0.0288447	1.1394	0.97362	10.181	16.3569	24.6801	40.4017	53.4461	63.2229	65.2388	82.6566	107.09	109.235	98.1431	60.9019	41.1665		8.26738	13.3007	21.1513	33.0199	50.0716	72.5947	98.3801	120.974	130.434	119.521	91.4152	58.3382	31.3952		10.8341	16.255	24.0352	34.7782	48.7718	65.4459	82.6933	96.584	102.402	97.3053	82.6759	63.3599	44.4687
DEGENERATION OF THORACIC OR LUMBAR INTERVERTEBRAL DISC	0.0809635	13.8698	0.027027	0.990419	13.8696	0.027022	0.000389046	0.99042	3.30482	6.69968	12.9411	22.0662	38.6318	48.0461	64.5335	93.3967	121.343	132.184	122.774	95.7029	57.0554		4.2553	7.11739	11.8131	19.3608	31.0874	48.3123	71.3662	97.7339	120.35	129.257	118.55	92.345	61.5341		4.25511	7.11705	11.8126	19.36	31.0866	48.3124	71.3689	97.7417	120.363	129.27	118.554	92.341	61.5271
DEGENERATIVE SKIN DISORDERS	0.0804485	13.9978	0.0270845	0.976933	13.9631	0.0261377	0.560797	0.979281	2.82509	6.63933	13.0119	19.6055	33.4754	52.1852	82.4301	104.979	99.5061	101.433	116.091	94.7708	65.722	54.1172	3.89569	6.55981	10.9673	18.1217	29.3745	46.1725	69.1699	96.4038	121.325	133.762	126.437	101.818	70.3136	42.2174	4.15846	6.90485	11.3777	18.5129	29.5157	45.5745	67.0159	91.7625	113.941	125.096	119.501	99.1362	72.1204
DERANGEMENT OF POSTERIOR HORN OF MEDIAL MENISCUS	-0.00766189	11.4471	0.0501316	0.749848	10.7144	0.0515869	1.29287	0.990213	75.2113	77.0162	92.2852	114.458	119.169	117.681	99.7978	84.1307	66.2938	46.2031	26.9225	11.8075			41.098	58.8397	81.7843	108.812	135.822	154.765	155.433	132.129	91.4129	50.0989	21.6273	7.45362			68.8673	83.0918	97.3149	109.521	116.961	116.729	106.99	88.4836	65.1067	42.4162	24.6744	13.0604
DERMATITIS DUE TO FOOD TAKEN INTERNALLY	0.00844143	12.5318	0.0166325	-7.13166	10.6892	0.0175116	2.64466	0.510241	23.9333	20.8233	21.2857	21.7487	23.5719	24.2665	29.4456	27.3767	29.8126	30.751	26.5406	21.4399	13		6.64097	10.2803	15.6497	23.2138	33.0968	44.4689	54.8078	59.9068	55.9882	43.4021	27.5182	14.3341	6.21651		18.6782	20.6556	22.8197	25.0111	27.0004	28.4915	29.166	28.7817	27.3043	24.9841	22.2639	19.5492	17.0923
DERMATITIS FACTITIA (ARTEFACTA)	0.028184	13.461	0.0313536	-1.09484	12.3493	0.0251892	2.57807	0.978572	18.1232	24.4448	26.0944	35.4805	38.3044	45.3679	51.5739	52.4369	59.6252	70.5285	72.5571	68.67	67.8887	59.5289	6.58143	10.7685	17.4479	27.8287	43.2856	64.7329	91.1774	117.654	134.604	132.359	109.702	76.4378	45.1879	22.9809	18.6455	22.5785	27.3568	32.9812	39.3264	46.0766	52.692	58.4734	62.7826	65.3479	66.3767	66.2879	65.5425
DERMATOGRAPHIC URTICARIA	0.00800057	12.3589	0.0245166	-1.43349	11.0702	0.0239465	2.06936	0.76782	31.3958	31.2652	36.0655	36.433	37.8951	39.7679	41.9644	45.9086	45.2419	40.6954	35.8967	26.7223	11.5555		11.0125	16.8589	25.3402	37.0306	51.8509	68.1322	81.676	86.2584	77.3217	57.0778	34.2509	16.806	6.83911		26.3447	30.6246	35.2467	39.8709	43.9591	46.7906	47.589	45.7981	41.4279	35.2212	28.3754	21.955	16.5478
DIAPER OR NAPKIN RASH	0.02599	14.3946	0.0274629	0.0544738	12.7354	0.0254897	6	0.974641	16.2576	15.5722	16.7598	18.5737	21.1165	19.5593	25.2139	28.3244	37.9195	59.9722	98.334	134.233	184.888	232.704	2.98206	5.12452	8.75713	14.8251	24.7104	40.1545	62.6639	91.9094	123.242	146.699	151.513	134.571	103.265	69.406	13.0403	14.3293	16.065	18.3023	21.1348	24.7127	29.2959	35.3794	43.9636	57.0629	78.4052	113.785	170.992
DISEASES OF NAIL	0.014163	12.6728	0.0367708	-6.46695	11.0623	0.0364364	2.67333	0.623877	48.7195	42.6728	38.3991	42.1479	49.9266	60.7069	67.7073	71.4953	73.0932	69.4576	61.1007	51.8909	41.8887		13.3427	20.8496	32.0869	48.2204	69.8604	95.7609	121.01	136.389	132.203	106.835	70.8898	38.7567	17.6859		36.6321	41.2867	46.5343	52.106	57.5659	62.2946	65.5528	66.6751	65.3769	61.9949	57.3705	52.3666	47.5949
DISORDERS OF COCCYX	0.0011129	12.2555	0.0776541	-2.76492	10.3131	0.0862101	2.40544	0.9454	122.865	107.376	115.056	120.649	150.517	142.353	142.467	132.356	120.296	109.694	86.8776	68.67	47.6665		37.5023	57.1011	85.3364	123.934	172.335	224.601	266.47	277.525	244.079	175.711	102.241	48.4309	18.9651		104.6	114.566	124.882	134.445	141.781	145.157	142.952	134.314	119.854	101.799	83.1281	66.1773	52.0529
DISORDERS OF SACRUM	0.0252799	12.7014	0.0962192	0.436913	11.9989	0.0841225	1.42103	0.928737	80.1686	88.8463	110.954	128.825	158.865	182.689	194.747	220.804	239.155	220.459	186.166	111.55	59.222	35.1762	34.3069	53.7728	83.0853	125.529	183.175	253.499	324.281	370.874	365.267	299.842	201.81	111.732	51.5806	20.1444	63.7982	85.5614	112.624	144.402	178.58	210.387	232.641	237.618	221.056	185.976	142.042	99.818	65.6612
DISPL.OF THORACIC OR LUMBAR INTERVERT.DISC WITHOUT MYELOPATHY	0.0262252	12.4509	0.162951	0.79915	11.9112	0.14836	1.12132	0.985386	107.3	157.473	223.889	290.749	356.525	375.198	384.204	406.123	410.708	366.718	240.202	141.379	69.3331	37.882	69.1829	106.934	162.729	241.7	345.796	467.323	580.334	638.875	598.953	462.177	289.028	147.348	62.2132	22.0871	110.418	153.173	207.906	273.709	345.411	411.472	453.979	454.107	403.789	315.527	217.216	133.76	75.1584
DISPLACEM.OF CERVICAL INTERVERTEBR.DISC WITHOUT MYELOPATHY	0.0229021	12.2178	0.0895564	0.805891	11.8458	0.0832939	1.03579	0.947372	48.3996	86.9148	138.11	201.929	221.56	222.7	201.535	200.903	202.02	166.453	115.328	60.5912	30.3332		44.3903	67.4414	100.548	145.631	201.863	262.072	309.414	320.22	279.336	199.055	114.447	53.4954	20.6503		62.6173	87.0244	118.076	154.92	194.07	228.348	247.368	241.333	207.817	156.133	102.607	59.8994	31.6852
DISTURBANCE OF SKIN SENSATION	0.010352	12.4128	0.493845	-1.27774	10.6736	0.476827	2.06839	0.957537	698.064	814.102	901.495	1038.22	1137.84	1171.12	1129.07	1170.56	1185.57	1128.46	893.217	648.791	382.777	284.115	218.455	339.868	522.918	790.489	1161.89	1633.23	2139.55	2514.59	2524.23	2061.83	1334.66	688.733	289.967	101.846	661.988	774.267	900.755	1034.55	1162.44	1263.5	1310.94	1280.39	1164.34	982.917	776.725	583.964	425.209
DISTURBANCES OF SENSATION OF SMELL AND TASTE	0.0114501	12.3255	0.0379381	-0.395718	11.3239	0.0356615	1.8079	0.807522	52.0243	43.8799	44.8343	51.7523	68.8333	71.7445	72.8206	74.6542	75.316	65.3269	51.3628	39.1512	15.8888		17.4406	26.6501	39.9766	58.2887	81.4075	106.641	127.347	133.816	119.162	87.2276	51.8185	25.1385	10.1044		37.2842	45.1297	53.8304	62.8015	71.0213	77.032	79.1861	76.2396	68.1362	56.4046	43.5629	31.8314	22.3536
DIZZINESS AND GIDDINESS (VERTIGO)	0.0139807	12.2605	0.834795	-5.29098	9.57388	0.820899	2.56495	0.823598	1851.87	1851.59	1980.91	2200.19	2418	2570.71	2612.73	2817.17	3241.73	3328.15	2975.99	2244.98	1605.49	1060.7	417.805	651.248	1009.02	1548.33	2339.01	3443.77	4856.29	6361.97	7352.65	6955.65	5010.58	2691.56	1116.47	374.726	1557.53	1764.41	2012.75	2296.71	2600.96	2894.14	3123.99	3222.58	3133	2851.85	2445.37	2007.84	1609.49
DYSCHROMIA, ANOMALOUS PIGMENTATION	0.00216769	12.1468	0.468063	-0.0377629	10.2628	0.48235	1.94246	0.952833	974.869	989.682	923.7	892.647	962.029	1094.1	1224.29	1209.31	1071.29	854.145	617.309	381.258	225.333	137.999	248.579	380.455	574.557	849.598	1215.2	1649.27	2062.31	2277.97	2111.13	1567.8	915.079	424.829	160.763	50.6077	764.024	876.526	996.537	1113.2	1209	1260.17	1241.76	1139.23	962.02	746.24	537.285	365.873	240.327
DYSPHAGIA	0.038658	13.636	0.251375	0.162775	12.9185	0.198256	2.49674	0.992704	124.144	153.912	196.451	257.809	325.342	377.389	418.498	508.259	609.066	727.163	792.591	817.204	763.386	754.935	46.8334	77.5516	127.481	207.063	329.851	509.321	748.791	1021.61	1251.43	1328.73	1191.05	893.9	566.046	307.245	122.519	155.022	196.507	248.347	311.228	384.359	464.596	546.062	621.239	683.825	731.191	763.53	783.359
DYSPNEA AND RESPIRATORY ABNORMALITIES	0.028136	13.0947	0.762358	-1.12677	10.7484	0.696482	3.59968	0.991221	869.381	908.562	1012.31	1178.87	1318.64	1547.95	1810.82	2077.26	2560.61	2924.26	3139.81	3289.63	3570.65	3723.26	210.61	341.654	551.575	883.515	1397.18	2163.5	3236.4	4574.73	5901.01	6610.95	6088.39	4444.86	2572.69	1213.37	796.91	902.583	1036.83	1201.97	1399.42	1628.15	1882.91	2153.78	2429.41	2704.83	2986.36	3281.6	3590.92
DYSURIA	0.0115051	12.6234	0.642942	-13.3115	9.68216	0.646209	2.9547	0.602164	1201.41	1154.46	1146.6	1187.37	1266.01	1335.39	1472.99	1631.02	1798.82	1858.22	1690.01	1431.82	1135.33	871.287	246.98	390.211	611.707	946.959	1436.51	2108.58	2933.85	3745.17	4182.64	3862.93	2826.47	1627.5	754.52	289.918	970.085	1070.58	1189.33	1320.81	1455.4	1577.81	1667.21	1701.61	1667.62	1570.94	1435.97	1290.92	1155.89
EDEMA	0.0519036	13.8029	0.517466	0.673221	13.5388	0.420248	2.40471	0.970321	259.748	275.713	318.649	445.212	540.845	653.33	944.023	1302.71	1851.13	2398.73	2700.84	2759.23	2519.82	2310.8	86.0061	144.029	240.001	396.637	646.63	1030.88	1584.89	2300.15	3056.77	3582.65	3573.35	2971.18	2059.62	1208.97	199.659	265.426	354.056	472.115	626.57	823.271	1064.24	1344.18	1648.22	1954.19	2238.45	2479.41	2665.01
EFFUSION OF JOINT	0.0369607	12.9138	0.0285986	0.610297	12.5841	0.0250051	1.45381	0.934419	13.0061	16.4776	23.4779	43.2592	61.5489	67.4431	68.2363	68.6523	66.163	61.1961	59.1914	42.5692	38.9999		8.78723	13.9325	21.7964	33.387	49.4897	69.7725	91.3136	107.508	109.92	94.6093	67.4243	39.8467	19.7592		13.8394	19.3238	26.5602	35.6904	46.4703	57.9704	68.3564	75.081	75.816	69.87	58.8885	45.8781	33.5373
ELEVATED BLOOD PRESSURE WITHOUT DIAGNOSIS OF HYPERTENSION	0.0395287	12.9862	0.0379744	0.637	12.6635	0.0329789	1.52524	0.970603	16.0977	25.1691	38.0455	51.1967	58.0295	64.6026	88.6014	112.244	98.1985	94.395	87.0686	57.1732	56.3331		11.1007	17.6795	27.7997	42.84	63.9697	91.0142	120.486	143.887	149.66	131.394	95.7112	57.901	29.4266		17.8932	24.9001	34.1544	45.876	59.8323	74.9647	89.0854	99.0344	101.731	95.912	83.1727	67.0144	50.8932
ENLARGEMENT OF LYMPH NODES	-0.00119197	12.4875	0.28794	-3.32969	9.51699	0.337793	2.69928	0.931715	555.636	512.194	484.762	481.487	516.782	536.299	524.026	533.424	511.129	458.053	375.961	270.64	220.999	162.352	119.852	186.266	285.579	428.601	622.134	857.556	1092.73	1240.9	1202.9	957.763	614.723	319.882	137.378	49.5412	459.15	489.29	521.182	550.483	571.693	578.509	565.16	528.811	472.091	403.519	334.064	271.908	220.556
ENTHESOPATHY OF ANKLE AND TARSUS	0.0285744	12.3552	0.392937	0.745056	11.7525	0.362345	1.16793	0.985075	281.443	385.624	549.68	801.049	1117.95	1236.05	1248.27	1261.12	1151.97	886.885	592.104	342.418	195.722	132.587	180.041	278.379	424.85	635.192	919.434	1265.1	1609.65	1821.82	1749.96	1366.85	850.64	425.113	174.222	59.689	305.568	420.231	567.149	745.236	942.92	1131.45	1262.14	1278.19	1148.4	902.549	621.858	382.149	214.225
ENTHESOPATHY OF ELBOW REGION	0.00542515	12.1142	0.312979	0.456522	10.9527	0.305459	1.49305	0.87867	211.775	407.534	756.243	1118.23	1204.62	987.461	830.649	662.306	507.206	356.926	256.814	160.023	111.944	81.1758	168.475	256.013	382.727	557.799	781.543	1030.69	1240.72	1308.63	1154.87	821.113	463.805	210.449	78.2811	24.2753	390.976	481.767	582.307	684.43	773.487	828.443	826.548	754.343	620.475	457.525	304.944	187.169	108.01
ENTHESOPATHY OF HIP REGION	0.0456485	12.7442	0.242385	0.940602	12.4946	0.22546	0.836148	0.996436	102.29	154.213	238.527	367.505	526.194	626.791	750.246	835.516	808.078	713.547	533.677	334.028	173.333	94.7051	84.3308	132.934	206.989	316.099	468.207	661.385	869.196	1027.46	1049.4	892.251	618.86	351	165.299	65.7287	107.523	161.174	237.746	342.382	475.947	628.598	772.207	859.538	843.28	713.962	518.702	327.042	182.512
ENTHESOPATHY OF KNEE	0.0297595	12.5381	0.128196	0.839153	12.0808	0.116491	1.05811	0.990862	83.3135	106.712	139.1	203.993	282.045	309.865	338.537	362.531	307.279	274.924	192.849	132.679	59.222	32.4703	51.1954	79.4964	121.57	181.532	261.278	355.605	445.514	496.191	472.521	372.163	238.657	125.216	54.5538	20.0304	76.8516	108.785	150.76	202.756	261.495	318.413	359.044	366.806	332.609	264.327	184.323	114.4	64.4342
EPISTAXIS	0.0348862	13.3691	0.189621	-0.217384	12.5241	0.152514	2.21617	0.849602	169.879	132.968	128.916	161.448	225.161	298.584	355.728	421.812	509.691	563.769	541.887	477.583	364.721	308.468	42.5865	69.4714	112.309	178.93	278.478	417.68	591.641	769.504	887.53	876.716	724.66	499.112	289.361	143.441	105.442	133.92	169.546	212.808	263.13	318.098	372.791	419.935	451.755	463.37	455.195	431.722	399.189
ERYTHEMA MULTIFORME	0.0134643	12.6829	0.0149593	-8.20829	11.0606	0.0148773	2.69024	0.745058	17.6968	16.0551	16.477	21.2724	21.1165	25.0781	25.1258	25.9026	25.3669	30.751	25.5859	20.5078	17.3333		5.38619	8.41793	12.9549	19.464	28.1832	38.5965	48.714	54.8354	53.1077	42.921	28.5166	15.6272	7.15337		14.8265	16.6791	18.7656	20.9771	23.1396	25.0079	26.2914	26.7315	26.221	24.8971	23.0932	21.1467	19.2956
FASCIITIS, UNSPECIFIED	0.012553	11.8803	0.0249552	0.733618	11.5135	0.0237984	1.12854	0.947007	18.0166	30.4202	43.2786	52.8635	62.8585	55.6751	53.7779	52.4369	48.1186	36.1057	24.4403	11.1861			15.4288	22.8365	33.005	46.0229	60.8539	74.4814	81.752	77.4868	61.0353	38.8195	19.749	8.11455			21.8127	29.008	37.5407	46.816	55.551	61.7351	63.0708	58.0743	47.3757	33.9474	21.4692	12.1811
FEEDING DIFFICULTIES AND MISMANAGEMENT	0.0804578	17	0.0120539	0.852782	17	0.00953156	2.13227	0.874585	0.959464	1.20715	1.214	1.22085	1.2277	2.02897	3.87907	7.89713	19.4828	46.0501	117.046	219.992	353.888	522.231	0.203165	0.395078	1.22501	2.05493	2.88486	5.55851	10.6131	19.9229	36.2753	62.7388	100.371	145.11	188.245	222.201	0.490422	0.815687	1.81521	2.81473	3.81426	6.35708	10.5141	17.1835	27.6361	43.5539	66.8233	98.7782	139.838
FLAT FOOT	0.0171442	12.2382	0.038563	0.472623	11.5778	0.035554	1.40912	0.908974	45.9477	41.8278	45.6122	54.1335	72.6801	80.4286	78.1103	94.1337	87.6072	72.8234	44.6799	25.1686	14.4444		18.804	28.565	42.5594	61.5565	85.1314	110.17	129.58	133.637	116.349	82.9703	47.875	22.5082	8.75136		32.9722	42.6111	53.8695	66.0691	77.7865	86.7771	90.3459	86.3995	74.8903	58.4959	41.4019	26.9545	16.4352
FLATFOOT BILATERAL	0.0131054	12.207	0.0800268	0.24477	11.3765	0.074842	1.5649	0.899024	106.927	92.4074	101.337	119.379	151.089	164.672	166.535	173.21	163.316	150.236	92.6058	62.1448	28.8888		39.9363	60.6129	90.2527	130.507	180.52	233.732	275.038	283.535	246.28	174.732	100.029	46.5572	17.895		77.2613	96.5147	118.262	141.009	161.977	177.074	181.646	172.326	149.427	117.922	85.2542	57.3308	36.4973
FLATULENCE, ERUCTATION, AND GAS PAIN	0.0208765	12.9127	0.1974	-2.05367	11.6874	0.170648	2.09021	0.838597	191.253	214.088	229.334	262.73	288.019	309.784	368.599	410.019	470.464	450.862	403.074	323.774	230.388	151.528	61.0085	97.0282	152.527	235.377	352.798	505.373	675.72	816.697	858.834	758.22	550.586	329.081	164.1	69.3774	160.513	195.856	237.379	283.934	332.614	378.156	413.012	428.903	420.253	387.884	339.38	284.789	232.247
FREQUENCY OF URINATION AND POLYURIA	0.0435846	13.3426	0.307628	0.488234	12.8144	0.253583	1.76893	0.954585	173.503	194.894	251.822	326.23	404.733	511.707	625.587	775.814	992.053	1116.06	1064.3	888.67	629.053	470.82	70.562	115.128	186.309	297.518	465.044	702.496	1005.87	1327.64	1558.36	1566.24	1311.72	909.418	527.376	260.28	139.686	191.472	260.319	349.217	459.129	586.451	719.911	838.93	917.272	934.204	886.754	790.745	670.922
FUNCTIONAL AND UNDIAGNOSED CARDIAC MURMURS	0.0287651	13.5703	0.0954694	-0.730288	12.2741	0.0775408	2.98287	0.788839	84.2197	79.1891	77.5054	78.3428	82.5017	98.6082	122.631	169.209	228.563	282.267	299.203	284.002	218.833	202.939	18.5812	30.6077	49.9807	80.4694	126.646	192.284	276.194	365.382	430.869	438.527	376.992	272.558	167.166	88.2411	58.5396	68.9157	81.5889	96.6194	113.834	132.692	152.224	171.18	188.526	204.136	218.947	234.025	250.253
GANGLION AND CYST OF SYNOVIUM, TENDON, AND BURSA	0.00276077	12.0107	0.140215	0.13184	10.7748	0.141488	1.75641	0.954063	226.594	218.373	213.423	227.012	274.351	290.143	312.529	288.824	250.661	197.969	121.438	88.867	46.2221		80.108	120.185	176.686	251.812	342.416	434.169	497.455	495.313	411.342	276.05	148.101	64.1626	22.8388		181.014	212.038	244.357	274.748	298.384	309.278	301.864	273.756	228.388	174.924	124.068	82.841	53.0063
GENU VALGUM OR VARUM (ACQUIRED)	0.0418725	13.0623	0.0171432	0.698532	12.7759	0.014854	1.52286	0.965595	8.47527	10.6229	14.6383	16.4306	29.3831	31.4085	34.4708	43.3815	49.4262	50.4868	45.8256	29.208	23.111		4.7512	7.59814	12.0009	18.5856	27.9105	39.978	53.36	64.3838	67.8481	60.5462	44.9736	27.8195	14.4886		7.54792	10.591	14.6529	19.8603	26.1504	33.099	39.767	44.7383	46.5593	44.5213	39.1906	32.0657	24.7285
HALLUX VALGUS (ACQUIRED)	0.0440615	13.0972	0.0806346	0.674266	12.6622	0.0692291	1.31511	0.956124	41.6834	52.5714	61.9477	77.7078	115.322	162.318	232.215	265.765	237.193	218.164	156.571	114.968	87.3886	67.6465	21.8477	35.0463	55.5708	86.5054	130.809	189.115	255.505	312.965	335.516	304.765	230.203	144.564	76.3363	34.3856	34.9291	50.0436	70.5632	97.2341	129.72	165.533	199.064	221.861	225.602	207.252	172.094	130.529	91.8762
HEADACHE	-0.00420861	12.1464	0.795974	-7.39926	8	0.857135	2.94996	0.773103	2623.82	2443.21	2449.27	2554.28	2476.03	2327.32	2151.47	2101.79	2229.93	2223.25	1957.9	1515.4	1122.33	860.463	430.866	666.812	1024.59	1556.36	2320.54	3355.44	4608.5	5800.07	6312.54	5508.18	3631.53	1803.83	702.404	223.281	1894.32	2040.15	2212.85	2397.56	2571.06	2698.82	2737.31	2647.05	2417.08	2083.77	1717.08	1379.2	1100.55
HEARTBURN	0.0219125	12.696	0.288374	-0.444715	11.6625	0.253988	1.76361	0.934278	303.777	315.67	353.442	414.653	489.772	582.884	661.292	712.005	724.132	675.299	535.968	396.484	262.888	159.646	103.911	163.501	254.178	387.671	573.759	810.27	1065	1258.79	1283.57	1086.13	746.644	418.129	193.893	75.7708	242.437	306.273	382.421	468.76	559.229	642.311	701.084	717.139	679.36	593.044	479.595	364.223	264.086
HEMOPTYSIS	0.0347757	13.2242	0.0801071	-0.0528054	12.5013	0.0653703	1.84961	0.930401	57.5679	55.4686	59.5434	76.1203	109.02	143.246	170.326	186.477	208.034	196.287	177.383	147.905	116.277	89.2934	19.8654	32.0977	51.3061	80.6075	123.235	180.575	248.094	310.354	341.49	319.98	250.402	163.444	89.9348	42.3221	42.4186	55.9237	72.9928	93.7583	117.64	142.88	166.224	183.218	189.624	183.6	166.957	143.978	119.235
HEPATOMEGALY	0.0266956	12.6646	0.0290436	0.143756	12.0999	0.0255599	1.62459	0.972072	20.8417	24.4448	31.0446	40.9573	52.3821	55.5939	60.5663	64.5458	68.5167	62.726	50.5991	38.8405	23.111		10.5951	16.5449	25.4407	38.1916	55.2541	75.6035	95.3216	107.143	103.537	83.4026	55.1664	30.0675	13.6787		19.1032	25.0975	32.4594	41.0403	50.2833	59.0606	65.6735	68.237	65.5313	57.8945	47.2664	36.0945	26.1749
HYPERHIDROSIS	0.0120815	12.5445	0.064443	-3.55209	10.8683	0.06524	2.55726	0.295118	93.8143	91.6227	85.4964	79.2953	72.5983	84.4053	104.382	130.776	148.148	138.456	119.719	78.9239	49.1109		25.5571	39.6404	60.506	90.0826	129.085	174.608	217.031	239.554	226.166	176.965	113.079	59.2794	25.8514		69.8951	78.462	87.9311	97.7022	106.848	114.109	118.053	117.5	112.119	102.833	91.4922	79.896	69.2305
IDIOPATHIC URTICARIA	0.00571209	12.3268	0.0273221	-2.08672	10.79	0.027985	2.21678	0.824642	39.6046	35.0677	37.3384	44.4498	42.6423	49.5881	45.3145	44.2239	49.5569	45.4381	34.7511	26.4115	14.4444		12.5435	19.163	28.7357	41.8764	58.4408	76.4763	91.2102	95.7156	85.1341	62.2708	36.9816	17.9423	7.21419		32.0937	36.3115	40.7707	45.0935	48.7273	50.9738	51.1249	48.7261	43.8847	37.3873	30.4005	23.9133	18.4473
IMPETIGINIZATION	0.0165325	13.3598	0.0284563	-4.71988	11.1724	0.0263483	3.30577	0.801596	29.317	27.523	25.5994	28.4161	31.7566	34.9795	42.1408	43.4868	49.1646	54.9235	59.3823	63.6984	63.5553	45.9996	6.41135	10.4309	16.7953	26.5958	41.0165	60.7031	84.3972	107.149	120.161	115.386	93.0938	62.9903	36.0913	17.7544	23.193	25.7382	28.7632	32.1774	35.8312	39.5007	42.9038	45.7775	48.0193	49.8252	51.6479	53.9059	56.885
IMPETIGO	-0.00287509	12.9497	0.0410446	-47.1381	8	0.0678354	4.00433	-0.506235	65.5101	64.4015	59.1191	53.8954	51.0725	50.2374	49.6344	52.121	55.8332	62.1141	63.0101	62.7662	55.6109	40.5879	12.3066	19.5587	30.6829	47.1561	70.1909	99.4796	131.061	155.577	160.622	139.767	100.774	60.2802	30.2668	12.9345	55.7494	56.2589	57.2825	58.434	59.3468	59.6748	59.1479	57.6822	55.5051	53.1915	51.476	50.887	51.6766
INCONTINENCE OF FECES	0.0837339	15.0171	0.0695239	0.962241	15.2488	0.0596491	1.6974	0.98738	10.6607	10.804	14.5676	24.368	42.5604	65.6576	100.679	156.89	227.909	340.097	428.851	509.587	514.221	449.173	4.84778	8.59215	15.1733	26.6279	46.2328	78.8399	130.517	206.108	303.138	403.847	475.42	487.994	437.274	346.629	7.01215	11.286	18.1222	28.9343	45.7254	71.0878	107.883	158.369	222.755	297.752	376.066	447.615	504.013
INCONTINENCE OF URINE	0.0503602	13.6382	0.498574	0.669285	13.2848	0.409055	2.05893	0.975461	196.903	265.271	391.063	563.798	696.6	796.332	902.5	1183.94	1662.58	2174.3	2374.91	2301.84	2228.05	1580.22	93.123	154.643	255.375	417.862	673.482	1059.04	1600.37	2271.07	2929.72	3303.32	3141.43	2474.54	1619.96	896.906	196.467	268.456	366.254	496.917	667.103	880.472	1133.31	1409.26	1677.02	1896.79	2035.49	2079.21	2038.07
INGROWING NAIL	0.0184934	12.9023	0.171903	-3.10669	11.4935	0.151434	2.22032	0.801948	207.991	179.624	173.68	204.707	253.562	309.378	343.562	352.633	366.512	361.363	314.478	255.415	185.61	146.116	53.4736	84.9527	133.355	205.394	307.038	438.217	583.078	700.427	731.431	641.171	462.609	275.003	136.499	57.4637	150.195	178.937	212.092	248.468	285.534	319.082	343.431	352.735	343.501	317.043	279.343	237.708	197.821
INTERNAL DERANGEMENT OF KNEE	0.0400479	12.6016	0.0318814	0.919362	12.4241	0.0298563	0.841383	0.970661	16.3642	19.1333	25.2458	47.7042	74.3989	86.4343	96.8003	97.2926	84.7305	74.2003	50.9809	30.4509	19.4999		12.1444	18.8904	28.9192	43.1901	62.0991	84.3227	105.308	116.974	111.416	88.2325	57.2477	30.5541	13.5925		14.7794	21.9082	31.853	45.0126	61.0526	78.1595	92.4639	98.6475	92.678	75.4156	53.0186	32.5759	17.8108
INTERVERTEBRAL DISC DISORDER WITH MYELOPATHY	0.0323744	12.5709	0.0502227	0.739661	12.2366	0.0454737	1.16848	0.944793	22.5474	40.681	62.0185	91.0427	110.739	105.588	111.523	118.352	128.011	117.956	87.6414	50.9587	31.7777		19.5502	30.364	46.4115	69.201	99.323	134.6	167.688	185.657	176.022	138.515	89.1469	47.1264	20.7429		28.0977	39.641	54.803	73.6255	95.0661	116.318	132.558	138.049	129.095	107.274	79.3374	52.9025	32.3756
JAUNDICE, UNSPECIFIED, NOT OF NEWBORN	0.0435785	14.3466	0.0311852	0.514778	14.1223	0.0235616	3.46065	0.963609	15.1382	13.0976	14.0019	18.7324	21.935	26.8636	36.3222	48.541	69.3012	88.4284	125.829	161.887	176.944	156.94	3.50362	6.00637	10.2379	17.2836	28.7175	46.4935	72.2314	105.355	140.301	165.611	169.377	148.792	112.816	74.8482	10.6916	13.1148	16.2786	20.3639	25.5787	32.151	40.3338	50.4579	63.0928	79.3232	100.893	129.752	167.792
JUVENILE OSTEOCHONDROSIS OF LOWER EXTREMITY, EXCLUDING FOOT	0.00600483	11.1668	0.00056869	-8.14868	8	0.00141076	4.89113	0.250705	1.11938	0.845005	1.01781	1.19062	1.06401	1.05507	0.969766	1.20405	1.43833						0.55214	0.769041	1.04467	1.32031	1.56682	1.6782	1.56467	1.16455	0.764424						0.946635	0.966488	1.00442	1.04234	1.08881	1.13541	1.17938	1.22379	1.2682
KELOID SCAR	0.00306652	12.1698	0.0307406	-0.583738	10.6252	0.0323692	2.07579	0.741102	57.7811	47.6824	42.6421	45.0848	42.9697	43.7447	55.1004	59.9129	60.802	48.9569	34.7511	22.6828	10.8333		15.6876	23.7135	35.1267	50.4515	69.1732	88.5597	102.781	104.289	89.0752	62.1578	35.0267	16.0581	6.08014		39.4721	44.4855	49.6037	54.298	57.8358	59.3515	58.0575	53.5963	46.3861	37.6509	28.9247	21.3418	15.3542
KERATODERMA, ACQUIRED	0.0343469	13.3767	0.183356	-0.246704	12.5495	0.14744	2.19615	0.974377	116.895	131.278	146.949	181.609	238.993	313.111	369.481	397.594	453.204	457.747	464.175	429.731	421.776	308.468	40.9543	66.8309	108.075	172.236	268.133	402.259	569.917	741.417	855.439	845.568	699.686	482.679	280.399	139.324	100.558	128.159	162.766	204.88	253.967	307.683	361.206	407.37	438.478	449.652	441.237	417.665	385.132
KYPHOSCOLIOSIS AND SCOLIOSIS	0.0285678	13.7513	0.120994	-0.556426	12.1694	0.101217	3.65358	0.92412	101.33	91.1398	85.6378	91.4396	115.568	131.396	149.432	204.378	254.845	322.504	365.459	388.716	363.999	432.938	20.7382	34.5016	56.9604	92.865	148.351	229.413	337.237	459.408	561.871	597.315	539.42	411.223	266.634	149.191	74.1214	84.4915	97.4002	112.977	131.253	152.091	175.195	200.337	227.926	259.782	299.261	349.788	414.181
KYPHOSIS (ACQUIRED)	0.0305068	13.9654	0.0222298	-0.176048	12.5674	0.0182718	3.93969	0.91867	16.6307	15.2101	14.8505	14.3668	17.0242	19.2347	24.5968	36.4321	43.9344	59.8192	69.884	80.7882	88.833	83.8816	3.27129	5.49887	9.17606	15.1293	24.4616	38.3306	57.1984	79.3274	99.2265	108.606	101.82	81.2718	55.6045	33.0605	11.9083	13.5671	15.6597	18.2255	21.3007	24.9138	29.0956	33.9286	39.6611	46.8712	56.5337	69.7673	87.7006
LACK OF COORDINATION	-0.0461586	12.3164	0.0585677	-2.27857	8	0.111274	3.02722	0.581925	213.854	213.485	190.581	140.255	96.0883	64.6026	49.3699	39.4856	35.0429	44.9791	39.9064	42.2584	28.1666	37.882	27.1187	41.4371	62.1676	90.6829	126.746	166.215	198.75	209.1	186.313	136.319	80.8497	39.1217	15.6751	5.27246	115.777	114.089	112.484	110.015	105.854	99.371	90.3111	79.0032	66.4385	54.0374	43.0855	34.2112	27.4062
LACK OF EXPECTED NORMAL PHYSIOLOGICAL DEVELOPMENT	-0.0298274	12.9651	0.00913293	-2.69001	8	0.0152895	5.23468	0.0752301	48.6129	30.2391	13.3654	7.38184	6.22037	5.59997	5.73044	7.05477	9.02223	12.6982	24.2494	26.1008	38.2777		2.7069	4.30352	6.75211	10.3755	15.4347	21.8512	28.7423	34.0566	35.1097	30.541	22.0494	13.2279	6.66949		9.77156	10.0216	10.4303	10.9517	11.547	12.1837	12.8447	13.5525	14.4081	15.6337	17.576	20.6248	25.183
LATE EFFECT OF COMPLICATION OF PREGNANCY,CHILDBIRTH,PUERPERIUM	-0.163192	10	0.0490883	0.34359	8	0.252076	0.806719	0.700988	3311.01	1856.36	770.245	167.084	30.6926	9.4956	7.22917	6.3177	4.83801	5.04868					90.609	110.423	126.312	132.419	123.357	98.3251	64.2502	32.9749	12.8401	3.73204					538.379	441.74	333.646	227.808	137.784	72.1992	32.0318	11.7833	3.54618	0.873977
LICHEN PLANUS	0.0231739	12.3702	0.0436423	0.610738	11.8688	0.0396423	1.30278	0.981376	35.9799	43.2763	48.7945	63.341	85.2027	97.3908	107.644	108.454	102.513	81.5438	55.7544	35.7332	20.9444		19.4706	29.8451	44.9334	65.8051	92.4052	121.87	146.766	155.82	140.458	104.25	62.8732	30.995	12.6706		31.2154	41.9626	55.1923	70.4353	86.2797	100.081	108.179	107.103	95.6759	76.527	55.0292	36.0858	21.9718
LICHENIFICATION AND LICHEN SIMPLEX CHRONICUS	0.0177847	12.6773	0.105137	-0.387746	11.5994	0.0931198	1.75876	0.968321	97.279	110.696	129.411	154.463	193.077	203.547	221.107	224.7	219.149	189.555	155.234	109.064	60.6665	56.8231	38.1266	59.6833	92.0912	138.927	202.382	279.521	356.69	406.648	398.828	325.629	217.723	119.632	54.77	21.1994	88.8318	110.769	136.18	163.885	191.358	214.476	227.922	226.775	209.147	178.209	141.167	105.37	75.286
LOCALIZED SUPERFICIAL SWELLING, MASS, OR LUMP	0.0153722	12.8491	0.177403	-4.80588	11.2621	0.16086	2.29641	0.972045	170.731	202.62	231.243	259.158	294.322	324.636	347	360.32	342.845	325.563	249.94	241.743	211.61	148.822	57.2673	90.7081	141.921	217.769	324.108	460.107	608.11	724.289	748.227	647.284	459.902	268.797	131.02	54.1042	169.289	197.944	230.475	265.424	300.045	330.06	350.005	354.618	341.262	312.027	273.198	231.823	193.042
LUMBAGO	0.00151279	12.0266	0.872353	-7.46616	8	0.905322	2.84849	0.855286	2902.91	2737.82	2869.61	3103.47	3299.99	3224.04	2921.73	2961.21	3130.98	3020.03	2574.63	1919.03	1458.16	1152.7	516.238	796.259	1220.89	1854.32	2773.55	4044.92	5651.52	7327.25	8330.32	7625.3	5175.47	2558.59	965.5	293.353	2220.73	2424.39	2670.67	2945.89	3224.96	3464.67	3601.36	3563.91	3311.15	2875.18	2357.14	1862.53	1449.85
LUMBOSACRAL SPONDYLOSIS WITHOUT MYELOPATHY	0.09139	13.7466	0.112973	0.947223	13.7464	0.112954	6.34283e-05	0.947233	8.9017	23.2376	54.0982	116.919	200.28	285.68	339.859	449.294	591.283	648.832	538.832	346.768	219.555	119.058	19.4257	32.3074	53.3164	86.8794	138.694	214.279	314.592	427.844	522.19	553.841	498.98	379.557	245.615	137.18	19.4246	32.3055	53.3135	86.8755	138.69	214.279	314.605	427.881	522.252	553.905	499.013	379.555	245.599
MALAISE AND FATIGUE	0.0101846	12.8241	0.763166	-8.19755	8	0.788658	4.24509	0.628218	1628	1448.76	1370.7	1435.73	1396.15	1431.97	1490.71	1655.76	2152.39	2698.6	2974.65	2977.98	2659.94	2446.1	255.493	408.946	650.975	1027.05	1597.06	2425.17	3541.52	4848.76	5977.66	6271.75	5283.06	3467.69	1794.79	757.671	1145.66	1228.05	1335.62	1464.87	1610.94	1766.13	1919.39	2058.42	2175.77	2277.33	2383.75	2516.89	2689.24
MUSCULAR WASTING AND DISUSE ATROPHY, NOT ELSEWHERE CLASSIFIED	0.0248239	13.5592	0.088866	-1.01754	12.1158	0.073345	3.09614	0.811647	67.0026	72.6101	79.344	91.0427	96.1702	98.0401	102.619	123.722	181.491	239.583	283.928	271.573	241.221	170.469	17.4299	28.6919	46.8157	75.3029	118.375	179.455	257.259	339.477	399.088	404.748	346.645	249.667	152.549	80.2198	56.9725	66.2215	77.4755	90.7424	105.831	122.246	139.157	155.554	170.702	184.739	198.748	213.861	230.946
MYALGIA AND MYOSITIS, UNSPECIFIED	0.0100962	12.3506	0.513623	-0.916584	10.6155	0.500006	2.02	0.977576	743.851	850.317	974.192	1124.74	1309.47	1285.64	1255.32	1238.06	1270.83	1161.04	878.705	589.443	376.277	284.115	237.453	368.319	564.952	851.302	1247.02	1746.18	2276.75	2658.5	2643.08	2128.94	1353.1	683.458	281.121	96.327	716.432	839.009	976.714	1121.69	1258.94	1364.81	1409.3	1365.78	1227.7	1020.18	790.358	580.642	412.106
NAUSEA AND VOMITING	0.0116667	13.15	0.536388	-5.29362	8	0.607189	4.76098	0.725575	1008.24	756.702	623.791	654.841	766.415	809.074	856.656	959.869	1195.9	1472.07	1655.26	1735.7	1628.61	1601.87	141.669	229.598	369.527	588.065	918.874	1393.88	2016.23	2705.55	3240.21	3308.93	2774.53	1885.35	1050.25	490.522	655.529	690.611	738.253	795.969	861.066	930.282	1000.13	1068.47	1137.67	1218.06	1327.5	1483.27	1696.28
NERVOUSNESS	0.00768737	13.538	0.058777	-4.20901	8	0.085424	5.43859	0.890688	59.0071	64.0393	69.2316	69.8497	59.4209	62.4113	57.0399	68.0206	85.7766	102.198	131.939	144.797	175.499	186.704	11.6948	19.2222	31.3072	50.2406	78.7356	118.871	169.474	222.058	258.832	260.043	220.62	157.498	95.4501	49.8052	55.146	56.8062	59.4271	62.775	66.6603	70.9325	75.5365	80.66	86.9876	96.0004	110.065	131.965	164.661
NEURALGIA, NEURITIS, AND RADICULITIS, UNSPECIFIED	0.0283437	12.6832	0.352312	0.307083	11.9402	0.310423	1.48987	0.968033	260.388	354.963	456.334	590.071	707.321	792.518	847.399	913.013	980.678	945.174	741.992	559.303	335.11	178.587	128.388	202.15	314.697	481.149	714.952	1015.8	1346.56	1608.76	1659.46	1418.05	980.524	549.908	254.546	99.1066	252.563	337.634	444.841	573.757	717.932	861.113	975.112	1024.42	982.211	851.34	668.868	482.983	326.543
NONSPECIF.ABNORMAL FINDINGS LUNG FIELD,(COIN LESION)(SHADOW)	0.0798554	14.0216	0.0427541	0.992928	13.9768	0.040715	0.669799	0.997318	6.60964	10.8644	16.3355	29.0511	49.0263	73.4489	104.647	148.361	184.498	201.947	183.302	139.204	118.444	86.5875	6.04775	10.1975	17.0757	28.2669	45.924	72.3971	108.869	152.481	193.071	214.382	204.206	165.737	115.346	69.7955	6.62695	10.9548	17.971	29.1103	46.2057	71.047	104.115	142.315	176.951	195.465	189.042	159.911	119.541
NONSPECIFIC ABNORMAL RESULTS OF CARDIOVASCULAR SYSTEM	0.0711942	14.2192	0.0628209	0.940291	14.1452	0.0536268	1.40773	0.993231	10.0211	15.0894	26.8016	45.4023	74.8081	97.8777	128.538	164.892	190.513	238.053	241.539	254.794	257.11	211.057	7.72766	13.1652	22.293	37.3696	61.6069	98.8536	151.965	218.83	286.84	332.049	331.735	283.608	208.565	133.768	10.9584	17.1522	26.6471	40.8941	61.5857	90.2105	127.076	169.853	212.477	246.051	262.523	258.767	237.964
NONSPECIFIC ELEVATION OF LEVELS OF TRANSAMINASE OR LDH	0.018928	12.8231	0.392998	-3.34552	11.3403	0.351317	2.24916	0.903829	420.778	429.685	457.112	592.452	891.641	933.896	906.82	866.788	865.088	837.469	768.342	688.253	592.22	413.997	130.082	206.621	324.922	502.839	758.566	1099	1494.65	1846.47	1986.51	1783.18	1300	769.125	375.462	154.279	380.613	453.727	539.466	635.619	736.569	831.954	906.471	942.713	928.209	863.684	764.495	651.599	542.087
OLD BUCKET HANDLE TEAR OF MEDIAL MENISCUS	0.0249449	11.7259	0.0483761	0.987474	11.7257	0.0483625	8.44539e-05	0.987492	29.9033	41.3449	63.7864	97.5515	140.286	170.028	172.971	149.308	112.582	68.0807	30.3594	11.1861			33.1451	48.5294	69.2668	95.1665	123.588	147.92	157.872	144.489	109.055	65.9731	31.7312	12.2707			33.1421	48.5254	69.262	95.1623	123.587	147.927	157.888	144.511	109.072	65.9786	31.7295	12.2682
OSTEOARTHROSIS AND ALLIED DISORDERS	0.0903716	13.586	0.455397	0.920724	13.5859	0.455341	0.000234158	0.920722	42.3763	93.7352	238.386	574.514	1130.31	1549.41	1886.2	2214.35	2480.2	2473.55	2125.92	1601.78	1235	876.698	88.2001	146.011	240.254	391.408	627.351	979.238	1464.89	2050.08	2595.8	2859.33	2648.66	2032.01	1298.1	702.9	88.196	146.004	240.243	391.392	627.332	979.228	1464.91	2050.19	2596.02	2859.6	2648.82	2032.02	1298.04
OSTEOARTHROSIS, GENERALIZED	0.118679	14.721	0.0948918	0.921245	14.7209	0.0948799	6.38871e-05	0.921249	2.66518	7.48433	19.3056	63.1029	148.88	232.926	295.514	365.584	512.044	586.565	570.337	483.486	414.554	324.703	8.17274	14.2794	24.8409	42.8967	73.1615	122.227	197.454	302.602	428.815	545.883	609.048	588.33	493.156	363.52	8.17253	14.279	24.8402	42.8956	73.1602	122.227	197.459	302.617	428.847	545.925	609.075	588.328	493.132
OSTEOARTHROSIS, UNSPECIFIED WHETHER GENERALIZED OR LOCALIZED	0.124353	15.568	0.0855547	0.981475	15.5679	0.0855476	8.98273e-05	0.981476	2.55857	4.94932	9.61746	28.178	55.7378	106.075	181.963	276.294	435.552	543.116	627.237	664.017	641.331	633.171	4.02468	7.32383	13.2946	24.0287	43.1009	76.3013	132.095	220.445	347.347	503.554	654.78	751.289	759.63	685.743	4.02464	7.32373	13.2945	24.0284	43.1004	76.3011	132.097	220.451	347.362	503.577	654.799	751.289	759.607
OSTEOPOROSIS	0.111253	14.2584	0.419226	0.904981	14.2583	0.419182	0.000107089	0.904982	26.332	38.3874	95.6796	279.796	917.504	1455.18	2087.55	2182.13	2386.45	2436.98	2279.44	2037.11	1822.88	1758.81	50.3251	86.1152	146.724	248.183	414.739	679.284	1076.71	1620.09	2252.35	2799.93	3017.48	2767.34	2156.29	1445.23	50.3236	86.1124	146.719	248.176	414.73	679.279	1076.72	1620.16	2252.5	2800.13	3017.62	2767.35	2156.21
OSTIUM SECUNDUM TYPE ATRIAL SEPTAL DEFECT	0.0274106	12.9744	0.00969238	-0.753694	12.1668	0.00844005	2.34	0.870046	7.78232	8.8122	9.33459	10.0012	12.277	14.3651	15.7807	23.2702	21.0519	24.7844	22.7218	18.3327	13.7222		2.85429	4.54041	7.12834	10.9619	16.3217	23.1328	30.4706	36.1671	37.3637	32.5812	23.5866	14.1919	7.17793		6.58323	8.03892	9.78415	11.7991	14.0052	16.2415	18.2571	19.75	20.4686	20.3381	19.5006	18.2048	16.7029
PAIN IN JOINT	0.0160124	12.348	0.763602	-3.60241	10.1932	0.740247	2.33032	0.955204	1179.55	1357.74	1668.63	2113.75	2541.59	2457.82	2376.99	2414.52	2551.2	2463.76	2077.23	1573.19	1214.05	930.816	357.99	559.288	867.659	1330.96	2004.7	2930.38	4075.54	5216.04	5827.75	5307.9	3724.66	1995.77	843.102	291.6	1233.01	1426.57	1655.84	1915.29	2189.89	2449.36	2644.62	2714.57	2612.04	2340.89	1965.82	1572.22	1220.79
PAIN IN LIMB	0.0127925	12.1465	0.881865	-7.86258	8.61658	0.890316	2.82071	0.956625	1951.12	2148.49	2469.14	2946.55	3401.81	3351.38	3312.81	3359.33	3566.4	3450.24	3017.61	2402.21	1916.77	1488.22	479.696	744.624	1149.63	1759.67	2656.18	3918.8	5563.3	7388.75	8729.24	8470.3	6187.62	3290.43	1322.95	425.43	1981.73	2196.26	2458.29	2760.01	3083.82	3395.02	3635.98	3731.45	3618.26	3293.66	2833.79	2345.19	1904.97
PALLOR AND FLUSHING	0.0199454	12.9779	0.041709	-1.45197	11.8055	0.0356183	2.0727	0.614726	25.6923	27.0402	49.0066	96.5196	110.575	71.1764	60.6545	69.1788	76.7544	71.9054	64.3467	51.5802	43.3332	43.2938	12.2647	19.5249	30.6876	47.2673	70.5427	100.304	132.687	158.309	164.458	144.151	104.791	63.2426	32.0556	13.8369	31.4212	38.4424	46.6469	55.7741	65.2136	73.9108	80.4129	83.1955	81.3032	74.9838	65.6925	55.2863	45.2586
PALPITATIONS	0.0210339	12.6405	0.536548	-1.58207	11.3198	0.483469	2.00685	0.918387	648.118	693.327	799.098	944.717	1072.11	1204.81	1331.58	1440.54	1527.5	1530.06	1361.78	1019.8	697.664	446.467	202.821	319.93	500.035	770.103	1158.34	1677.49	2286.67	2835.23	3051.89	2712.09	1924.48	1089.3	502.323	193.355	552.075	675.35	822.384	990.565	1170.83	1344.27	1480.44	1542.1	1500.56	1356.31	1144.52	914.139	702.817
PERIPHERAL ENTHESOPATHIES AND ALLIED SYNDROMES	0.0434558	12.7989	0.11504	0.93592	12.5627	0.106761	0.818515	0.984133	48.293	69.1697	102.468	171.926	243.986	287.222	308.386	335.575	337.092	316.384	240.775	159.091	90.9997	35.1762	38.3731	60.5256	94.201	143.565	211.748	297.016	386.475	451.485	456.153	385.542	267.864	153.339	73.2918	29.6854	48.1179	72.3373	106.912	154.049	213.85	281.406	343.675	379.829	370.241	312.308	226.92	143.542	80.5007
PILONIDAL CYST WITH ABSCESS	-0.036248	11.3828	0.0076872	-0.615207	8	0.0169264	2.63307	0.843488	30.7562	21.0044	17.1841	14.6843	13.5866	11.0376	9.1687	6.00182	6.66861	5.81363	3.05504	4.03941			6.53555	9.28604	12.7853	16.8091	20.673	23.136	22.7524	18.893	12.7478	6.80665	2.86031	0.958675			18.1151	17.4764	16.7842	15.8978	14.7125	13.1758	11.312	9.2396	7.15705	5.28191	3.76397	2.63583
PILONIDAL CYST WITHOUT MENTION OF ABSCESS	-0.0289754	11.5184	0.00670235	-1.15986	8	0.0143783	2.8262	0.809274	26.2254	15.874	13.7897	12.3031	10.8038	9.4956	6.87652	7.47595	7.58391	5.66064	3.43692	4.03941			5.23004	7.51721	10.4926	14.0258	17.6056	20.2056	20.4938	17.6625	12.4483	6.9828	3.09696	1.09941			14.6771	14.2791	13.8667	13.3225	12.5521	11.4951	10.1462	8.57451	6.92286	5.36842	4.05234	3.02732
PITYRIASIS ROSEA	-0.0469563	11.4928	0.0398476	-0.0020102	8	0.0887501	2.39655	0.933893	185.337	127.053	102.61	87.1534	73.4167	59.8142	44.6092	33.1679	26.4129	20.3477	15.6571	9.63244	8.66664		31.7026	45.5396	63.5416	84.9275	106.604	122.324	123.946	106.546	74.728	41.6154	18.2885	6.42505	1.83683		105.776	101.239	96.0675	89.4841	80.9853	70.4536	58.2909	45.4532	33.2545	22.9152	15.0762	9.65108	6.11751
POLYMYALGIA RHEUMATICA	0.107955	14.7962	0.0341877	0.986418	14.7961	0.0341834	9.10836e-05	0.986424	2.34536	3.9836	6.78879	13.8112	30.0378	45.8548	74.2312	117.825	188.421	258.707	251.85	204.456	129.277	124.47	2.78989	4.89117	8.5382	14.7954	25.322	42.4522	68.8214	105.85	150.59	192.618	216.277	210.731	178.66	133.596	2.78981	4.89102	8.53794	14.795	25.3215	42.4521	68.8229	105.856	150.601	192.634	216.287	210.731	178.652
PRESCRIPTION ORAL CONTRACEPTION	-0.0954067	11.4205	0.0568636	-0.516603	8	0.123257	2.34978	0.415705	1122.09	633.573	353.654	146.684	37.5678	21.1825	21.0704	22.3225	23.2747	22.0306	24.8222	24.2365	18.0555		47.4403	67.7901	94.0174	124.76	155.232	176.172	176.028	148.667	102.036	55.3984	23.6658	8.06483	2.2327		152.409	145.814	138.176	128.385	115.746	100.147	82.25	63.524	45.9188	31.1819	20.1664	12.6626	7.85869
PRESSURE ULCER STAGES	0.11198	17	0.0269541	0.977718	17	0.0262865	0.567915	0.977879	0.586339	1.5693	1.76792	2.53999	5.32005	8.27822	18.6019	29.6932	50.8645	115.049	234.665	469.193	692.609	752.229	0.454305	0.883447	1.71683	3.33207	6.45094	12.4296	23.7323	44.5503	81.1165	140.292	224.443	324.485	420.94	496.872	0.481314	0.926286	1.78218	3.42544	6.56806	12.5316	23.6835	43.9841	79.2265	135.736	215.893	312.113	407.771
PRICKLY HEAT	0.022337	13.1286	0.0370128	-3.29202	11.763	0.0315418	2.39139	0.758464	34.2209	35.6713	33.1661	43.8148	50.254	54.4577	52.2792	67.4941	86.2996	83.9917	76.3759	48.1622	49.1109	43.2938	9.80092	15.7393	24.9797	38.9094	58.8491	85.0538	114.821	140.512	150.594	136.988	103.882	65.662	34.9705	15.9121	27.9421	33.2133	39.3611	46.2186	53.4039	60.2593	65.8697	69.2474	69.7104	67.2808	62.7133	57.0192	51.078
PROTEINURIA	0.0363649	13.0559	0.120902	0.356658	12.4639	0.101858	1.53265	0.82143	100.797	95.0631	90.5173	112.633	162.957	195.512	254.343	308.514	381.68	362.281	293.665	224.653	137.222	78.4699	33.7477	54.0432	85.5564	132.994	200.87	290.143	391.711	479.336	512.83	463.897	347.962	216.391	112.903	50.1664	62.178	85.3265	115.408	152.842	196.512	242.635	283.942	310.428	312.983	288.937	244.814	192.474	142.565
PRURIGO	0.027509	13.3473	0.119126	-1.46955	12.1338	0.0976881	2.5548	0.894831	96.6394	98.7449	105.721	121.681	144.051	156.88	186.283	225.963	285.835	296.648	309.513	246.093	220.277	205.645	27.1277	44.1586	71.1855	112.971	174.865	260.267	364.805	468.024	531.075	515.61	419.364	284.93	163.359	80.2139	78.1374	93.9878	113.113	135.427	160.311	186.344	211.185	231.863	245.725	251.74	250.969	245.462	237.39
PRURITUS AND RELATED CONDITIONS	0.0384421	13.465	0.209164	0.0625551	12.7304	0.16682	2.21018	0.945025	131.447	143.047	166.538	204.469	238.584	285.761	361.899	489.622	595.729	654.186	633.347	535.377	484.609	408.585	43.9306	72.0539	117.192	188.026	295.125	447.352	642.282	849.933	1001.74	1015.42	863.944	613.572	367.154	188.054	105.987	136.478	175.256	223.271	280.461	344.841	411.584	472.852	519.472	544.619	546.96	530.02	500.133
PRURITUS ANI	0.0108905	12.6416	0.0997373	-1.77701	10.9739	0.0952993	2.15086	0.906383	123.131	131.881	126.583	133.27	165.904	187.071	205.679	206.589	194.043	160.946	115.519	77.9917	62.8331	64.9406	37.0594	57.8786	89.0683	133.939	194.352	267.113	338.747	383.221	372.378	300.812	198.802	107.9	48.7677	18.6227	108.091	124.729	142.788	160.984	177.27	188.863	192.698	186.476	170.052	146.161	119.411	93.9879	72.2805
PRURITUS OF GENITAL ORGANS	-0.00153075	12.5112	0.287248	-3.95108	9.20861	0.352584	2.86127	0.822862	582.875	544.002	515.524	481.566	462.599	444.264	472.276	529.634	544.603	504.103	393.145	284.312	213.777	173.175	117.621	183.057	281.103	422.656	614.86	849.862	1086.74	1239.73	1208.71	969.099	626.905	328.982	142.539	51.881	470.185	494.677	520.994	544.91	561.327	564.595	549.707	514.396	461.282	398.136	334.756	278.283	231.676
PSORIASIS AND SIMILAR DISORDERS	0.00998749	12.5623	0.15404	-0.778448	11.1229	0.144085	1.94746	0.947758	203.939	195.377	191.076	223.122	287.938	313.436	325.577	295.774	294.073	253.964	207.933	151.633	93.1664	67.6465	60.5677	94.2496	144.514	216.534	313.064	428.612	541.049	608.139	585.125	465.774	301.768	159.875	70.3151	26.0652	162.915	193.18	226.544	260.797	292.134	315.111	323.503	312.47	281.547	236.293	186.167	139.667	101.344
PYODERMA	0.0201544	13.3378	0.025701	-3.44131	11.7327	0.0219995	2.84833	0.884934	21.3747	23.1169	24.3265	26.9874	30.6108	34.9795	37.909	41.4862	48.6416	49.7218	54.7997	56.8625	51.9998	37.882	5.8801	9.55445	15.3621	24.286	37.3795	55.1839	76.486	96.7287	107.963	103.099	82.6686	55.5668	31.6164	15.4389	18.8297	21.7372	25.1704	29.0628	33.2607	37.494	41.3813	44.505	46.5751	47.6082	47.9288	47.9127	47.8655
PYOGENIC GRANULOMA OF SKIN AND SUBCUTANEOUS TISSUE	0.00820631	13.0616	0.0271647	-29.5706	10.1144	0.0299682	3.3038	0.386263	37.7922	31.6877	28.4281	28.6543	35.849	40.4983	42.0526	42.9604	45.5034	41.7663	40.2883	41.0155	36.111	35.1762	7.53418	12.0502	19.0369	29.4925	44.3134	63.5227	84.8755	102.542	108.206	96.6766	71.8713	44.477	23.1667	10.297	29.1661	31.1469	33.4541	35.9002	38.2484	40.2116	41.4917	41.8728	41.3518	40.22	38.9623	37.9795	37.4995
PYREXIA (OF UNKNOWN ORIGIN)	0.0479452	14.4972	0.275805	0.628786	14.9959	0.230325	4.29688	0.988819	112.897	110.756	119.794	142.16	209.365	257.517	344.708	426.445	597.69	885.967	1256.77	1771.44	2205.66	2343.27	27.8949	48.2506	83.1019	142.088	239.988	397.195	636.002	966.572	1358.13	1710.97	1880.07	1774.82	1439.92	1016.73	91.2279	109.834	134.671	167.607	211.191	268.927	345.832	449.716	593.911	801.954	1111	1562.46	2177.34
RENAL COLIC	-0.000483383	12.4007	0.22701	-1.30013	10.0107	0.252797	2.35183	0.979139	326.378	367.034	421.4	461.405	482.733	461.795	433.045	398.436	383.38	319.597	231.419	157.848	121.333	116.352	100.037	154.399	234.723	348.507	498.846	675.095	839.984	926.03	867.303	665.693	412.011	207.017	85.904	29.9163	345.179	376.41	408.354	437.16	457.71	464.058	450.85	415.75	361.832	297.739	234.121	178.666	134.334
RETENTION OF URINE	0.0581412	14.9691	0.112277	0.776648	16.1287	0.0918021	3.90654	0.983725	30.4896	32.2309	35.7826	44.2911	59.4209	75.0721	109.231	160.891	260.729	387.218	615.399	852.316	1030.61	1112.11	8.10349	14.3314	25.2536	44.2216	76.6135	130.367	215.365	339.396	498.119	662.008	776.902	794.015	707.303	556.345	23.6326	30.0296	38.8236	50.9199	67.5946	90.6609	122.779	168.106	233.693	332.01	483.541	714.573	1049.73
RHEUMATOID ARTHRITIS	0.0450145	13.3191	0.0852782	0.701833	12.9142	0.0717596	1.42864	0.980049	32.8883	44.906	67.6758	94.2971	140.531	161.669	180.377	211.432	225.294	244.784	226.455	180.841	155.277	81.1758	19.793	32.1538	51.7057	81.8001	126.097	186.656	259.741	330.172	370.547	355.449	285.635	191.875	108.84	52.8934	32.5307	46.7843	66.3737	92.3046	124.774	162.175	199.988	230.516	244.887	237.651	210.722	172.272	131.727
ROSACEA	0.000628294	12.1915	0.0780662	-1.66985	10.2854	0.08714	2.31931	0.879001	110.285	130.131	145.181	138.985	120.151	122.225	125.364	137.621	137.164	119.332	88.2142	56.5517	40.4443		39.3641	59.6778	88.7438	128.121	176.872	228.448	267.997	275.242	238.019	168.026	95.6671	44.271	16.9135		108.395	118.81	129.409	138.978	145.919	148.391	144.748	134.252	117.792	97.9449	77.9598	60.2631	45.8839
ROTATOR CUFF SYNDROME OF SHOULDER AND ALLIED DISORDERS	0.0435541	12.7006	0.504826	0.750462	12.2599	0.458517	1.16209	0.967804	232.244	372.828	621.033	1004.41	1406.79	1496	1620.66	1764.11	1839.23	1724.35	1291.9	882.456	565.498	362.585	182.752	289.011	452.819	698.972	1053.47	1528.23	2086.32	2591.51	2799.18	2505.11	1799.22	1035.64	487.262	191.775	287.639	413.138	585.242	812.516	1095.68	1416.89	1726.2	1936.38	1950.05	1728.15	1341.08	922.703	575.2
RUPTURE OF SYNOVIUM	0.0522208	13.12	0.0753866	0.900703	12.8685	0.0679838	0.976811	0.981272	23.5602	37.6631	57.2805	90.7252	139.385	176.196	223.399	246.917	240.331	214.186	168.218	117.764	69.3331	59.5289	20.1016	32.2849	51.2601	79.9128	121.045	175.349	237.489	291.796	314.047	286.657	217.79	137.677	73.2287	33.2447	26.4133	39.9348	59.4665	86.5584	121.872	163.642	205.762	237.128	245.089	223.584	179.318	127.593	81.8816
SCAR CONDITIONS AND FIBROSIS OF SKIN	0.0120173	12.7442	0.110679	-2.62685	11.0745	0.103611	2.24229	0.728052	161.457	140.874	132.664	135.969	143.068	172.787	196.863	235.124	231.309	208.067	164.208	130.193	88.833	64.9406	38.3351	60.2616	93.4297	141.745	207.915	289.643	373.63	431.768	430.496	358.28	244.69	137.529	64.4802	25.5916	113.437	131.106	150.616	170.777	189.606	204.286	211.546	208.657	194.884	172.455	145.798	119.271	95.6589
SCIATICA	0.0260563	12.4948	0.47107	0.397151	11.7018	0.425614	1.44198	0.972317	413.476	535.431	696.983	905.427	1109.93	1191.09	1257.7	1309.45	1425.51	1317.86	1047.69	683.592	387.11	208.351	196.62	307.144	474.579	720.647	1064.45	1504.74	1985.1	2355.39	2396.91	1995.59	1323.71	702.605	304.964	110.628	393.608	522.809	684.551	877.639	1091.47	1299.95	1458.06	1509.71	1415.43	1187.71	894.326	613.92	392.331
SEBACEOUS CYST	0.0140235	12.4919	0.447113	-1.11604	10.9984	0.418342	1.97459	0.966008	611.925	647.455	691.467	792.953	921.024	1071.38	1109.68	1145.08	1084.11	984.493	759.368	586.647	409.499	248.939	186.81	291.59	450.027	682.203	1005.13	1415.66	1857.96	2189.7	2210.95	1826.85	1204.57	636.852	275.75	99.8631	524.893	627.628	745.164	872.172	997.453	1102.32	1161.75	1151.39	1060.94	905.543	721.188	544.27	396.09
SEBORRHEA	0.0108752	12.9221	0.184925	-11.173	10.5382	0.184465	2.86666	0.355101	283.309	242.577	218.373	214.867	243.904	260.033	310.149	341.261	368.735	380.028	346.938	280.584	212.333	194.822	56.7589	90.2976	141.981	219.132	328.444	470.393	628.707	759.527	798.511	705.196	512.692	307.061	153.536	65.1176	202.769	223.514	247.018	271.845	295.839	316.055	329.079	331.968	323.705	306.279	283.984	260.961	239.929
SEBORRHEIC DERMATITIS	0.0138016	12.8099	0.291367	-5.55789	10.9127	0.273289	2.48568	0.631179	431.652	385.322	364.898	380.998	412.754	479.812	551.268	614.08	661.5	654.186	573.392	439.674	334.388	254.351	97.011	153.66	240.658	370.218	553.614	791.933	1058.14	1277.46	1338.04	1169.52	833.982	485.732	234.657	95.7095	313.283	358.102	408.966	463.455	517.245	563.726	594.508	601.539	580.841	535.782	476.162	412.738	353.207
SEBORRHEIC HERATOSIS	0.0672637	13.5967	0.264962	0.950779	13.4528	0.240725	0.996764	0.985395	63.7511	105.022	172.69	236.378	302.588	444.751	733.055	1169.62	1213.29	1027.48	950.117	816.893	688.998	424.82	50.7647	83.9018	137.648	223.112	354.624	546.221	800.759	1088.74	1327.75	1401.5	1246.71	926.934	580.626	311.376	64.0594	100.683	156.728	240.301	360.007	521.066	717.42	921.167	1078.52	1128.54	1044.42	857.572	633.452
SENILITY WITHOUT MENTION OF PSYCHOSIS	0.138522	17	0.0406734	0.955209	17	0.0406734	6.60856e-05	0.955209	0.852857	1.9918	1.6972	2.93686	3.27388	8.68401	20.8941	73.9171	211.826	424.089	593.823	772.149	852.942	819.875	0.685541	1.33311	2.59067	5.02805	9.73439	18.7561	35.8117	67.2259	122.404	211.7	338.682	489.645	635.194	749.774	0.685541	1.33311	2.59067	5.02805	9.73439	18.7561	35.8117	67.2259	122.404	211.7	338.682	489.645	635.194
SHOCK WITHOUT MENTION OF TRAUMA	0.0842274	15.7298	0.0504104	0.943764	16.9804	0.0439554	2.7828	0.99458	4.69071	7.12219	8.27384	13.4143	17.5971	33.5998	48.2238	77.7077	121.081	204.395	321.161	498.09	633.387	698.112	2.11187	3.87221	7.0841	12.909	23.3597	41.7598	73.1152	123.666	198.059	292.832	389.641	458.8	477.297	444.608	4.11953	6.17245	9.33909	14.2373	21.8157	33.5118	51.4801	78.9504	120.844	184.721	281.282	422.094	616.661
SLEEP DISTURBANCES	0.0415981	13.3444	0.609084	0.232107	12.6122	0.508942	2.33015	0.988449	334.267	424.072	598.687	836.133	1136.94	1292.05	1451.74	1675.56	1921.34	2164.81	2259.39	2335.71	2420.16	2316.22	140.421	230.092	374.917	605.313	962.716	1494.04	2228.08	3117.51	3951.59	4340.49	3960.74	2937.36	1779	899.128	360.297	461.254	591.996	758.443	965.002	1211.64	1489.54	1776.91	2039.23	2239.16	2352.58	2376.11	2326.27
SPECIFIED LOCAL INFECTIONS OF SKIN AND SUBCUTANEOUS TISSUE	0.00823554	12.8691	0.0416458	-9.30015	10.6311	0.0420803	2.69385	0.572435	58.1542	53.9596	49.9966	48.5773	55.3285	61.4374	65.1507	71.39	71.2626	73.2823	61.4826	47.23	49.1109	29.7645	13.2028	20.8826	32.5831	49.7633	73.5163	103.233	134.444	157.312	159.577	136	95.7799	55.846	27.2863	11.328	45.1277	49.7587	54.8503	60.0281	64.7559	68.3406	70.0334	69.2596	65.9289	60.6205	54.3694	48.1224	42.4685
SPINAL ENTHESOPATHY	0.0170053	12.3151	0.0444109	0.334196	11.6372	0.0406224	1.48083	0.907579	42.7495	51.3642	58.4826	63.8966	86.5941	83.9996	90.6291	92.0278	96.6294	86.2865	66.0652	36.9761	17.3333		20.5673	31.4115	47.0938	68.6275	95.7884	125.391	149.603	157.007	139.567	101.919	60.363	29.1811	11.6842		36.9944	47.6489	60.1419	73.7994	87.1582	97.8505	102.933	99.9424	88.4502	70.9739	51.9228	35.1373	22.3815
SPINAL STENOSIS IN CERVICAL REGION	0.0202391	12.5762	0.0963205	0.365046	11.7451	0.0855944	1.47547	0.945889	77.1303	87.3373	129.129	170.973	217.713	201.518	173.588	190.795	213.134	199.04	141.868	89.4885	45.4998	35.1762	37.4278	58.2123	89.1585	133.326	192.149	261.855	328.555	366.777	350.683	278.005	179.929	95.494	42.1537	15.701	74.4825	97.1107	124.211	154.655	185.596	212.027	227.239	224.96	203.019	166.027	123.658	85.088	55.0437
SPLENOMEGALY	0.0158372	12.6018	0.0302422	-3.37256	11.3855	0.0283755	2.26861	0.804036	35.0205	32.2913	37.1262	37.1473	44.6066	50.6432	55.3648	59.9129	62.5019	59.2072	49.8353	36.9761	27.4444		11.5173	17.9146	27.4243	40.9548	58.8794	79.9398	99.8165	110.853	105.566	83.5893	54.2321	28.9449	12.8773		28.1285	32.9537	38.3887	44.1693	49.8191	54.623	57.7006	58.2408	55.8805	51.0064	44.6401	37.8956	31.5788
SPONDYLOSIS AND ALLIED DISORDERS	0.0752482	13.8925	0.0320304	0.978451	13.8274	0.0301826	0.731305	0.985928	4.63741	7.90683	16.4063	27.4636	45.7525	60.4634	71.2337	91.8172	122.389	147.789	135.567	103.782	70.0553	56.8231	4.96322	8.31177	13.8145	22.6766	36.4802	56.8254	84.1888	115.724	143.161	154.594	142.652	111.841	75.0301	43.6688	5.56518	9.09151	14.7253	23.5182	36.7366	55.4536	79.5441	106.103	128.415	137.922	129.811	107.16	78.4817
SPONDYLOSIS OF UNSPECIFIED SITE	0.0838053	14.1139	0.0573636	0.964145	14.0794	0.0549534	0.635005	0.967252	5.01054	12.2526	25.5994	52.7841	81.7651	107.049	127.745	162.786	245.039	273.547	266.934	200.106	154.555	146.116	7.60274	12.8822	21.6865	36.1165	59.094	93.9679	142.847	202.831	261.249	296.081	288.654	240.226	171.655	106.782	8.23378	13.7128	22.6774	37.0652	59.44	92.5037	137.505	191.128	242.213	273.111	269.659	232.59	176.927
SPONTANEOUS ECCHYMOSES	0.0397171	13.5517	0.0242251	0.289239	12.9561	0.0190661	2.03271	0.827481	16.7906	14.6669	16.4063	16.5893	23.8175	31.0839	38.2617	53.5952	61.8481	79.555	82.1041	70.845	49.1109	32.4703	4.77086	7.84437	12.7783	20.5042	32.1176	48.4387	68.9407	90.1216	104.777	105.047	89.0452	63.6151	38.6387	20.2293	10.3839	13.7847	18.1829	23.7036	30.3397	37.8325	45.556	52.5056	57.5261	59.7809	59.1425	56.119	51.571
STRIAE ATROPHICAE	0.0304028	14.5294	0.0191474	0.153787	13.6188	0.0171617	6	0.774347	28.6773	12.3733	6.64736	6.03247	7.03884	9.33328	14.6347	25.0602	41.1885	63.032	83.8226	122.736	143.722	124.47	1.88901	3.26807	5.62476	9.59691	16.1379	26.4969	41.8724	62.3765	85.2698	103.906	110.293	101.003	80.1293	55.8275	8.05647	8.95729	10.167	11.7372	13.75	16.3343	19.7078	24.2747	30.8418	41.0369	57.9303	86.4394	133.371
STRIDOR	-0.00472378	12.4348	0.0230873	-25.6331	8	0.0420181	3.77739	0.843762	36.6729	34.6452	35.7119	38.2586	38.5499	33.5187	35.8814	32.7467	32.9508	26.9263	28.641	23.3043	27.4444		9.84965	15.154	22.9083	33.7038	47.5815	63.1596	76.6771	82.253	75.1346	56.6955	34.8681	17.5698	7.35474		35.5291	35.6422	36.0211	36.4056	36.5517	36.2355	35.2917	33.682	31.5639	29.2943	27.2991	25.8614	25.0879
SWELLING, MASS, OR LUMP IN HEAD AND NECK	0.0146027	13.0434	0.0656099	-11.8575	11.1049	0.0609857	2.71509	0.944848	58.5273	68.0833	80.5462	89.5346	98.5437	103.234	108.702	114.877	115.197	113.519	100.434	91.0421	77.9997	89.2934	18.4467	29.4915	46.5825	72.1801	108.528	155.781	208.561	252.571	267.082	238.831	177.364	109.427	56.7348	25.0732	60.8297	68.6824	77.6108	87.2007	96.7606	105.282	111.532	114.358	113.205	108.548	101.726	94.1484	86.8381
SYNCOPE AND COLLAPSE	0.025861	13.3973	0.441465	-1.01701	11.6393	0.380495	3.33244	0.867135	460.49	410.129	430.593	476.645	538.389	604.553	678.66	815.299	1090.51	1417.91	1652.01	1631.3	1493.55	1179.75	97.6972	160.15	260.734	419.769	663.635	1018.82	1492.54	2032.62	2483.14	2612.53	2290.02	1652.17	989.543	501.477	343.272	393.83	456.45	531.618	619.006	716.799	821.272	927.295	1030.64	1131.61	1236.21	1350.85	1479.64
SYNOVITIS AND TENOSYNOVITIS	0.022535	12.324	0.504066	0.459179	11.4492	0.466274	1.41821	0.967345	560.274	555.531	674.778	1040.44	1678.68	1678.53	1560.44	1505.82	1409.17	1198.83	855.029	543.145	348.11	194.822	237.28	367.385	562.318	845.109	1233.77	1719.91	2228.95	2581.72	2540.67	2022.68	1270.25	634.277	258.023	87.4405	491.066	642.986	829.354	1046.28	1278.16	1491.33	1632.05	1639.61	1481.54	1190.19	853.534	556.285	336.976
TIETZE'S DISEASE	0.00490474	12.2645	0.0468677	-1.4011	10.8256	0.0475043	2.09387	0.948108	60.8194	66.6347	70.5752	71.5166	82.5836	86.1097	87.7198	80.2348	81.5924	70.5285	56.1363	38.5298	24.5555		22.462	34.191	51.0653	74.0796	102.833	133.704	158.177	164.271	144.174	103.724	60.4135	28.6819	11.2658		55.5688	63.5055	71.8694	79.9365	86.6341	90.6051	90.4883	85.4526	75.8044	63.182	49.9137	37.9033	28.0748
TONGUE TIE	0.000480275	11.4877	0.000972193	-5.2363	8	0.00206659	4.41068	-0.0885017	2.66518	1.32787	1.48505	1.66687	1.06401	1.46086	1.67809	1.89531	1.8306	1.83588					0.773195	1.10816	1.54146	2.05183	2.5621	2.92169	2.71656	2.51142	1.75185	0.97156					1.50964	1.53064	1.56944	1.61666	1.66359	1.70207	1.7177	1.73334	1.73199	1.74012
TORTICOLLIS, UNSPECIFIED	-0.00859623	12.1851	0.0704338	-3.43797	8.12524	0.125633	3.28028	0.730558	136.191	139.184	136.271	128.428	106.401	93.2517	90.7172	90.659	106.567	108.929	85.3501	58.7268	37.5554		35.6534	54.0161	80.2564	115.74	159.551	205.697	240.761	246.622	212.673	149.716	85.0143	39.24	14.953		126.109	125.957	126.229	125.914	124.062	119.847	112.749	102.823	90.8874	78.4023	66.8954	57.2721	49.7403
ULCER OF LOWER LIMBS, EXCEPT DECUBITUS ULCER	0.0843009	15.199	0.0828422	0.960093	15.5809	0.0705487	1.92042	0.996331	6.66295	12.9769	18.5985	36.8298	56.2289	85.7851	114.873	161.207	223.333	325.41	443.935	593.172	742.442	803.64	5.07334	9.07141	16.1685	28.6588	50.3162	86.921	146.164	235.36	354.717	486.947	593.787	633.898	592.577	491.481	7.85181	12.4808	19.8337	31.4168	49.4076	76.7482	117.014	173.859	249.952	345.621	457.411	576.981	694.341
UNKNOWN OR UNSPECIFIED CAUSE OF MORBIDITY (DIAGNOSIS DEFERRED)	0.0359045	14.3745	0.113164	0.296066	13.5792	0.0980378	5.34218	0.928657	85.4989	63.0132	49.9259	50.1648	72.2709	93.414	114.961	145.097	228.302	344.075	482.887	613.369	689.72	781.993	12.4734	21.4245	36.6042	61.9842	103.419	168.414	263.801	389.129	525.783	631.353	657.479	587.566	452.329	304.091	49.6877	55.9607	64.2696	74.9797	88.6268	105.999	128.351	157.926	199.077	260.309	356.711	509.759	743.535
UNSPEC.MUSCULOSKELETAL DISORDERS + SYMPTOMS REFERABLE TO NECK	0.020897	12.4849	0.043409	-0.0458066	11.799	0.038991	1.62358	0.949846	30.543	41.707	58.4826	73.1834	90.6046	88.6256	88.4251	86.6578	92.7067	84.2977	61.8645	37.9083	33.2221		17.9147	27.6666	42.0129	62.1566	88.3665	118.341	145.263	157.914	146.473	112.391	70.3481	36.0976	15.3971		33.5581	43.0594	54.3312	66.9208	79.7313	90.8649	97.7801	98.035	90.5785	76.7906	60.06	43.9143	30.501
UNSPECIFIED ARTHROPATHY	0.0391001	13.2027	0.222639	0.304775	12.5971	0.184829	1.70309	0.987499	110.285	143.772	199.421	290.511	392.62	429.899	467.163	543.638	610.504	624.506	571.101	440.917	356.777	289.527	56.2342	90.9464	145.674	229.743	353.476	523.063	728.828	928.464	1042.72	995.772	789.954	519.043	285.741	133.969	111.292	151.21	203.282	268.846	347.169	433.568	517.585	583.032	612.433	595.928	538.178	455.423	366.162
UNSPECIFIED BACTEREMIA	0.0692615	15.1692	0.0437632	0.875291	16.0726	0.0350572	3.01438	0.98771	8.68848	8.69148	10.7489	15.6368	19.9707	31.652	50.2515	72.6536	100.944	164.312	241.73	356.4	401.554	435.643	2.73734	4.88694	8.69548	15.3828	26.9438	46.4053	77.723	124.481	186.277	253.438	305.85	322.907	298.508	244.892	6.31576	8.76836	12.3048	17.4048	24.742	35.2462	50.186	71.3214	101.231	143.882	204.961	290.648	406.427
UNSPECIFIED DISEASE OF HAIR AND HAIR FOLLICLES	-0.00587962	11.8397	0.0916647	0.283268	10.2232	0.103522	1.86357	0.815617	234.589	191.152	149.778	128.349	123.671	145.843	175.616	185.319	153.639	127.441	77.1397	43.1906	15.8888		58.4794	86.5119	125.047	174.524	231.158	283.556	311.83	295.587	232.036	146.428	73.6188	29.8107	9.89096		146.089	162.194	177.251	188.998	194.627	191.304	177.206	152.813	121.646	89.3527	61.1715	39.7085	24.8791
UNSPECIFIED DISEASE OF NAIL	0.0199234	12.5907	0.0578325	-1.21201	11.6885	0.0521921	1.96742	0.898026	59.7533	58.7882	61.877	77.2315	90.5227	100.313	129.861	126.354	129.711	112.142	92.033	70.2236	50.5554		22.216	34.5536	52.9052	79.0476	113.753	154.668	193.493	215.317	205.351	162.649	105.4	56.1136	24.8795		48.0694	58.9583	71.5738	85.4198	99.4193	111.786	120.153	122.176	116.623	104.338	88.0631	70.9723	55.3695
UNSPECIFIED DISEASE OF SEBACEOUS GLANDS	0.0284942	12.4745	0.0407244	0.724751	12.0796	0.0368927	1.21153	0.996034	24.7862	36.0938	48.2994	61.5947	77.3454	92.7647	108.79	103.716	95.3219	84.1447	54.9907	39.7727	22.3888		16.9241	26.1175	39.626	58.5632	83.1483	111.168	136.176	147.664	136.562	104.442	65.1421	33.3029	14.1503		25.2788	35.0042	47.4477	62.4276	78.8501	94.2744	104.91	106.68	97.4965	79.3406	57.6444	37.9028	22.9635
UNSPECIFIED DISORDER OF SKIN AND SUBCUTANEOUS TISSUE	0.0108334	13.1941	0.0143418	-3.22882	8	0.0237263	5.8719	0.943982	16.6307	14.7272	15.6991	14.1287	15.7146	17.4492	19.3953	21.1643	19.7443	26.9263	36.2786	42.2584	48.3887		3.62637	5.84357	9.30827	14.557	22.1161	32.1316	43.6512	53.8405	58.2881	53.7055	41.3699	26.6293	14.4725		13.8032	14.2453	14.9483	15.8622	16.9519	18.1979	19.6124	21.2829	23.4501	26.614	31.6039	39.4914	51.542
UNSPECIFIED ENTHESOPATHY	0.012736	12.258	0.248646	0.640669	11.3877	0.231417	1.35179	0.958031	298.713	331.302	369.989	423.305	525.539	560.565	602.842	625.347	520.805	445.202	306.84	206.321	117.722	37.882	120.925	185.081	278.758	409.491	578.74	771.039	940.379	1010.2	915.268	674.552	398.435	190.247	74.7883	24.5985	240.104	310.672	393.581	484.081	571.59	638.637	663.417	628.632	534.485	404.681	274.505	169.724	97.6196
UNSPECIFIED HYPERTROPHIC AND ATROPHIC CONDITIONS OF SKIN	0.00400147	12.2822	0.418246	-0.55179	10.3447	0.427629	2.05986	0.994621	678.395	740.647	775.195	878.042	974.061	994.116	1024.95	982.087	880.91	710.793	520.693	357.954	241.944	178.587	201.785	310.871	472.652	703.845	1014.37	1388.69	1755.66	1969.67	1868.14	1433.72	872.679	425.168	169.509	56.3992	634.458	723.884	819.823	914.101	993.646	1040.67	1036.09	967.503	839.141	675.151	508.912	365.64	254.953
UNSPECIFIED INFLAMMATORY POLYARTHROPATHY	0.035996	13.0511	0.0527189	0.480096	12.503	0.0446273	1.45165	0.963018	25.9588	34.6452	45.4001	75.644	98.5437	105.669	103.589	115.719	132.457	131.725	107.499	91.0421	51.2776	37.882	14.7383	23.5682	37.2325	57.6952	86.7408	124.473	166.568	201.607	213.106	190.58	141.643	87.5201	45.4707	20.1451	25.8764	35.9376	49.1195	65.6166	84.9019	105.2	123.13	134.12	134.156	122.315	101.878	78.3781	56.5572
UNSPECIFIED INTERNAL DERANGEMENT OF KNEE	0.0365515	12.546	0.00101088	0.857687	12.5591	0.000990568	1.23183	0.924866	0.586339	0.752828	0.919316	1.03187	2.37356	2.67825	2.73298	3.26415	3.00741	2.29485	2.29128				0.39947	0.670903	0.942336	1.39836	1.9943	2.68016	3.30418	3.61363	3.38143	2.62715	1.67123				0.513722	0.775468	1.03721	1.4235	1.88473	2.37619	2.80796	3.05639	3.0155	2.67043	2.12456
UNSPECIFIED OSTEOCHONDROPATHY	0.0259171	12.7178	0.00416071	-0.4421	12.0938	0.00401339	2.69522	0.883667	3.41143	3.92324	4.31371	5.71498	4.99266	6.3304	8.02261	8.00242	11.7681	9.63839	11.6473	7.7681			1.46214	2.28959	3.53107	5.31785	7.72114	10.6086	13.4434	15.2101	14.827	12.0809	8.10475	4.4905			3.17772	3.76268	4.46229	5.27	6.16083	7.08389	7.96065	8.6976	9.21914	9.50771	9.61152	9.59891
UNSPECIFIED PRURITIC DISORDER	0.0320328	13.2561	0.373843	-0.619088	12.2195	0.308517	2.37225	0.907896	315.077	321.947	359.24	425.131	477.495	577.284	687.035	878.266	1072.86	1182.31	1177.14	1048.38	827.664	692.7	91.2691	148.37	239.267	380.868	593.694	894.922	1279.5	1686.8	1975.68	1975.07	1636.24	1115.05	632.087	303.671	247.877	306.806	379.831	467.839	569.772	681.141	792.653	890.304	958.784	988.206	979.124	940.142	883.259
URTICARIA	0.00203469	12.5675	0.246487	-4.03868	9.99539	0.269698	2.59179	0.939808	401.163	393.893	395.306	415.844	427.978	432.74	446.798	447.398	448.104	398.081	335.099	249.201	199.333	148.822	96.9261	151.209	232.724	350.65	511.076	707.653	906.658	1037.37	1016.85	822.782	539.465	287.958	127.222	47.3038	349.467	379.626	411.833	442.748	467.832	481.55	478.414	455.048	412.611	357.646	299.517	245.819	200.346
VENTRICULAR SEPTAL DEFECT	-0.0249743	11.9656	0.00182239	-5.42792	8	0.00359605	3.65337	0.0783369	7.14268	4.10431	2.9701	2.69874	2.20987	2.43477	2.4685	2.2112	1.56908	1.83588	2.10034	3.41796			1.06354	1.58285	2.3019	3.23304	4.31194	5.33398	5.93382	5.72126	4.60425	3.00508	1.57473	0.66834			3.04328	3.03904	3.05452	3.06689	3.05506	3.00019	2.88911	2.71999	2.50756	2.28235	2.07922	1.92034
VILLONODULAR SYNOVITIS	0.00773041	11.7995	0.00185266	-1.39075	11.0812	0.00197144	2.05459	0.600603	2.07884	2.23323	3.04081	4.12748	3.92865	3.73331	2.55666	4.2118	3.79195	2.75383	2.29128				1.20572	1.77214	2.53961	3.50447	4.57391	5.50865	5.92906	5.49156	4.21396	2.60453	1.2852				2.15549	2.50687	2.88528	3.26233	3.59348	3.81955	3.8775	3.72304	3.35869	2.84659	2.28511
VOICE DISTURBANCE	0.00156624	12.4808	0.334086	-2.77261	9.99741	0.359198	2.4818	0.944387	562.193	582.571	566.44	578.324	657.149	708.518	645.424	622.609	603.051	573.102	485.178	371.315	242.666	189.41	139.982	217.72	334.262	502.791	732.37	1014.66	1301.88	1490.89	1457.78	1168.87	753.234	392.369	168.347	60.5859	498.427	546.447	597.796	647.426	688.173	711.006	706.72	669.467	601.015	512.293	419.014	333.87	262.96
(POSTSURGICAL)RENAL DIALYSIS STATUS	0.0783276	13.9868	0.0185225	0.985141	13.9927	0.0180476	0.585521	0.986297	3.78455	4.88896	7.00094	12.2237	17.2697	26.1332	41.8763	62.1241	83.0307	103.421	94.3243	65.5627	47.6665		2.68458	4.51757	7.54733	12.4598	20.1746	31.6664	47.3503	65.8343	82.6057	90.7598	85.4731	68.5749	47.1842		2.83125	4.70298	7.7531	12.6221	20.1374	31.1216	45.8227	62.8686	78.3084	86.3885	83.0952	69.5684	51.1942
ABRASION OR FRICTION BURN OF MULT.+UNSP.SITES,WITHOUT INFECT.	0.0263068	13.4358	0.0562773	-1.47964	12.1606	0.0459989	2.7169	0.932654	44.8816	43.2763	45.2586	52.3079	66.0505	83.5126	88.954	99.6091	108.79	128.665	138.05	130.193	110.5	108.234	12.0291	19.6606	31.8229	50.7079	78.8064	117.771	165.786	213.792	244.334	239.768	198.032	137.289	80.6416	40.7038	36.0111	42.7985	50.9794	60.519	71.1785	82.4191	93.3653	102.93	110.184	114.841	117.384	118.548	119.049
ACCIDENT/INJURY; NOS	-0.00160545	12.3654	0.575897	-5.57971	8.22959	0.689288	3.07699	0.96918	1278.27	1233.47	1253.03	1332.78	1451.06	1446.66	1334.13	1203.73	1224.8	1134.42	960.427	752.884	582.109	492.466	264.313	411.06	632.858	958.776	1415.58	2005.21	2657.8	3172.53	3238.24	2678.02	1738.92	891.381	370.277	127.83	1175.73	1236.19	1305.33	1372.72	1425.04	1446.34	1420.85	1339.23	1206.05	1042.07	875.439	727.293	606.361
ACCIDENTAL CUT, PUNCTURE, PERFORATION, OR HEMORRHAGE DURING MEDICAL CARE	0.0409346	12.4818	0.0336145	0.960115	12.372	0.0323515	0.610004	0.975249	15.2448	21.5476	37.7627	43.2592	82.0107	77.9126	105.881	128.144	110.751	68.8456	44.1071	28.2759	15.1666		13.8961	21.451	32.5547	48.1242	68.3411	91.3885	111.973	121.469	112.422	86.0886	53.7914	27.5616	11.7407		15.5496	23.379	34.4805	49.4069	67.847	87.6304	103.894	109.857	100.64	78.1854	51.2199	28.5963	13.8505
ACNE	-0.0797688	11.1331	0.063776	0.153827	8	0.148188	2.03734	0.819986	592.149	413.69	280.038	163.988	94.6969	54.2954	40.2012	32.5362	24.4516	20.0417	14.1295	9.32172	7.94442		63.6912	88.7562	119.465	152.854	181.811	195.113	181.967	141.409	88.0542	42.8456	16.2473	4.87927	1.18299		202.619	190.388	175.965	158.21	136.756	112.226	86.316	61.5205	40.3703	24.456	13.8706	7.52206	3.97902
ACQUIRED ABSENCE OF ORGAN	0.0743078	14.7084	0.0512304	0.941219	14.847	0.0422931	1.82162	0.993664	7.83563	11.9508	15.4869	26.0349	36.8311	51.536	75.1128	111.823	159.916	213.574	263.306	333.096	311.277	265.174	4.45101	7.77037	13.5041	23.2897	39.6518	66.0811	106.377	162.223	228.385	288.419	318.98	305.476	254.05	185.979	7.07682	10.9327	16.8375	25.756	38.9397	57.8172	83.6538	116.918	156.526	199.462	241.174	276.607	302.39
ACUTE BRONCHITIS/BRONCHIOLITIS	0.0207212	13.1638	0.0506468	-4.3126	11.7134	0.0433805	2.50438	0.923153	43.6023	44.906	47.168	59.2135	74.317	87.814	82.1657	88.3425	96.7602	99.5967	100.434	74.5737	71.4998	70.3523	13.0903	21.069	33.5254	52.3841	79.5379	115.525	156.94	193.568	209.411	192.52	147.656	94.4263	50.8945	23.4467	38.7435	45.5994	53.5994	62.5348	71.9351	80.9924	88.5827	93.4881	94.8599	92.7088	87.9366	81.7343	75.1369
ACUTE OTITIS MEDIA/MYRINGITIS	-0.0127435	11.0988	0.00292576	-3.55029	8	0.0064351	3.28803	0.576084	7.14268	6.51861	5.02088	5.07998	4.58343	6.08692	4.76067	5.15946	3.13817	3.82476					2.96104	4.09825	5.46806	6.91912	8.11882	8.57599	7.86137	6.00304	3.67543	1.75986					5.8915	5.82496	5.77846	5.70533	5.564	5.32037	4.95546	4.47586	3.92045	3.35344
ADJUSTMENT DISORDERS	0.0105944	12.7736	0.0888856	-3.19247	11.1702	0.082196	2.22022	0.863731	84.3796	105.082	136.2	143.986	142.25	145.193	143.614	148.466	151.155	159.875	151.224	104.714	71.4998	56.8231	30.1463	47.452	73.666	111.904	164.35	229.248	296.161	342.944	343.017	286.866	197.247	111.802	52.9271	21.2307	87.6875	101.967	117.812	134.304	149.877	162.275	168.839	167.298	156.945	139.454	118.324	97.0753	78.0168
ALLERGY, UNSPECIFIED, NOT ELSEWHERE CLASSIFIED	0.00575136	12.5696	0.512978	-9.35035	9.561	0.545791	2.85659	0.745049	895.234	980.991	1001.7	947.495	916.686	937.305	1103.42	1263.22	1144.78	1121.11	954.89	841.751	662.276	462.702	203.587	319.705	497.105	760.818	1135.37	1627.25	2187.29	2661.08	2794.71	2411.68	1658.66	910.658	407.899	152.574	800.376	870.504	950.287	1033.41	1110.53	1168.83	1193.46	1172.06	1101.68	993.59	869.206	748.328	642.48
ALLERGY/ALLERGIC REACT NOS	0.00216094	12.5874	0.0916726	-2.36404	10.4661	0.0957679	2.36247	0.92391	133.792	131.459	127.997	150.653	152.726	150.793	156.749	150.782	145.271	136.161	116.282	93.8386	52.722	45.9996	35.3427	55.0019	84.2946	126.139	181.932	248.155	311.715	348.487	333.847	265.333	172.265	91.7559	40.6637	15.2104	115.238	127.591	140.539	152.842	162.778	168.244	167.182	158.373	142.328	121.565	99.6458	79.4727	62.507
ANGIONEUROTIC EDEMA, NOT ELSEWHERE CLASSIFIED	0.0167732	12.7038	0.0195131	-4.49203	11.4156	0.0183475	2.45368	0.821662	21.0016	19.3144	22.5586	26.4318	29.3012	30.8404	31.4733	37.3797	38.4426	40.5424	35.5148	26.7223	21.6666		6.92699	10.8412	16.7114	25.1574	36.5155	50.1599	63.5498	71.8699	69.9901	56.9184	38.0724	21.0128	9.69052		17.6442	20.4613	23.664	27.1171	30.5732	33.6543	35.8833	36.8001	36.1601	34.1078	31.1348	27.7995	24.531
ANKLE SPRAIN	-2.373e-05	12.2625	0.303599	-0.327742	10.2577	0.321919	2.06523	0.989042	478.986	504.166	552.226	610.312	722.791	769.955	689.416	601.761	516.49	426.384	309.132	202.592	136.5	116.352	147.612	226.359	341.891	504.296	716.931	962.926	1186.83	1290.78	1184.24	882.098	524.924	251.813	99.2865	32.7304	466.518	524.112	583.504	638.373	679.6	695.99	677.047	618.005	524.898	414.744	307.996	218.629	150.937
ANKLE SYMPTOMS/COMPLAINTS	0.0160871	12.5405	0.351687	-0.683426	11.2532	0.322475	1.85396	0.987693	373.232	442.662	527.617	652.38	773.372	808.749	817.954	812.562	840.898	718.748	546.661	408.913	254.221	205.645	141.504	220.962	340.816	515.545	756.297	1057.48	1373.22	1597.11	1591.62	1304.15	859.848	458.333	201.239	74.1548	365.841	446.467	539.346	640.355	740.56	824.963	873.54	866.99	797.337	676.73	533.664	396.906	283.242
ANXIETY DISORDER, UNSPECIFIED	0.00929494	13.0004	0.118565	-26.8347	10.4056	0.122033	3.06038	0.573546	133.845	155.541	160.244	151.288	153.545	168.161	184.785	201.956	199.012	210.974	202.014	190.474	148.777	143.411	34.3974	54.9054	86.6061	134.06	201.459	289.181	387.358	469.342	496.038	442.249	326.345	199.397	102.113	44.4874	127.43	138.656	151.497	165.104	178.287	189.487	196.962	199.282	196.074	188.545	179.053	169.726	161.887
ANXIETY DISORDER/ANXIETY STATE	0.0111	12.9727	0.187475	-20.2122	10.6297	0.184321	2.90398	0.828198	199.249	233.403	250.337	275.113	277.379	303.453	299.305	314.095	333.561	354.326	337.391	297.363	252.777	229.998	55.556	88.6454	139.845	216.667	326.252	469.936	632.666	771.38	820.324	734.43	542.237	330.181	167.993	72.5633	198.582	219.587	243.58	269.245	294.553	316.669	332.218	338.181	333.326	319.364	300.357	280.312	261.933
ARM SYMPTOMS/COMPLAINTS	0.0160506	12.8369	0.111496	-2.61616	11.4892	0.098781	2.09968	0.961419	92.8015	111.842	145.323	181.212	206.5	207.361	195.893	210.695	208.165	197.51	168.791	135.786	114.111	81.1758	36.2228	57.2596	89.3355	136.531	202.042	284.551	372.133	437.515	445.576	380.248	267.133	154.797	74.9608	30.7858	97.7645	117.187	139.379	163.378	187.262	207.964	221.527	224.133	213.89	192.376	164.247	134.745	107.642
ATOPIC DERMATITIS/ECZEMA	-0.0110681	12.3523	0.0179072	-12.0421	8	0.033287	3.62569	0.582494	40.7772	32.9552	29.8424	25.638	26.9277	21.6694	22.7454	26.8502	25.1053	20.6537	20.6215	16.4684	18.7777		8.07701	12.3574	18.5597	27.095	37.8902	49.7062	59.4663	62.6539	56.0177	41.2424	24.6842	12.0811	4.90373		28.8687	28.8454	29.003	29.1235	29.0048	28.4653	27.3786	25.7272	23.6529	21.449	19.4488	17.864	16.7615
BACK SYMPTOMS/COMPLAINTS	0.00840943	12.4307	0.618445	-4.36213	9.975	0.621425	2.49288	0.88163	1116.44	1144.32	1223.33	1370.8	1463.1	1496.73	1472.37	1495.82	1613.28	1609.3	1374.96	1058.33	756.886	497.878	271.696	424.577	657.492	1003.52	1496.33	2148.58	2902.46	3556.58	3755.42	3228.71	2178.32	1155.15	494.39	175.536	982.933	1104.17	1242.52	1390.22	1533.37	1650.19	1712.32	1692.48	1579.18	1389.42	1163.61	942.505	750.614
BLISTERS WITH EPIDERMAL LOSS,BURN 2ND.DEG.UNSPECIFIED SITE	0.010369	12.7453	0.116605	-3.56891	11.0575	0.109444	2.25511	0.953737	133.685	139.365	152.96	171.291	198.07	200.382	218.815	208.8	208.819	195.522	166.309	142.622	95.333	75.7641	40.3635	63.4624	98.4189	149.371	219.22	305.618	394.62	456.556	455.782	379.77	259.617	146.026	68.5035	27.202	120.269	138.801	159.264	180.409	200.157	215.56	223.194	220.198	205.797	182.318	154.39	126.573	101.784
BLISTERS,EPIDERMAL LOSS,BURN 2ND DEG.FACE,HEAD,NECK	0.0104767	12.5084	0.0270432	-4.45682	11.0901	0.0264586	2.32352	0.837129	29.2104	33.1966	36.1362	40.8779	42.806	47.7215	48.1357	47.488	46.0265	47.58	36.4695	37.9083	20.2222		10.9759	16.9695	25.798	38.2109	54.3883	72.9334	89.6723	97.7055	90.9326	70.1097	44.1582	22.8279	9.81812		27.96	32.0558	36.5589	41.1884	45.4916	48.8414	50.5239	49.9533	46.9785	42.0815	36.2105	30.2976	24.9511
BURN OF UNSPECIFIED SITE, UNSPECIFIED DEGREE	0.00533742	12.7435	0.101928	-7.79964	10.3863	0.106935	2.63674	0.975911	127.396	136.348	144.615	158.194	164.349	167.837	175.616	172.052	175.607	149.319	126.211	103.782	96.7775	75.7641	35.3099	55.4936	86.0091	130.424	191.176	266.065	342.78	395.516	393.72	327.202	223.221	125.369	58.7507	23.3093	122.61	134.245	146.83	159.268	170.041	177.252	178.944	173.759	161.763	144.843	126	107.842	91.8617
CARRIER OR SUSPECTED CARRIER OF VIRAL HEPATITIS	0.026122	13.2001	0.0243063	-0.929813	12.0106	0.0222858	3.22592	0.923886	21.0549	21.0648	20.7907	22.463	27.828	34.4114	36.4985	42.4339	55.3102	60.8901	66.0652	62.4555	57.0554		6.12157	9.86925	15.7306	24.6208	37.4464	54.4831	74.1568	91.6833	99.5269	91.9636	71.0344	45.8389	24.9703		17.2858	19.8492	22.9594	26.6058	30.7263	35.1835	39.7639	44.2302	48.4508	52.5563	56.9436	62.0005	68.0185
CHEST SYMPTOMS/COMPLAINTS	0.0193042	12.4708	0.677137	-2.1359	10.8671	0.632528	2.09511	0.970119	867.622	1013.89	1253.59	1557.89	1861.36	2000.89	1947.64	1957.22	2128.85	2055.73	1773.45	1319.02	920.108	706.229	289.991	454.871	707.839	1087.51	1636.71	2381.95	3281.29	4134.12	4527.97	4058.65	2847.33	1557.28	682.185	246.891	869.358	1041.18	1245.45	1478.51	1727.94	1967.38	2153.3	2230.87	2156.84	1932.23	1612.02	1271.56	966.186
COMPLICATIONS AFFECTING SPECIFIED BODY SYSTEMS,NOT ELSEW.CLASS.	0.113132	15.849	0.060629	0.997913	15.8674	0.0602164	0.368578	0.997948	2.18545	4.22503	6.93023	15.9543	31.5111	52.0229	90.1883	129.618	212.611	345.299	470.285	575.461	578.498	630.465	2.33229	4.30044	7.91343	14.5094	26.4331	47.6167	84.1285	143.887	233.666	351.435	477.141	574.643	612.545	585.689	2.36669	4.34792	7.97265	14.5675	26.4472	47.4737	83.5726	142.433	230.639	346.468	471.277	571.083	615.687
CONTUSION OF ABDOMINAL WALL	-0.00805742	12.7065	0.0166006	-9.24265	8	0.0287924	4.39384	-0.0787366	51.0115	30.2391	16.9013	15.8749	20.1344	19.7216	19.6598	20.2166	23.2747	25.2434	29.0229	32.626	27.4444		5.88173	9.20624	14.1925	21.367	31.0157	42.6068	53.9826	61.0552	59.4695	48.3802	32.3795	17.884	8.25474		21.4466	21.7604	22.3264	23.0107	23.6889	24.2431	24.5816	24.6813	24.644	24.7285	25.2935	26.638	28.9651
CONTUSION OF ANKLE AND FOOT, EXCLUDING TOE(S)	0.0084522	12.7182	0.169234	-4.01564	10.8638	0.162798	2.34177	0.908454	199.622	205.276	222.192	261.46	326.488	339.245	327.076	311.147	294.988	250.445	224.354	187.056	194.277	105.529	59.7999	93.9729	145.718	221.264	325.15	454.335	588.551	683.415	684.209	570.411	388.887	217.477	101.21	39.8106	186.954	212.995	241.636	271.024	298.167	318.899	328.445	322.896	301.346	267.251	227.22	187.621	152.434
CONTUSION OF BACK	0.0211509	13.2686	0.252816	-3.01371	11.5508	0.219502	2.92503	0.885369	229.525	242.215	259.318	295.512	362.828	395.082	396.017	419.601	503.807	620.682	668.48	627.973	566.943	454.584	61.0143	99.0779	159.441	252.871	391.799	585.032	824.844	1066.9	1221.05	1191.92	968.082	651.398	367.163	176.278	203	233.852	270.763	313.262	359.993	408.317	454.211	492.92	520.716	537.11	545.256	549.228	552.503
CONTUSION OF CHEST WALL	0.047069	13.4672	0.253107	0.602284	13.0192	0.207557	1.74082	0.978473	121.639	133.511	168.023	225.186	397.94	502.942	561.407	627.453	724.917	843.282	787.436	718.394	585.72	468.114	53.1216	87.187	141.949	228.102	358.881	545.935	787.856	1049.82	1247.87	1276.38	1094.83	782.368	470.093	241.402	100.971	140.705	194.425	265.027	353.999	459.342	572.869	678.449	754.33	781.745	755.315	685.338	591.088
CONTUSION OF ELBOW AND FOREARM	0.0171458	13.0455	0.0805932	-5.35943	11.5399	0.0705395	2.41944	0.923187	68.0154	77.8612	82.6677	107.87	139.467	143.164	146.082	134.567	137.426	144.729	137.286	127.708	109.055	86.5875	22.6356	36.202	57.2124	88.7193	133.544	191.986	257.565	312.717	331.62	297.35	221.323	136.78	71.005	31.4109	66.7861	78.371	91.7263	106.396	121.45	135.373	146.142	151.669	150.657	143.425	131.868	118.33	104.722
CONTUSION OF FACE, SCALP, AND NECK EXCEPT EYE(S)	0.0475009	14.5245	0.0541243	0.603899	14.6354	0.041252	3.64368	0.957411	22.0677	23.1169	23.9022	27.7018	30.2015	42.7708	55.8056	82.9725	112.582	191.238	249.176	337.135	340.166	324.703	5.35998	9.27248	15.9599	27.2372	45.826	75.3168	119.217	178.033	244.182	298.707	318.294	292.42	232.494	162.161	16.4024	20.2334	25.3061	31.9716	40.6692	51.9405	66.4743	85.2508	109.905	143.362	190.297	256.309	347.088
CONTUSION OF FINGER	-0.00339775	12.3998	0.0942383	-0.883195	10.1386	0.106099	2.2767	0.990983	139.549	150.109	153.384	169.544	183.092	181.877	171.296	156.679	134.287	109.847	90.6964	64.3198	41.1665	37.882	41.3036	63.5197	96.0403	141.446	200.113	266.503	324.864	349.814	320.11	241.097	147.379	73.5601	30.4307	10.5831	136.92	149.087	161.167	171.585	178.332	179.188	172.312	157.132	135.139	109.802	85.1565	63.9964	47.2996
CONTUSION OF HIP AND THIGH	0.0478011	14.1244	0.0948726	0.627515	13.8706	0.072161	2.56967	0.978764	33.9544	40.3188	49.2895	70.7228	89.0495	116.788	131.007	158.258	219.149	300.779	382.643	432.838	439.832	349.056	12.4857	21.1734	35.6815	59.5075	97.5581	155.565	237.42	338.928	439.516	502.002	493.289	413.493	297.28	185.885	30.2361	39.7959	52.5435	69.2986	90.8658	117.829	150.267	187.528	228.346	271.453	316.051	361.212	406.227
CONTUSION OF KNEE AND LOWER LEG	0.0328634	13.0391	0.272424	-0.128461	12.2687	0.229046	1.78007	0.984319	178.3	208.414	263.419	356.948	509.334	593.191	626.822	646.617	691.051	706.356	625.71	502.13	400.832	292.233	77.2559	123.917	196.765	307.428	468.138	684.582	940.409	1176.59	1290.31	1194.15	910.599	571.098	298.512	132.31	166.392	219.011	285.431	366.144	458.783	556.119	644.516	705.028	719.614	681.338	600.255	497.375	393.271
CONTUSION OF MULTIPLE SITES OF TRUNK	0.0298835	13.3289	0.0587921	-0.874071	12.3639	0.0474356	2.25131	0.945435	41.3636	41.2845	46.5315	62.6266	82.4199	98.0401	101.473	105.19	128.403	140.598	137.286	121.804	90.9997	91.9992	13.5445	22.0072	35.39	55.9759	86.2385	127.521	177.165	224.733	251.655	240.984	193.527	130.088	73.9246	36.0199	34.5594	43.13	53.6125	65.998	79.9289	94.513	108.22	119.05	125.148	125.68	121.256	113.37	103.715
CONTUSION OF SHOULDER AND UPPER ARM	0.0361036	13.2547	0.177186	0.0724809	12.5644	0.144853	1.86439	0.975259	103.249	121.319	151.404	203.517	269.931	311.407	350.967	386.117	455.296	492.935	460.356	382.812	312.721	219.175	43.1073	69.8696	112.147	177.203	273.083	404.62	564.355	719.717	809.936	776.834	621.052	412.707	230.47	109.86	92.2072	122.236	160.637	208.078	263.773	324.339	382.796	428.807	451.552	444.998	411.696	360.898	303.541
CONTUSION OF TOE	0.00501648	12.4965	0.0746725	-0.812689	10.7359	0.0748417	2.08793	0.928209	103.142	105.686	99.569	102.235	138.731	157.043	154.722	139.095	127.096	100.974	82.8679	42.2584	38.9999	35.1762	30.6142	47.3511	72.0508	106.89	152.531	205.279	253.542	277.614	259.452	200.503	126.278	65.1427	27.9207	10.0835	90.0856	102.529	115.548	127.955	138.02	143.585	142.531	133.645	117.57	97.0576	75.8625	56.9577	41.6972
CONTUSION OF UNSPECIFIED PART OF LOWER LIMB	0.0306582	13.6185	0.0371071	-0.489028	12.593	0.0292881	2.73733	0.971083	21.5346	22.0305	28.7817	36.0361	51.3999	53.8896	56.9517	58.3334	67.6014	86.2865	93.3696	99.1209	94.6108	91.9992	6.9743	11.5108	18.8302	30.3636	47.8426	72.6843	104.408	138.08	162.837	166.004	143.35	104.453	64.7653	34.6492	20.1803	24.4518	29.7161	36.0311	43.3466	51.4346	59.8443	67.9458	75.1335	81.1345	86.1252	90.4229	94.3704
CONTUSION OF UNSPECIFIED SITE	0.0213017	12.7004	0.748986	-5.10018	10.479	0.699528	2.77573	0.941708	1071.93	1104.48	1222.62	1455.18	1869.22	2012.74	2006.8	2092.32	2456.01	2682.38	2557.45	2243.43	2008.49	1672.22	273.574	435.034	687.611	1076.26	1658.02	2488.78	3579.29	4796.61	5732.67	5757.9	4591.28	2840.87	1389.36	556.102	978.625	1123.12	1299.03	1505.3	1736.17	1977.6	2203.99	2378.96	2465.6	2446.16	2335.37	2169.03	1984.36
CONTUSION OF UPPER LIMB	0.0315457	13.2961	0.05828	-0.306581	12.4976	0.0470241	2.01603	0.924764	37.3125	40.862	49.6431	57.1498	83.975	96.7415	102.707	114.666	129.58	139.374	137.859	128.95	109.055	62.2348	13.7378	22.2801	35.7557	56.4218	86.6839	127.744	176.722	222.982	248.06	235.691	187.6	124.886	70.2383	33.8498	31.5211	40.6906	52.1349	65.9141	81.6577	98.3018	113.914	125.874	131.666	130.098	121.992	109.549	95.2712
CONTUSION OF WRIST AND HAND(S), EXCEPT FINGER(S) ALONE	0.0246404	13.0196	0.249367	-1.79046	11.89	0.211504	2.12472	0.959444	207.138	227.005	264.056	324.722	427.978	487.035	512.918	513.418	551.795	581.21	535.204	459.561	378.443	267.88	71.6415	114.741	181.861	283.474	430.313	626.618	855.933	1063.11	1155.65	1059.29	800.155	497.487	257.979	113.481	186.601	230.461	283.142	343.942	410.094	475.806	531.875	567.067	572.141	545.136	493.249	428.405	361.674
CONVULSIONS/SEIZURES	0.0217465	13.2572	0.00864532	-1.54655	10.9783	0.00940165	4.32265	0.945408	7.4625	8.57077	7.35453	9.04871	9.73979	10.6318	11.2846	14.8466	14.6448	22.4896	21.7671	22.6828	27.4444		2.09164	3.3824	5.40886	8.49632	12.9755	18.9704	25.9725	32.3466	35.4395	33.1254	25.943	17.0087	9.42911		6.977	7.56661	8.31659	9.21469	10.2466	11.3943	12.6436	14.007	15.5685	17.5377	20.2613	24.1265	29.5189
CORNEAL FOREIGN BODY	0.0123747	12.5775	0.0501648	-6.05412	11.1282	0.0488293	2.43208	0.86498	56.715	59.935	61.382	70.6434	77.5091	83.4314	92.4804	91.5014	96.4987	88.4284	78.6672	69.2914	46.2221		19.4402	30.2056	46.1911	68.9106	98.9727	134.237	167.409	185.587	176.232	138.935	89.6016	47.4725	20.9447		50.6197	57.9096	66.0336	74.5442	82.6984	89.4365	93.5043	93.8016	89.9132	82.5021	73.0893	63.2437	54.0575
COUNSELLING RELATED TO SEXUAL ATTITUDE,BEHAVIOUR ORIENTATION	0.2294	17	0.0227372	0.846607	17	0.0227372	5.77009e-05	0.846607					0.982164	3.81447	8.28709	27.1661	112.451	312.1	551.434	550.603	535.165	557.407					5.4417	10.485	20.0194	37.5805	68.426	118.344	189.329	273.72	355.085	419.137					5.4417	10.485	20.0194	37.5805	68.426	118.344	189.329	273.72	355.085
CRUSHING INJURY OF UNSPECIFIED SITE	-0.000683953	11.8134	0.00871623	-0.284464	10.7347	0.00919705	1.84998	0.878627	11.1404	14.9687	13.3654	15.8749	18.3337	17.2057	16.6623	12.5301	15.0371	10.7093	9.54699	4.03941			5.6243	8.27745	11.8816	16.4293	21.4977	25.9731	28.0617	26.1051	20.1287	12.5051	6.20386	2.4824			11.3291	13.0219	14.736	16.2854	17.4112	17.8127	17.2311	15.5794	13.0569	10.1332	7.34575	5.05147
DEMENTIA IN ALZHEIMER'S DISEASE	0.219791	17	0.0644506	0.850502	17	0.0644506	0.000114061	0.850502					3.43757	7.62894	24.0678	76.2336	265.044	712.017	1336.01	1895.42	2118.99	1842.69					15.425	29.7207	56.7468	106.525	193.96	335.457	536.671	775.885	1006.52	1188.08					15.425	29.7207	56.7468	106.525	193.96	335.457	536.671	775.885	1006.52
DEPENDENCE ON SUPPLEMENTAL OXYGEN	0.11833	16.1739	0.0251412	0.992669	16.1739	0.02514	0.00269204	0.992669	0.639643	1.9918	1.6972	5.55623	10.722	19.0724	33.9418	52.8581	86.8227	132.49	191.322	261.319	291.777	300.35	0.766303	1.43449	2.68108	4.99663	9.26398	17.0176	30.7555	54.0546	90.7653	142.172	202.432	257.081	290.227	295.272	0.766296	1.43447	2.68105	4.99657	9.26389	17.0175	30.7556	54.0554	90.7676	142.176	202.436	257.082	290.224
DEPRESSIVE EPISODE	0.0185458	13.2231	0.105255	-3.32717	11.5918	0.0912655	2.73763	0.595725	100.744	112.687	112.722	109.934	123.18	132.046	149.608	175.632	200.451	246.62	260.633	242.054	208.722	113.646	26.1364	42.2434	67.5587	106.232	162.625	238.757	328.922	412.886	456.062	428.897	336.585	220.081	121.198	57.0461	82.9016	95.9035	111.168	128.342	146.639	164.704	180.63	192.331	198.337	198.663	194.851	188.825	182.206
DISABILITY/IMPAIRMENT NOS	0.0960494	16.2526	0.0575594	0.962141	17	0.0514232	2.12521	0.982773	3.73125	5.07003	6.43521	12.1443	14.3232	27.7564	37.8209	72.8641	148.017	297.872	499.499	720.258	935.275	819.875	1.65825	3.11562	5.84536	10.9377	20.3681	37.6024	68.3623	121.038	205.139	325.08	469.329	605.401	695.057	719.943	2.62889	4.37755	7.31946	12.265	20.5438	34.2842	56.7793	92.9138	149.576	235.767	361.246	532.001	747.626
DISTURB.MEMORY/CONCENTRATION	0.0621677	14.0335	0.0339008	0.861323	13.8916	0.0283901	1.47478	0.921556	9.22152	13.6408	17.467	22.3043	28.1554	34.736	50.3397	73.2853	120.035	170.278	179.102	165.616	102.555	62.2348	4.75482	8.02181	13.4398	22.2604	36.1855	57.0764	85.8795	120.356	152.513	169.528	161.727	131.53	91.7757	55.7031	7.11807	10.8693	16.4541	24.5673	35.9285	50.9988	69.4662	89.6203	108.114	120.818	124.732	119.482	107.322
EAR PAIN/EARACHE	-0.000604099	12.691	0.118459	-9.29674	9.34096	0.150674	3.04721	0.860236	195.891	188.497	178.418	178.514	176.789	176.602	190.074	175.948	194.697	178.387	148.36	119.629	101.833	86.5875	42.5752	66.7222	103.096	155.805	227.499	315.17	403.75	462.495	456.063	374.477	251.783	139.087	64.0103	24.9072	169.954	177.412	185.678	193.369	198.901	200.565	196.867	187.101	171.971	153.703	135.185	118.549	104.748
EAR WAX (EXCESSIVE)	0.0175444	13.3021	0.0313516	-6.55589	11.0975	0.0293049	3.22622	0.885073	31.7156	27.6437	31.7518	34.7661	37.5678	39.281	46.9896	52.2263	54.1334	64.1029	60.9098	53.7552	51.9998	62.2348	7.35472	11.9275	19.1373	30.1831	46.3295	68.1745	94.1146	118.432	131.369	124.505	98.9489	65.8482	37.06	17.8856	26.4524	29.3353	32.7347	36.5333	40.5414	44.4802	48.0038	50.7896	52.7024	53.9458	55.0101	56.3506	58.2743
ELBOW SYMPTOMS/COMPLAINTS	0.00788576	12.4097	0.157826	0.0583473	11.1839	0.148082	1.69572	0.892447	112.151	186.022	307.759	405.525	419.875	373.169	330.161	285.981	244.516	211.127	147.978	123.047	96.7775	48.7055	68.9043	106.212	161.119	238.4	339.479	456.082	562.15	613.095	568.336	432.918	266.941	134.082	55.7422	19.4708	166.939	203.326	243.665	285.066	322.421	348.407	354.827	335.869	292.271	233.03	171.493	118.31	77.8629
ELEVATED B/P W/O HYPERTENSION	0.0244711	12.3571	0.0312569	0.745058	11.9652	0.028638	1.13415	0.951861	18.6029	26.8591	37.8334	58.0229	76.3632	82.5387	76.9642	62.7558	61.4558	62.726	42.7705	26.1008	13		14.0614	21.5278	32.3625	47.3038	66.2601	87.1104	104.492	110.424	99.0327	73.1196	43.8715	21.518	8.75165		20.502	28.3807	38.3913	50.2933	63.0554	74.5345	81.5818	81.0806	71.8905	56.3038	39.0579	24.3433	13.8878
ENCOUNTER FOR LONG-TERM (CURRENT) DRUG USE	0.0684709	14.378	0.366247	0.874771	14.5427	0.302794	2.10252	0.956155	119.826	129.95	117.248	148.113	257.736	403.036	636.255	951.656	1388.25	1847.2	2240.87	2544.21	2269.94	1942.81	40.3569	69.4379	118.968	202.373	340.137	560.397	893.739	1353.69	1896.3	2380.06	2598.77	2426.39	1935.24	1334.77	73.641	107.524	157.007	228.522	330.171	471.072	659.505	899.51	1186.77	1506.15	1832.44	2133.37	2382.3
ENCOUNTER HEALTH SERVICE FOR OTH COUNSELL MEDICAL ADVICE,NEC	0.0106054	12.9891	0.0285224	-11.047	10.7933	0.027995	2.80166	0.417191	32.9416	37.1802	35.429	33.4167	32.5751	34.8172	42.846	59.0705	51.2567	46.662	46.5893	43.5013	28.1666	29.7645	8.319	13.2492	20.832	32.097	47.9123	68.1331	90.1313	107.545	111.769	98.0718	71.429	43.2246	21.982	9.52468	28.5763	31.6379	35.0717	38.6678	42.114	44.991	46.8233	47.2131	46.0367	43.5833	40.4491	37.2008	34.2116
ERYTHEMA DUE TO BURN (FIRST DEGREE), UNSPECIFIED SITE	0.000300803	12.5545	0.088588	-2.28412	10.2347	0.0969269	2.435	0.920172	139.389	135.14	136.483	138.668	142.987	138.214	141.674	148.677	140.825	131.878	98.9068	84.5169	58.4998	37.882	34.9268	54.2388	82.9211	123.722	177.807	241.448	301.59	334.821	318.068	250.351	160.811	84.6856	37.0841	13.6976	118.379	129.074	140.12	150.288	157.956	161.237	158.389	148.528	132.371	112.389	91.8382	73.2427	57.7764
FEVER	0.000601252	12.7639	0.634893	-97.9822	8	0.709033	3.90576	-0.845052	1448.9	1265.52	1139.74	1194.35	1322.89	1382.54	1303.01	1217.1	1316.98	1383.34	1469.85	1499.86	1534.72	1612.69	220.839	351.433	555.162	866.669	1327.29	1970.49	2781.42	3620.17	4154.67	3983.17	3054.08	1852.93	906.869	368.269	1014.72	1072.98	1147.32	1232.07	1319.97	1401.3	1464.51	1499.19	1501.69	1480.43	1453.81	1439.23	1447.05
FLANK SYMPTOMS/COMPLAINTS	0.00157315	12.3877	0.371476	-1.64656	9.99541	0.398533	2.36138	0.959316	628.556	670.753	707.59	744.534	758.558	738.871	758.005	744.857	735.116	655.104	510.191	367.897	220.277	197.528	166.264	257.423	393.362	588.782	853.091	1174.82	1496.16	1695.96	1633.99	1283.26	805.177	406.575	168.596	58.5035	580.788	640.52	703.844	764.401	813.026	838.123	827.998	775.654	684.382	569.388	451.457	346.646	261.867
FLATULENCE/GAS PAIN/BELCHING	0.0195158	13.0009	0.0495903	-3.4128	11.6756	0.0428048	2.22606	0.881397	45.308	50.5796	53.4618	58.8166	72.2709	72.6373	84.8105	94.239	108.921	96.3839	87.2595	70.845	55.6109	43.2938	14.3546	22.8861	36.033	55.617	83.2202	118.721	157.707	189.138	197.7	174.497	127.798	77.7239	39.7096	17.2832	39.3228	47.0972	56.0864	65.9816	76.1206	85.4037	92.3521	95.4429	93.7427	87.5219	78.2302	67.6796	57.3341
FOOT & TOE SYMPTOMS/COMPLAINTS	0.0180339	12.7676	0.18281	-1.86537	11.4667	0.162724	2.01666	0.982763	159.857	194.774	239.517	283.288	352.679	365.215	383.498	392.856	384.426	336.579	252.422	203.524	171.166	140.705	62.4558	98.4638	153.255	233.762	345.454	486.172	635.579	746.561	757.873	641.88	445.087	253.298	120.014	48.0947	164.933	199.467	239.152	282.323	325.494	362.965	387.222	390.911	370.38	328.781	275.325	220.3	170.861
FOOT SPRAIN	0.000189183	11.9774	0.0482901	0.322023	10.8353	0.0487031	1.66064	0.978769	66.5229	71.7047	72.6967	81.1209	103.946	110.052	107.556	92.8702	74.793	51.7107	37.8061	20.8185	16.6111		28.0453	41.843	61.0571	86.1481	115.593	144.086	161.733	157.438	127.859	84.1064	44.3584	18.9302	6.64272		60.481	71.2946	82.4183	92.6507	100.252	103.157	99.5794	88.969	72.8219	54.4718	37.5475	24.2431	14.9266
FOREIGN BODY IN CONJUNCTIVAL SAC	0.00898852	12.2875	0.0172573	-1.00688	10.97	0.0171197	2.0258	0.838088	25.3725	21.8494	22.7	23.5743	28.6464	30.9216	33.7655	33.2732	36.0889	27.8442	14.7024	14.9147	9.38886		8.13142	12.3863	18.5092	26.8591	37.2856	48.4704	57.3364	59.5762	52.3858	37.8325	22.1635	10.5999	4.19855		19.4023	22.4506	25.6907	28.856	31.5411	33.2228	33.3657	31.6282	28.1026	23.4001	18.4128	13.8831	10.1791
FOREIGN BODY IN MOUTH	0.00393704	11.7442	0.00507013	-3.62434	10.6907	0.00581207	2.32354	0.662312	5.9167	7.06183	9.26388	10.3981	11.2949	8.27822	8.63974	10.1083	8.36845	7.8025	6.30101				3.42141	5.00779	7.14168	9.79757	12.6964	15.1566	16.1359	14.7466	11.1365	6.75768	3.26727				6.60597	7.38263	8.20083	8.98845	9.64318	10.0385	10.0479	9.59205	8.6919	7.4892	6.19291
FOREIGN BODY IN UNSPECIFIED SITE ON EXTERNAL EYE	-0.000454132	12.1906	0.0325494	-1.6375	10.3016	0.0366087	2.30461	0.961204	46.3741	49.7949	53.3203	57.1498	56.8018	61.275	52.8963	49.1728	50.7337	46.662	30.9323	24.8579	16.6111		16.3829	24.8014	36.8026	52.9699	72.8145	93.5227	108.976	111.115	95.454	67.0468	38.0538	17.5799	6.71026		44.784	48.9939	53.2349	57.0038	59.6483	60.432	58.7145	54.2372	47.3967	39.2553	31.1221	23.9598	18.1652
FOREIGN BODY MEATUS	0.0292331	13.2928	0.0899894	-0.92083	12.3134	0.0729988	2.23367	0.922713	64.0709	71.584	80.6169	95.0115	113.194	130.991	154.81	176.685	200.32	226.885	213.28	199.795	154.555	116.352	21.2762	34.5149	55.4184	87.526	134.662	198.877	275.967	349.563	390.57	372.602	297.472	198.355	111.611	53.7694	54.3033	67.7442	84.1656	103.54	125.283	147.958	169.113	185.55	194.315	194.121	186.028	172.532	156.422
GENERAL DETERIORATION	0.0992791	16.4534	0.180423	0.964892	17	0.164601	1.86956	0.979602	9.70125	13.9426	21.0735	29.8449	42.6423	66.6315	112.228	213.749	456.996	973.018	1720.37	2460.93	2987.1	3125.27	4.50126	8.53679	16.1716	30.5692	57.5574	107.592	198.518	357.963	620.882	1012.84	1514.05	2031.57	2434.63	2640.78	6.66535	11.5158	19.9539	34.613	59.9573	103.36	176.527	297.026	489.089	781.689	1199.24	1741.71	2375.42
GENERAL WEAKNESS/TIREDNESS	0.00299618	13.148	0.107162	-23.0416	8	0.160591	4.43558	0.2424	151.649	143.53	141.009	148.192	129.973	125.634	118.84	129.829	167.107	200.57	206.979	205.078	168.277	189.41	28.0435	45.1352	71.8478	112.377	170.952	249.062	339.847	421.486	458.628	423.595	325.612	208.127	111.869	51.3158	129.24	131.928	136.225	141.351	146.559	151.119	154.43	156.3	157.325	159.133	164.048	174.067	190.565
GENERALIZED VACCINIA AS A COMPLICATION OF MEDICAL CARE,N.E.C.	0.00507345	12.5257	0.0148095	-13.8067	9.76794	0.0186642	3.16569	0.444859	21.1082	18.5901	20.6492	21.7487	21.6894	23.0492	21.6875	33.0626	24.19	20.9597	16.0389	15.5362	19.4999		5.93729	9.18701	13.9781	20.7212	29.5198	39.6236	48.7759	53.234	49.6655	38.4264	24.3132	12.6373	5.46833		18.9715	19.9977	21.1642	22.331	23.332	23.9797	24.0961	23.5741	22.4512	20.9397	19.3472	17.9139	16.7625
GENETIC COUNSELING ON PROCREATIVE MANAGEMENT	-0.0432173	11.1798	0.0366266	-0.0977221	8	0.0811808	2.36404	0.637064	298.66	221.331	73.0503	29.6067	32.6569	38.4694	48.0475	43.171	37.9195	25.0904	14.5114	7.7681			35.4293	49.5084	66.8406	85.8229	102.527	110.664	104.031	81.7276	51.617	25.5505	9.87864	3.02934			97.0271	92.6549	87.6711	81.3769	73.3338	63.4673	52.1832	40.3859	29.2836	19.9676	12.9791	8.19724
HAND SPRAIN	-0.0042415	11.7265	0.0141338	-0.172302	10.5114	0.0155035	1.87758	0.98016	18.4963	23.4791	26.0944	28.0986	30.0378	29.4607	25.2139	21.4802	19.8751	16.523	10.6926	7.14665			9.65458	14.1167	20.1097	27.5539	35.6542	42.4856	45.1226	41.1044	30.9091	18.6552	8.96307	3.46509			20.0353	22.5965	25.095	27.2161	28.5487	28.6477	27.1728	24.0843	19.7874	15.0604	10.7171	7.24505
HEAD TRAUMA	0.0358335	13.9162	0.14578	0.145798	13.0796	0.113824	3.25748	0.943661	85.7122	92.2263	98.5082	112.712	124.98	150.875	190.779	231.333	319.57	445.202	523.939	613.99	598.72	500.584	22.2459	37.3386	62.245	102.605	166.056	260.915	391.318	546.85	690.537	762.92	719.886	575.465	392.17	231.149	69.7148	83.567	101.124	122.961	149.566	181.195	217.773	259.019	305.044	357.354	419.13	493.395	582.295
HEADACHE (EXCL.R09;N89)	-0.0015279	12.5272	0.0884921	-1.98051	10.1538	0.0985792	2.43671	0.899524	132.246	133.088	142.211	157.241	161.32	147.385	129.861	120.879	135.334	133.714	115.71	77.9917	46.2221	40.5879	35.5468	55.1065	84.0821	125.164	179.375	242.729	301.868	333.306	314.529	245.644	156.419	81.6027	35.3806	12.9317	121.557	131.941	142.572	152.184	159.142	161.576	157.813	147.081	130.228	109.816	89.1084	70.5712	55.2918
HEARING COMPLAINTS	0.0370795	13.4414	0.404101	0.0200326	12.617	0.327508	2.42692	0.97794	266.891	292.07	344.602	423.305	536.343	655.359	796.883	945.865	1109.21	1279	1368.08	1386.76	1276.88	1025.52	86.6206	142.248	231.972	374.004	591.934	909.284	1331.98	1812.69	2212.53	2328.18	2046.46	1485.97	898.892	461.355	228.821	288.18	363.572	457.267	570.135	700.092	840.277	978.125	1097.42	1184.3	1233.27	1246.79	1233.13
HEART MURMUR; NOS	0.0304484	13.7337	0.0149887	-0.484439	12.4181	0.0121076	3.27101	0.81968	12.6863	12.6147	10.2539	9.12809	12.1134	15.7448	18.4256	24.9549	32.1662	46.815	42.3886	45.6764	42.611	37.882	2.59698	4.31187	7.09907	11.5285	18.3117	28.0843	40.8069	54.7383	65.7032	68.4511	60.6534	45.5122	29.1484	16.1535	8.57463	9.97806	11.706	13.7739	16.1754	18.8682	21.7714	24.7894	27.8808	31.1495	34.8557	39.2547	44.5486
HEMORRHAGE/HEMATOMA COMPLICATING PROCEDURE NOT ELSEW.CLASSIFIED	0.0417043	13.6857	0.0331265	0.350519	13.1171	0.0257094	2.19691	0.896382	19.6157	19.254	21.3564	24.8443	30.4471	36.8462	52.6319	70.2318	92.4452	104.186	106.926	105.646	82.3331	59.5289	5.93845	9.83631	16.1539	26.1622	41.4329	63.3319	91.6604	122.365	145.993	150.938	132.478	98.2915	62.1472	33.9528	13.5679	17.8391	23.3725	30.3598	38.8629	48.6803	59.2056	69.3842	77.9197	83.7582	86.5125	86.4063	84.1158
HIATUS (DIAPHR.) HERNIA	0.0575743	13.1093	0.0617457	0.986058	13.0445	0.0590162	0.687024	0.996278	19.5624	28.6095	45.7536	68.8972	94.9425	125.066	173.676	213.012	240.331	221.989	176.047	109.686	66.4442		16.5816	26.6093	42.2052	65.7095	99.3571	143.599	193.899	237.341	254.321	231.061	174.751	109.999	58.2714		18.4359	28.8537	44.5644	67.4286	98.881	138.418	181.209	216.294	229.06	210.465	166.215	113.517	68.0764
HIP SYMPTOMS/COMPLAINTS	0.0449689	13.1891	0.404644	0.571671	12.6874	0.343398	1.59558	0.995919	201.861	265.633	368.363	510.617	679.985	814.187	1013.05	1207.73	1344.84	1422.5	1286.36	1066.09	792.275	600.701	103.63	167.944	269.993	428.435	665.736	1000.28	1425.2	1871.13	2179.11	2159.83	1767.02	1184.42	658.282	309.329	192.562	268.561	370.928	504.689	671.688	866.158	1068.98	1244.18	1345.27	1336.89	1219.34	1029.41	816.494
IN VITRO FERTILIZATION OR TEST TUBE PREGNANCY	-0.20162	10	0.0118088	-0.0048527	8	0.0533335	1.2198e-05	0.887978	161.403	142.444	107.984	19.6055	4.99266	1.46086									21.5719	26.1891	29.8235	31.1121	28.8428	22.8944									111.657	80.8156	49.8175	25.2393	10.1044	3.06775
INFECTED FINGER/TOE/PARONYCHIA	0.014001	13.0724	0.0511079	-10.7464	11.1628	0.0471449	2.72755	0.898468	44.1354	51.9678	57.2097	68.8178	84.3842	84.243	85.075	83.2883	83.423	83.3797	81.1494	68.67	80.1664	62.2348	14.0775	22.5388	35.6542	55.3344	83.3425	119.86	160.835	195.337	207.357	186.387	139.342	86.6568	45.3363	20.2352	46.2592	52.3156	59.2215	66.6714	74.149	80.8947	85.9706	88.4911	88.0129	84.8685	80.0544	74.6243	69.3525
INFECTION/INFLAMM.DUE TO INTERNAL PROSTH.DEVICE,IMPLANT,GRAFT	0.058613	14.2653	0.0214977	0.806376	14.179	0.0167348	2.10375	0.958225	6.55634	7.78612	9.33459	13.4143	16.1239	20.4521	28.2114	44.1186	65.3785	86.5925	103.298	107.51	88.1108	70.3523	2.55842	4.36764	7.41103	12.4481	20.5619	33.0546	50.9024	73.4251	96.4345	111.948	112.33	96.6486	71.6863	46.469	4.96968	7.06767	10.0267	14.1304	19.6787	26.912	35.8808	46.2961	57.4647	68.431	78.2499	86.1422	91.7863
INFECTIONS	0.0144664	13.0804	0.037477	-9.21855	11.2526	0.0341442	2.67966	0.798658	37.4724	35.9731	38.8941	46.6723	60.2394	60.8692	56.4228	56.3328	67.2091	66.2448	66.4471	53.4445	57.0554	40.5879	10.2618	16.4337	26.0009	40.3552	60.7756	87.3801	117.196	142.256	150.948	135.693	101.525	63.2362	33.1542	14.836	33.0835	37.6319	42.8217	48.4331	54.0853	59.2093	63.0951	65.0631	64.7584	62.4069	58.7414	54.5548	50.4416
INGUINAL HERNIA	0.0315779	13.1342	0.0479291	-0.110088	12.3775	0.0394649	1.79777	0.780094	39.498	37.482	42.0764	46.5929	59.0935	64.1156	87.6316	113.613	124.35	129.889	108.836	90.7314	69.3331	32.4703	12.6453	20.3173	32.2658	50.3007	76.1641	110.247	149.13	182.952	196.637	179.397	136.419	86.4421	46.1411	21.04	26.7845	35.189	45.6996	58.3013	72.498	87.0436	99.806	108.061	109.459	103.346	91.3369	76.3499	61.1663
INJURIES	0.0116216	12.8955	0.322619	-17.7847	10.4214	0.319751	2.92041	0.816342	420.139	397.092	410.934	485.932	581.359	633.689	577.364	563.434	641.755	658.623	607.952	530.406	455.721	438.349	101.294	161.322	254.266	394.158	595.102	861.904	1170.46	1442.98	1551.13	1396.94	1028.41	618.509	308.494	129.966	371.85	410.943	455.955	504.487	552.75	595.292	625.432	636.949	627	598.611	559.729	518.47	480.392
INSECT BITE	0.0133194	12.6499	0.305897	-2.09688	11.0904	0.283079	2.12133	0.874807	421.631	405.965	408.318	449.261	517.518	590.269	659	665.78	671.699	638.734	532.34	402.077	296.11	178.587	113.88	178.776	277.261	421.806	622.559	876.429	1147.55	1349.52	1366.43	1145.13	777.526	429.148	195.838	75.2233	328.311	387.098	453.594	524.508	593.547	650.839	683.803	680.683	636.637	558.667	463.524	368.659	285.307
INSECT BITE,NONVENOMOUS FACE,NECK,SCALP WITHOUT INFECTION	0.00884474	12.6793	0.113026	-2.7321	10.8971	0.108939	2.25461	0.903216	153.568	145.944	148.363	154.066	179.981	194.457	207.706	209.537	199.666	200.57	157.334	117.143	82.3331	64.9406	40.9419	64.1092	98.9606	149.374	217.772	301.1	384.758	439.375	431.692	353.051	236.389	130.033	59.5873	23.0834	124.155	141.864	161.11	180.538	198.014	210.642	215.224	209.315	192.649	167.931	139.857	112.761	89.2054
INVESTIG. ABNORMAL RESULTS; NEC	0.0110647	12.7756	0.0639994	-3.36794	11.1429	0.0595036	2.23876	0.91362	75.9576	70.3165	75.3839	90.884	108.938	109.321	113.286	108.349	121.343	104.033	96.8065	70.2236	49.1109	43.2938	21.6581	34.0778	52.8692	80.2295	117.647	163.738	210.911	243.384	242.585	202.289	138.84	78.6359	37.2266	14.9394	63.4017	73.4189	84.4803	95.9181	106.619	115.009	119.261	117.852	110.359	97.9963	83.2002	68.3856	55.1193
ISSUE OF MEDICAL CERTIFICATE	0.00337682	12.9973	0.247151	-67.5721	8	0.343142	4.16487	-0.129911	383.253	373.794	359.028	332.183	329.925	334.05	353.612	431.92	402.601	435.104	436.298	436.878	436.221	376.114	72.1165	115.353	182.565	284.093	430.379	625.131	851.15	1052.8	1138.52	1037.12	777.943	480.085	247.034	107.793	331.856	340.615	353.218	367.547	381.43	392.595	399.006	399.639	395.536	390.408	389.603	397.403	416.234
ISSUE OF REPEAT PRESCRIPTION	-0.00604094	12.8329	0.0968388	-40.5632	8	0.156572	3.80647	0.526604	146.478	162.181	169.366	161.289	146.097	123.443	118.84	138.989	134.81	122.392	120.292	105.646	112.666	116.352	31.5335	49.8207	77.6739	118.591	175.251	246.351	321.375	376.696	382.365	325.259	227.872	131.752	63.6839	26.111	142.006	143.309	145.734	148.248	149.854	149.601	146.75	141.069	133.15	124.457	116.8	111.42	108.821
ISSUE OF REPEAT PRESCRIPTIONS	0.000498926	12.9146	0.0301283	-52.9596	8.77894	0.0434418	3.63629	0.545413	36.513	42.6728	46.5315	45.2436	42.0693	38.7128	44.0803	46.751	43.9344	37.9416	40.8611	32.0046	33.2221	37.882	9.2529	14.6719	22.9553	35.1665	52.1365	73.5206	96.2471	113.357	115.945	99.8352	71.1746	42.0768	20.8713	8.8066	39.7189	40.664	41.9285	43.2329	44.2897	44.8082	44.5428	43.3865	41.4766	39.2274	37.1823	35.7326	35.055
JAW SPRAIN	0.00139051	12.3128	0.0315297	-4.58471	10.0468	0.0374181	2.63922	0.891689	45.5746	51.7867	47.7337	48.6567	50.7451	48.7766	51.2213	52.3316	52.9566	47.733	34.7511	26.1008	22.3888		14.6157	22.3104	33.4249	48.6597	67.8252	88.6268	105.508	110.459	97.9531	71.3818	42.2083	20.379	8.15117		43.1903	46.2806	49.4998	52.4483	54.627	55.4744	54.4843	51.4069	46.458	40.3603	34.0659	28.3097	23.4421
KNEE SYMPTOMS/COMPLAINTS	0.0239965	12.2991	0.800796	-1.10127	10.8342	0.75439	1.9254	0.98314	1058.82	1289.18	1681.5	2193.2	2721.17	2897.7	2996.75	3115.57	3162.75	3019.72	2508.95	1839.8	1264.61	922.698	389.306	607.368	941.403	1443.93	2177.41	3193.07	4469.05	5780.53	6555.14	6063.89	4292.94	2294.32	957.599	325.489	1109.13	1357.49	1660.36	2017.99	2418.81	2829	3181.19	3374.39	3308.41	2956.38	2409.68	1820.28	1303.61
LACERATION/CUT	0.00941189	13.2727	0.146532	-11.743	8.83173	0.186133	4.39632	0.966658	150.583	165.923	181.742	187.324	198.151	202.005	207.618	208.274	223.987	252.587	259.487	306.684	296.832	365.291	35.1793	57.0511	91.6075	144.769	223.048	330.242	460.009	585.602	657.836	630.334	504.24	335.913	188.354	90.2588	157.502	163.876	172.587	182.834	193.796	204.596	214.446	223.03	231.101	240.989	256.292	280.354	315.721
LATE EFFECT OF INJURY TO CRANIAL NERVE	0.012669	12.8367	0.113645	-4.54167	11.1654	0.104734	2.32958	0.830241	139.495	124.819	127.148	148.192	187.921	209.39	197.127	197.428	216.534	204.242	195.904	143.554	97.4997	91.9992	36.9288	58.3774	91.0842	139.215	206.041	290.237	379.665	446.505	454.875	388.286	272.826	158.108	76.5638	31.4427	110.875	128.223	147.636	168.09	187.803	204.161	213.997	214.469	204.437	185.527	161.618	136.783	113.854
LATE EFFECT OF OPEN WOUND OF HEAD, NECK, AND TRUNK	0.0109404	12.3325	0.0139368	-0.393227	11.3774	0.0130264	1.77098	0.885887	15.1915	13.8219	14.9919	26.5111	32.6569	31.8955	27.1535	23.1649	24.8438	20.5007	16.2299	11.8075	7.94442		6.36943	9.73092	14.5903	21.2566	29.6502	38.7732	46.2043	48.4495	43.0773	31.5179	18.7371	9.10527	3.6683		13.3231	16.232	19.4706	22.8227	25.9067	28.175	29.0077	27.9356	24.9365	20.5838	15.8223	11.4845	7.99635
LEG/THIGH SYMPTOMS/COMPLAINTS	0.0259174	12.9785	0.383262	-1.97564	11.7684	0.329127	2.19561	0.972614	321.207	387.857	457.678	578.086	669.181	716.877	803.848	894.27	996.891	1016.31	924.531	761.584	590.776	527.643	113.749	182.197	289.139	452.061	690.127	1014.39	1405.01	1777.61	1973.18	1842.89	1408.17	877.424	452.417	196.852	309.812	379.759	464.152	562.301	670.438	780.017	876.72	942.081	959.678	924.246	845.943	743.784	636.268
LIPID METABOLISM DISORDER	0.0476881	12.8005	0.162019	0.92926	12.5966	0.151823	0.760356	0.965407	50.3186	89.6913	149.283	256.221	415.537	502.374	505.248	490.148	492.562	427.149	324.025	219.682	126.388	59.5289	54.0699	85.3726	133.082	203.3	300.899	424.149	555.53	654.162	666.552	567.689	396.67	227.893	109.152	44.2636	65.8569	99.8207	148.9	216.813	304.594	406.18	503.099	563.625	555.444	471.288	342.089	214.575	118.475
LIPOMA OF SKIN	0.0127518	12.298	0.0745209	-0.192461	11.4003	0.0693851	1.69717	0.991023	70.4673	86.9148	103.458	128.19	153.709	157.205	163.626	163.734	132.718	116.273	80.1947	65.252	41.8887		34.964	53.3831	80.0311	116.66	162.948	213.547	255.122	268.025	238.243	173.67	102.487	49.2937	19.6182		71.1121	87.7253	106.457	126.123	144.515	158.355	163.814	157.901	140.36	114.688	86.7245	61.5708	41.7253
LOW BACK COMPLT.W/O RADIATION	0.0169033	12.5359	0.38641	-0.450261	11.3414	0.351426	1.78923	0.94995	415.235	498.191	605.051	718.499	810.367	840.158	854.54	907.959	924.191	907.232	726.144	508.655	327.888	183.998	156.19	244.04	376.803	570.956	839.824	1178.95	1539.44	1802.92	1810.25	1492.95	988.394	527.689	231.642	85.2564	388.681	481.155	589.294	709.057	830.671	936.732	1002.84	1004.09	928.363	788.529	619.064	456.064	320.948
LUMBAR SPRAIN	-0.0153889	11.4788	0.0187256	0.260721	9.81443	0.0239643	1.94983	0.983404	33.3147	37.3613	38.5406	38.0998	37.0767	39.281	33.5892	22.849	21.0519	17.5939	9.92887	6.21448			15.001	21.5018	29.9179	39.8439	49.788	56.8188	57.2153	48.8593	34.0441	18.8396	8.22894	2.8734			33.9294	36.1699	37.9791	38.9276	38.5567	36.4886	32.5984	27.1852	21.0062	15.0475	10.1004	6.4644
MEDICAL OBSERVAT EVALUAT FOR SUSPECTED DISEASES CONDITIONS	0.0139686	13.5654	0.0338729	-3.29965	9.25037	0.0418069	4.91558	0.939787	34.9671	32.7741	27.2259	32.1467	36.913	41.2288	47.0777	45.4874	48.1186	61.0431	68.3565	89.4885	79.4442	119.058	6.60824	10.8748	17.7325	28.4884	44.6926	67.5381	96.3724	126.395	147.532	148.575	126.534	90.8214	55.419	29.15	29.6866	31.0597	32.9708	35.31	37.978	40.8835	43.9741	47.3198	51.2592	56.5671	64.4829	76.4102	93.7814
MENTAL AND BEHAVIORAL PROBLEMS WITH LEARNING	-0.0679279	10	0.00120909	-0.000351957	8	0.00314658	1.27734	0.742493	7.30259	4.22503	3.88941	1.50812	1.30955	1.18374	1.05793								2.20226	2.67078	3.03761	3.16456	2.92983	2.22098	1.51214								4.75982	4.10476	3.38945	2.64226	1.91367	1.33113	0.748597
MICROALBUMINURIA	0.0692519	13.5436	0.0418242	0.985686	13.4717	0.0399682	0.608787	0.992071	7.62241	15.1497	23.4072	41.2748	59.4209	82.6199	111.259	154.362	168.284	162.629	147.787	100.985	60.6665	45.9996	8.28655	13.6217	22.186	35.5987	55.7704	84.146	119.848	156.826	182.524	183.138	155.26	110.841	67.2233	35.1216	9.08694	14.6506	23.3785	36.6955	56.1294	82.5312	114.455	146.089	166.969	166.766	143.679	107.007	69.7671
MIXED DISORDERS OF CONDUCT EMOTIONS	0.130898	14.8358	0.144101	0.933724	14.8356	0.144084	0.000107936	0.933734	6.82286	10.2608	21.0735	49.2123	112.703	250.944	470.513	796.978	1287.3	1482.32	1291.71	874.377	515.665	430.232	11.4397	20.104	35.1935	61.201	105.235	177.569	290.498	452.508	654.784	855.292	983.143	980.9	850.26	648.629	11.4396	20.1037	35.193	61.2001	105.234	177.57	290.505	452.529	654.828	855.347	983.175	980.884	850.206
MOLLUSCA CONTAGIOSA	-0.0422285	10.8217	0.00682549	0.164771	8	0.015759	2.26051	0.90416	25.639	24.7466	18.7399	10.7156	9.33055	9.33328	7.49365	6.84418	4.96877	3.67177	2.10034				8.13933	10.9571	14.1401	17.1799	19.1779	19.0562	16.22	11.3418	6.27306	2.6814	0.885263				18.4729	17.465	16.3321	14.9517	13.2582	11.2597	9.05496	6.82782	4.80202	3.16027	1.97276
MOTOR VEHICLE TRAFFIC ACCIDENT OF UNSPECIFIED NATURE	-0.00418102	12.4967	0.0205019	-7.62924	8	0.0369381	3.89987	-0.0334239	58.6872	39.4738	20.8614	20.3199	25.6181	26.7825	28.1232	32.9573	29.0281	35.1878	32.4598	25.7901	19.4999		8.38547	12.9526	19.6694	29.0931	41.3376	55.3089	67.8135	73.6419	68.2771	52.4276	32.8824	16.9261	7.24786		30.3809	30.5531	30.9807	31.4473	31.7495	31.6982	31.1503	30.0666	28.5752	26.9824	25.6665	24.8886	24.7602
MUSCLE PAIN/FIBROSITIS	0.0131298	12.7621	0.128782	-3.30531	11.1493	0.119158	2.22338	0.92691	138.536	154.757	173.256	187.324	211.82	219.941	230.275	244.495	254.322	240.807	197.814	135.165	100.389	97.4109	44.0853	69.4016	107.794	163.914	241.158	337.284	437.307	508.523	510.665	428.21	294.615	166.757	78.7183	31.4577	128.908	149.997	173.479	198.032	221.363	240.128	250.33	248.493	233.447	207.613	176.213	144.553	116.131
NAUSEA	0.011058	12.9582	0.330281	-9.53365	10.2138	0.333227	3.15382	0.196186	584.953	449.301	379.677	397.032	447.621	492.716	543.951	585.756	702.427	797.232	772.543	696.643	532.276	397.761	99.2775	158.687	251.136	391.161	593.982	866.511	1187.7	1481.99	1617.65	1483.99	1115.36	685.617	349.729	150.792	379.53	414.715	455.91	500.894	546.332	587.525	618.777	634.845	633.457	617.501	594.135	570.352	550.766
NECK SPRAIN	-0.0287409	11.3487	0.209655	0.628773	8.93867	0.313659	1.90424	0.996146	603.183	551.728	533.91	511.808	516.782	452.786	362.869	268.186	215.357	150.083	75.2303	41.3263	23.111		185.955	266.234	370.734	495.188	621.656	712.677	718.164	608.199	414.675	221.402	92.2848	30.5409	8.1889		547.962	559.475	561.225	547.146	512.147	454.098	376.059	287.225	200.78	128.685	76.6439	43.3095	23.6907
NEVUS/MOLE	-0.00973924	11.9864	0.0497785	-0.632074	9.32512	0.070149	2.49643	0.879652	113.483	100.556	90.0222	74.7709	67.8511	76.2083	84.8986	95.1867	80.2848	50.7928	39.1427	27.6544	18.0555		28.7409	42.9109	62.6675	88.5103	118.912	148.457	166.963	162.91	132.663	87.5313	46.316	19.8342	6.98521		88.3022	91.2961	93.924	95.3403	94.652	91.0536	84.0851	73.9504	61.6972	48.9965	37.4726	28.037	20.8229
NO DISEASE	-0.00428249	12.6013	0.535928	-53.2298	8	0.649334	3.53158	0.432419	1223.05	1116.86	1114.14	1106.24	1106.24	1080.14	1064.19	1053.27	1001.08	942.42	903.336	872.513	801.664	795.523	208.218	327.734	511.018	784.899	1176.83	1697.52	2302.03	2834.42	3022.5	2653.95	1857.16	1035.73	470.467	178.323	950.621	992.778	1044.63	1099.04	1147.37	1179.29	1184.21	1154.81	1091.89	1006.91	917.581	838.275	776.075
NORMAL PREGNANCY	-0.142592	10.1493	0.0951608	0.279599	8	0.218098	1.41879	0.615676	4148.56	2275.12	841.103	157.559	41.0872	19.0724	13.5767	13.2672	15.0371	10.7093	7.06477	4.97158			165.718	207.275	244.724	266.54	259.803	218.242	151.329	82.9394	34.6895	10.8856	2.58031	0.473052			375.789	335.748	288.608	235.436	179.512	125.814	79.6666	44.8641	22.2447	9.72172	3.8035	1.36582
OBSERVATION AND EVALUATION FOR SUSPECTED CONDITIONS	0.0237874	12.7251	0.565336	-2.00383	11.3961	0.505055	2.10184	0.96674	643.374	664.476	780.216	947.098	1178.51	1446.74	1550.48	1522.36	1609.49	1637.15	1443.31	1186.34	895.553	660.23	201.604	319.678	502.662	779.779	1183.65	1734.84	2403.62	3047.06	3377.21	3109.4	2292.24	1346.7	643.285	256.243	562.232	686.709	836.662	1010.71	1201.61	1392.61	1555.01	1651.06	1647.47	1536.35	1344.97	1119.32	899.608
OBSERVATION FOR UNSPECIFIED SUSPECTED CONDITION	0.0210696	13.7455	0.0918901	-1.13523	11.0334	0.0884499	4.50407	0.937489	79.3157	74.783	76.5861	76.6759	92.1597	92.1966	109.407	133.514	152.986	204.548	240.966	306.374	355.332	305.762	15.8078	26.2832	43.3571	70.6064	112.608	173.728	254.53	345.199	419.89	443.72	398.433	302.275	195.242	108.912	65.1869	70.8702	78.1749	87.0407	97.4074	109.203	122.416	137.327	154.972	177.757	209.676	255.339	319.351
OPEN WOUND OF EAR	0.0284653	13.2883	0.00887704	-0.516526	12.2246	0.00803919	3.29062	0.858053	8.04884	7.06183	6.71808	8.17559	9.4124	11.3623	11.1082	17.9002	19.8751	25.0904	24.8222	29.208	19.4999		2.10161	3.40455	5.45502	8.5883	13.1514	19.2911	26.5202	33.1981	36.6009	34.4655	27.2205	18.0108	10.083		5.9175	6.82823	7.9427	9.26461	10.782	12.4591	14.2353	16.043	17.8528	19.7311	21.844	24.3539	27.3875
OPEN WOUND OF FACE, WITHOUT MENTION OF COMPLICATION	0.0317242	13.8903	0.0485569	-0.190562	12.6791	0.0389233	3.54587	0.978423	28.091	32.8948	34.7219	38.4173	44.1155	53.8084	61.0953	74.5489	91.6607	127.135	142.059	161.266	164.666	194.822	7.53741	12.6231	20.9826	34.4517	55.4484	86.4373	128.207	176.508	218.778	236.727	218.817	171.757	115.289	67.1028	25.7339	29.8803	35.0702	41.4056	48.9573	57.7363	67.693	78.7998	91.276	105.908	124.123	147.409	177.07
OPEN WOUND OF FINGER(S)	-0.00533175	12.0235	0.0887241	-0.491869	10.1745	0.101175	2.1378	0.995893	139.549	142.383	159.395	171.846	172.042	174.492	171.472	143.412	125.004	100.362	76.7578	55.6196	35.3888		50.099	75.0978	110.23	156.705	212.308	267.892	305.202	302.216	249.994	167.556	90.0276	39.1387	13.9959		134.378	147.156	159.572	169.93	176.083	175.721	167.049	149.758	125.803	99.1241	74.0073	53.1874	37.3804
OPEN WOUND OF FOOT EXCEPT TOE(S) ALONE	0.003642	13.3155	0.0478855	-13.0173	8	0.0727093	4.814	0.883123	55.2758	57.3396	57.139	59.531	64.9865	59.3272	54.6596	55.3852	65.5093	73.5883	78.0944	96.3244	104	119.058	11.1332	18.073	29.0323	45.8591	70.5323	104.065	144.162	182.207	203.154	193.611	154.721	103.502	58.5397	28.3887	51.6477	52.8108	54.7144	57.0797	59.6535	62.2007	64.5496	66.7051	69.0198	72.3402	77.927	87.0226	100.71
OPEN WOUND OF HAND EXCEPT FINGER(S) ALONE	-0.000437155	13.0285	0.0758934	-157.884	8	0.119555	4.17284	0.531259	97.1724	99.2278	110.671	111.68	112.458	113.623	103.501	99.7144	101.075	99.9027	102.344	107.821	111.944	127.175	21.5662	34.4549	54.3845	84.2105	126.527	181.484	242.77	293.687	310.082	276.655	204.811	125.865	64.9596	28.5628	98.3668	99.8026	102.276	105.139	107.77	109.567	110.046	109.038	106.94	104.829	104.153	106.03	111.087
OPEN WOUND OF INTERNAL STRUCTURES OF MOUTH,WITHOUT COMPLIC.	0.0287486	13.083	0.0101996	-0.551076	12.2936	0.00884035	2.5015	0.913502	8.04884	8.75184	7.92026	10.7156	13.5866	14.8521	18.0729	19.3743	24.4516	25.5494	25.0131	22.9936	17.3333		2.78592	4.46016	7.05294	10.9369	16.4484	23.6005	31.566	38.1868	40.3758	36.1827	27.0144	16.8094	8.81192		6.63641	8.0549	9.76979	11.7744	14.0129	16.3568	18.5948	20.4607	21.7183	22.275	22.2214	21.7338	21.0025
OPEN WOUND OF KNEE, LEG (EXCEPT THIGH), AND ANKLE	0.029578	13.8943	0.0251752	-0.279208	12.5535	0.0204554	3.6759	0.975438	15.4047	15.6326	16.1941	21.828	26.6821	30.5158	28.4759	34.9579	46.288	58.5953	70.6477	83.8954	93.1664	97.4109	3.89553	6.52398	10.8432	17.7984	28.6291	44.5856	66.0308	90.7172	112.155	121.036	111.633	87.5018	58.704	34.176	13.6873	15.7333	18.2929	21.4085	25.1089	29.398	34.2597	39.705	45.8922	53.2926	62.7326	75.0989	91.2114
OPEN WOUND OF NOSE, WITHOUT MENTION OF COMPLICATION	0.0253947	13.0965	0.0118412	-1.23344	12.0206	0.0106442	2.87346	0.953745	9.38143	9.95899	11.5975	12.4618	15.8783	16.6376	19.0427	21.1643	24.19	29.8331	28.2591	26.7223	23.8333		3.20411	5.13386	8.12584	12.6144	18.9963	27.3012	36.591	44.379	47.0681	42.3313	31.7307	19.8281	10.4411		8.49546	9.92102	11.6282	13.6017	15.7867	18.0725	20.2903	22.2427	23.78	24.89	25.7084	26.396	27.0883
OPEN WOUND(S)(MULTIPLE)OF UNSPECIFIED SITE(S),WITHOUT COMPLIC.	0.0217993	13.7743	0.149065	-1.01059	10.7276	0.148528	4.87178	0.984441	113.004	122.405	134.008	133.111	148.47	160.857	186.636	216.908	253.015	321.127	385.317	506.48	566.943	660.23	25.1489	41.9019	69.3002	113.232	181.405	281.601	416.084	570.651	703.801	755.415	689.044	530.36	346.973	195.792	107.427	116.003	127.265	141.133	157.574	176.601	198.408	223.775	254.9	296.543	356.624	444.667	570.277
OSGOOD-SCHLATTER; OSTEOCHONDROS	-0.0114612	10.0891	0.00063254	-1.40345	8	0.00148855	2.97654	0.213171	1.97223	1.08644	1.2729	1.50812	1.14586	1.14597	1.14609								1.10633	1.35939	1.57081	1.66826	1.58089	1.2239	0.866906								1.45558	1.42363	1.39246	1.35036	1.28755	1.18212	1.0767
OSTEOARTHRITIS OF HIP	0.105272	14.1892	0.0500816	0.956116	14.1891	0.0500738	5.80055e-05	0.956131	3.51804	6.63933	15.4162	30.2417	58.5206	111.594	157.455	226.384	312.902	329.235	314.287	222.789	137.222	67.6465	6.29216	10.7022	18.09	30.2616	49.7655	79.6061	121.891	174.63	227.44	261.285	258.824	219.304	159.814	101.553	6.29192	10.7018	18.0893	30.2606	49.7644	79.6063	121.896	174.643	227.464	261.311	258.838	219.302	159.803
OSTEOARTHRITIS OF KNEE	0.0959314	13.6713	0.34603	0.91385	13.6712	0.345982	0.00018723	0.913855	24.9461	61.9268	168.942	401.318	802.182	1147.59	1403.6	1693.78	1958.35	1970.97	1634.83	1151.85	770.609	565.525	62.9777	104.584	172.546	281.635	451.713	704.271	1049.67	1459.2	1830.86	1998.59	1842.62	1418.23	917.085	506.483	62.9746	104.578	172.537	281.623	451.7	704.266	1049.69	1459.29	1831.04	1998.79	1842.73	1418.24	917.037
PALPITATIONS/AWARE OF HEARTBEAT	0.0237193	12.896	0.072283	-0.57796	11.9574	0.0615316	1.79504	0.933015	61.1925	65.7897	77.4347	87.8677	111.476	126.933	140.969	153.836	164.885	151.46	136.904	97.878	63.5553	45.9996	22.5148	35.689	55.8367	85.5748	126.999	179.405	235.45	278.104	285.151	245.766	174.996	103.105	50.8875	21.341	50.5593	64.4454	81.1089	100.119	120.21	138.992	152.993	158.44	152.92	137.096	114.782	90.8243	68.9077
PANIC DISORDER _EPISODIC PAROXYSMAL ANXIETY,	-0.000797493	12.4045	0.0470039	-15.7463	9.1129	0.0670502	3.25713	0.811095	69.7211	75.2658	79.4147	72.3103	68.9151	67.362	76.0826	75.0753	69.955	69.7636	58.6185	50.3373	42.611		20.4909	31.483	47.529	69.8349	98.4597	130.509	158.156	169.208	153.928	115.446	70.4283	35.1462	14.5537		68.5748	70.7405	73.2857	75.6853	77.3718	77.7591	76.3526	72.9404	67.794	61.7046	55.6795	50.4391	46.291
PERVASIVE DEVELOPMENTAL DISORDERS	0.12883	16.039	0.023331	0.984701	16.039	0.0233296	0.00018305	0.984703	0.639643	0.845005	3.11153	4.92123	9.73979	15.826	32.6194	57.807	115.981	186.189	264.834	246.093	197.166	175.881	0.783268	1.45706	2.70569	5.00831	9.21767	16.7937	30.0604	52.2197	86.4253	132.995	185.457	230.109	253.349	250.916	0.78327	1.45706	2.70568	5.00829	9.21764	16.7938	30.0607	52.2207	86.4278	132.999	185.46	230.108	253.341
PLACE OF OCCURRENCE	0.0655561	15.2154	0.0642578	0.824404	16.5739	0.0530271	3.59703	0.956363	17.4303	16.1758	13.5776	15.7162	28.6464	41.7969	59.861	88.9743	149.586	271.864	414.149	621.448	656.498	584.466	3.88908	6.95897	12.4124	22.017	38.6822	66.868	112.513	181.27	273.325	375.385	458.017	489.397	458.132	380.743	10.2327	13.564	18.2692	24.9359	34.4115	47.9231	67.2843	95.3094	136.678	199.509	297.027	446.441	665.472
POSTOPERATIVE INFECTION, NOT ELSEWHERE CLASSIFIED	0.0432364	13.6568	0.0461388	0.400611	13.1144	0.0360493	2.10063	0.976439	21.8012	26.7987	29.0645	39.3698	52.0547	61.6808	78.1103	100.978	123.958	136.314	128.884	123.357	113.389	94.7051	8.44308	13.9651	22.9005	37.0308	58.5459	89.3215	128.994	171.751	204.231	210.236	183.509	135.247	84.8569	45.9618	18.5805	24.7237	32.7393	42.9228	55.3704	69.7643	85.1422	99.8163	111.694	119.061	121.314	118.938	113.185
POSTSURGICAL CARDIAC PACEMAKER IN SITU	0.112117	16.2248	0.0355011	0.98731	16.3282	0.0347795	0.764449	0.987612	1.65241	2.89716	2.75795	5.3181	11.4586	18.0173	36.8511	66.9676	122.912	220.765	328.035	448.996	441.999	381.526	1.04333	1.95772	3.66798	6.85353	12.7423	23.4809	42.5942	75.2031	126.997	200.331	287.632	368.713	420.464	432.403	1.10196	2.03802	3.76608	6.94353	12.741	23.1716	41.4843	72.34	120.994	190.293	275.548	361.718	429.879
POSTTRAUMATIC WOUND INFECTION NOT ELSEWHERE CLASSIFIED	0.019782	13.3357	0.254146	-3.59206	11.1061	0.232411	3.39694	0.978513	235.815	248.371	257.055	297.496	342.366	373.575	405.274	453.716	501.453	545.41	582.748	618.03	649.276	616.936	58.51	95.3591	154.072	245.467	382.359	574.66	816.872	1067.7	1238.33	1228.7	1017.05	698.706	402.567	197.78	216.932	242.076	272.523	307.721	346.578	387.226	427.053	463.325	494.605	522.368	550.929	584.526	626.081
PRURITUS; SKIN ITCHING	0.0340746	13.3636	0.272408	-0.324593	12.4538	0.220451	2.32557	0.917403	197.863	213.726	246.447	284.479	320.922	384.369	474.745	605.657	741.262	857.052	816.459	746.98	621.831	487.055	61.5219	100.443	162.617	259.721	405.834	612.449	875.334	1152.27	1348.32	1351.7	1131.15	785.529	457.324	226.985	159.933	200.645	251.469	313.184	385.217	464.589	544.945	616.606	668.894	694.679	693.772	671.405	635.408
SCHIZOPHRENIA	0.00621028	12.2407	0.0344111	-0.593974	11.0731	0.0334912	1.87535	0.957756	33.4746	46.9581	48.7945	66.0397	67.4419	74.504	76.4352	62.5452	49.8184	46.3561	33.6054	24.8579	20.2222		16.7482	25.4432	37.9086	54.8279	75.8193	98.1057	115.373	118.974	103.591	73.8952	42.6627	20.073	7.81147		37.7345	44.5243	51.8094	58.9998	65.1639	69.0732	69.4562	65.5053	57.4655	46.8299	35.7327	25.8998	18.115
SCREENING FOR MALIGNANT NEOPLASMS OF THE BREAST	-0.00258407	11.4793	0.415339	0.79785	10.5707	0.422474	1.23784	0.965704	720.291	998.736	1058.84	851.452	1081.03	948.992	1108.35	1234.79	939.097	508.693	276.099	127.397	53.4443		345.402	504.96	722.86	1001.71	1320.12	1610.38	1748.83	1607.96	1188.78	682.827	303.691	106.781	30.4059		656.02	809.609	974.222	1130.99	1248.54	1286.06	1208.01	1010.28	738.335	468.838	261.635	131.348	60.7753
SEROUS OTITIS MEDIA;GLUE	-0.00719895	11.9985	0.0247374	-0.318523	10.0399	0.0295964	2.16951	0.944193	45.308	45.6906	40.9449	38.0205	40.1869	43.5824	48.312	44.6451	33.9968	25.7024	18.7121	15.5362	7.94442		14.1463	21.121	30.838	43.53	58.4266	72.8512	81.8247	79.7686	64.9704	42.9384	22.7897	9.79895	3.46714		38.5885	41.635	44.4812	46.6671	47.644	46.8613	43.9397	38.9021	32.3301	25.256	18.7385	13.4129	9.40766
SHOULDER SYMPTOMS/COMPLAINTS	0.0203807	12.3896	0.732049	-1.77136	10.7812	0.689069	2.05004	0.964017	892.409	1186.09	1531.58	1966.19	2259.71	2210.2	2280.01	2425.79	2528.32	2371.04	1940.52	1492.41	1039.27	795.523	332.78	520.551	808.264	1240.17	1866.6	2722.41	3769.42	4789.05	5298.82	4782.31	3344.35	1800.76	769.458	270.185	996.995	1198.29	1439.2	1716.57	2017	2309.97	2542.49	2644.54	2557.4	2278.39	1877.59	1454.1	1079.88
SHOULDER SYNDROME	0.0365052	12.935	0.148284	0.552567	12.3965	0.127864	1.3739	0.968921	72.7061	102.547	153.809	227.805	295.959	314.978	319.847	333.259	417.246	400.07	311.423	212.846	140.833	97.4109	45.0588	71.6889	112.696	173.816	260.182	371.833	495.459	596.304	624.545	550.064	399.599	239.642	120.175	51.1721	77.2896	107.874	148.118	198.67	257.897	320.114	374.329	405.56	400.848	358.097	289.594	214.51	147.983
SINUSITIS ACUTE/CHRON.	-0.0134468	11.8006	0.147426	0.0159025	9.42785	0.195754	2.21373	0.982769	336.772	300.098	278.694	281.859	299.642	294.688	267.744	225.858	204.373	151.613	105.208	61.5233	42.611		96.8999	143.249	207.015	289.049	383.267	470.847	518.374	491.059	383.967	240.357	119.429	47.6737	15.5686		284.924	298.815	310.43	316.569	313.772	299	270.847	230.866	184.077	137.577	97.5247	66.7222	44.8066
SNEEZING/NASAL CONGESTION	-0.0035859	11.8468	0.00281682	-11.9662	8	0.00580619	4.35912	-0.246344	6.0233	6.3979	4.52586	3.80998	4.1742	3.65215	3.52642	4.2118	4.70725	5.96662	5.53726				1.77752	2.62213	3.77395	5.23494	6.87623	8.34716	9.072	8.50216	6.61539	4.15396	2.08573				4.29138	4.34796	4.45382	4.58186	4.70691	4.80529	4.85869	4.8625	4.8368	4.83219	4.91802
SPRAIN OF LATERAL COLLATERAL LIGAMENT OF KNEE	0.0224275	12.0801	0.0412616	0.937665	11.8007	0.0391498	0.833469	0.995893	30.383	38.0856	53.391	78.4222	93.7148	107.698	118.4	104.769	92.3145	70.3755	37.2333	21.4399	9.38886		22.3713	33.6158	49.457	70.4663	95.683	121.041	138.391	137.825	115.063	78.1601	42.7273	18.9532	6.92901		28.6462	40.4654	55.6986	73.9004	93.1507	109.47	117.216	111.482	91.9891	64.9187	39.2322	20.6193	9.61695
SUICIDE ATTEMPT	-0.00344015	12.7774	0.0165882	-15.4118	8	0.0284926	4.56205	0.13444	24.5196	23.0566	25.458	26.9874	24.4722	19.6405	16.1334	17.5843	24.0593	25.8554	30.1685	38.5298	28.8888		5.59781	8.80035	13.6345	20.647	30.182	41.8227	53.5647	61.3993	60.7845	50.4004	34.4609	19.4805	9.21666		20.583	20.9389	21.5577	22.3174	23.1059	23.8175	24.3715	24.7543	25.0774	25.6184	26.7733	28.8962	32.2581
SUPERF.F.B.FACE,NECK,SCALP,WITHOUT OPEN WOUND,WITHOUT INFECTION	0.0061089	12.3909	0.0106846	-3.44604	10.7264	0.0111209	2.36821	0.82756	13.166	13.9426	15.2041	15.0812	17.5971	19.0724	20.0124	23.0596	20.1366	12.3922	10.5017	9.63244	9.38886		4.69331	7.19763	10.8392	15.873	22.2791	29.3585	35.3209	37.4774	33.8026	25.1506	15.2367	7.55759	3.11196		12.4684	13.9438	15.5128	17.0448	18.3516	19.1966	19.3372	18.611	17.0376	14.8644	12.4739	10.1992	8.228
SUPERFICIAL INJURY OF CORNEA	0.013271	12.9485	0.102551	-7.33945	11.1786	0.0941131	2.5068	0.734168	116.468	118.723	117.248	120.332	146.588	167.918	179.671	178.264	184.367	190.626	172.991	159.401	132.888	83.8816	30.8291	49.0473	77.0704	118.753	177.443	252.875	335.622	401.994	419.001	367.708	266.766	160.149	80.5442	34.4376	96.5656	110.65	126.573	143.583	160.371	174.986	185.017	188.2	183.442	171.674	155.569	138.037	121.22
SWALLOWING PROBLEMS	0.038426	13.9589	0.0295479	0.224611	13.2658	0.0225455	2.99886	0.982289	14.2854	15.7533	17.962	25.003	29.3831	31.0027	40.7302	46.6457	62.2403	82.6148	88.978	105.335	107.611	108.234	4.36854	7.34126	12.2472	20.1881	32.6338	51.1277	76.2861	105.792	132.317	144.789	135.67	108.194	73.9304	43.8864	12.7595	15.6395	19.2993	23.8648	29.4319	36.0279	43.5783	51.9202	60.9167	70.6564	81.5179	93.8584	107.952
SYMPT/COMPLT THROAT	-0.0142255	11.7519	0.0162397	-2.81229	8	0.0330069	3.19632	0.875428	39.0715	36.637	28.0745	26.273	24.6359	24.4289	24.8613	22.9543	23.4055	17.1349	13.7477	11.1861			10.9132	15.9901	22.8345	31.3811	40.7565	48.7877	52.1064	47.7861	36.2155	22.051	10.6966	4.17765			31.3639	30.9583	30.632	30.1338	29.2414	27.7774	25.6511	22.9149	19.7948	16.6453	13.8099	11.4734
SYSTEMIC INFLAMMATORY RESPONSE SYNDROME (SIRS)	0.0829033	15.9932	0.10561	0.928897	17	0.0899175	2.67441	0.989553	10.2343	11.7697	17.1134	22.0662	34.785	56.5678	87.3671	136.462	224.902	389.36	660.652	1146.26	1593.22	2099.75	3.66435	6.80266	12.6065	23.2881	42.7765	77.7866	138.99	241.074	398.5	612.733	854.059	1059.4	1165.82	1153.19	7.60348	11.6016	17.8588	27.6749	43.0691	67.1305	104.512	162.157	250.449	384.771	585.594	872.23	1254.77
TEAR OF MEDIAL CARTILAGE OR MENISCUS OF KNEE, CURRENT	0.0270238	11.7115	0.0493606	0.973842	11.7113	0.0493467	5.95302e-05	0.973869	26.9716	39.7152	66.2615	108.426	150.844	177.089	176.938	165.84	115.066	70.3755	29.2138	10.5646			34.1402	49.9327	71.1801	97.6478	126.575	151.148	160.855	146.701	110.257	66.3763	31.7536	12.2087			34.1372	49.9286	71.1753	97.6436	126.575	151.155	160.872	146.723	110.274	66.3817	31.7518	12.2062
TIC DISORDERS	-0.000638303	12.0012	0.00483527	-5.07311	9.92175	0.00620851	2.74191	0.668122	7.35589	7.18254	9.47603	5.9531	8.43024	8.60285	8.7279	9.68714	6.40709	6.57858	5.7282	4.35013			2.75679	4.11402	6.0021	8.46273	11.3408	14.112	15.8135	15.3815	12.5065	8.25827	4.38301	1.88567			6.94714	7.37753	7.8289	8.24004	8.53695	8.63821	8.47188	8.00401	7.26795	6.36961	5.44679	4.6043
TOXIC EFFECT OF VENOM	0.0045126	12.2572	0.034203	-1.15831	10.854	0.0345415	2.06086	0.915418	47.2803	46.4753	48.9359	53.0223	59.9938	62.1678	61.0953	62.8611	55.8332	51.2517	41.6249	29.8295	15.8888		16.4621	25.0366	37.3513	54.1052	74.9604	97.2203	114.664	118.666	103.767	74.3916	43.1885	20.4424	8.00586		40.2246	46.1113	52.3076	58.2739	63.2098	66.1052	65.9526	62.1474	54.9382	45.562	35.7573	26.933	19.7595
U.R.I. (HEAD COLD)	-0.007583	12.513	0.107908	-3.56806	8.65141	0.163115	3.05318	0.974548	205.592	177.451	171.346	185.657	193.65	200.382	170.503	150.572	146.317	131.266	106.544	78.6131	72.222	62.2348	43.8054	67.8804	103.541	154.111	220.881	298.992	372.007	410.866	387.571	302.223	191.893	99.7085	43.0239	15.6415	183.301	186.206	189.476	191.581	190.967	186.181	176.221	161.033	141.904	121.289	101.849	85.2517	71.9727
UNSP.ADV.EFFECT OF DRUG,MEDICINAL/BIOLOGICAL SUBSTANCE N.E.S.	0.0400154	13.3281	0.20823	0.284999	12.7113	0.169674	1.85333	0.951793	132.779	136.167	153.526	207.644	263.138	354.34	459.228	508.785	583.176	640.417	589.813	499.333	395.054	294.939	48.149	78.3907	126.471	201.065	312.228	467.156	659.876	855.308	982.016	964.023	790.253	538.738	308.65	150.998	100.427	134.805	179.474	235.697	303.213	378.797	454.79	518.868	556.964	559.638	527.626	470.774	402.41
UNSPECIFIED COMPLICATIONS OF MEDICAL CARE,NOT ELSEW.CLASSIFIED	0.0352801	14.0478	0.170648	0.195244	13.1669	0.136279	3.82885	0.929325	121.159	104.6	98.4375	103.028	125.553	163.535	230.187	291.035	369.912	468.303	638.121	811.921	915.053	708.935	23.731	40.1098	67.3756	112.022	183.145	291.361	443.877	632.828	819.516	933.54	912.263	757.383	536.981	329.795	81.5643	95.3178	112.921	135.021	162.326	195.562	235.534	283.468	341.929	416.271	515.281	648.583	824.343
UNSPECIFIED CONTUSION OF EYE	0.0019087	12.4931	0.026991	-29.7977	9.48979	0.0358253	3.24363	0.817693	37.3658	39.6549	40.662	38.6555	39.041	42.0404	44.7856	43.5921	41.3192	39.1655	37.0423	29.208	29.611		11.0692	17.0968	25.9621	38.4026	54.5725	73.0336	89.5711	97.2937	90.2117	69.2521	43.4066	22.3219	9.54714		36.213	37.8122	39.66	41.4885	42.9926	43.8399	43.7279	42.4919	40.2307	37.3494	34.4067	31.8243	29.8047
UNSPECIFIED DEMENTIA	0.136368	17	0.0328548	0.94685	17	0.0328548	0.000124637	0.94685	0.906161	0.845005	1.41433	1.74624	2.94649	7.30431	15.4281	42.0127	131.542	318.832	573.392	858.53	1054.44	938.933	0.553761	1.07685	2.09267	4.06152	7.86316	15.1506	28.9277	54.3031	98.8743	171.005	273.577	395.521	513.091	605.646	0.553761	1.07685	2.09267	4.06152	7.86316	15.1506	28.9277	54.3031	98.8743	171.005	273.577	395.521	513.091
UNSPECIFIED MENTAL OR BEHAVIORAL PROBLEM	0.102331	15.8193	0.047859	0.952004	15.9413	0.0461121	0.90977	0.952591	4.37089	4.88896	7.28381	8.41371	12.3589	20.5332	38.8788	105.716	206.596	361.669	496.253	565.828	582.831	324.703	1.88058	3.46265	6.36239	11.6471	21.1816	38.0792	67.1119	114.426	185.086	276.989	373.847	447.27	473.402	449.274	2.04886	3.68987	6.63632	11.8958	21.1833	37.2788	64.311	107.476	171.238	255.229	349.453	434.412	490.911
VASCULAR DEMENTIA	0.0181806	13.4082	0.102337	-3.11841	11.3336	0.0922116	3.33948	0.833539	89.6033	89.9931	101.266	119.538	132.674	131.478	124.835	146.044	183.191	219.694	242.685	262.872	269.388	183.998	22.3215	36.4491	58.954	93.9012	145.942	218.252	307.666	397.538	455.205	447.062	368.761	254.675	148.691	74.4707	80.4889	90.0417	101.518	114.691	129.122	144.093	158.638	171.79	183.111	193.252	203.876	216.564	232.427
VERTIGINOUS SYNDROMES	0.0396828	13.1669	0.0566888	0.529295	12.6611	0.0475853	1.47626	0.93095	30.0632	38.2063	45.8244	63.8966	81.7651	95.7676	114.256	128.144	153.247	177.316	151.033	109.686	55.6109	48.7055	14.6226	23.5415	37.4727	58.5785	88.9979	129.372	175.945	217.305	235.461	216.823	166.552	106.657	57.5584	26.548	25.4431	35.6529	49.2249	66.5207	87.2274	109.774	130.841	145.579	149.236	139.899	120.141	95.4856	71.2784
VERTIGO/DIZZINESS (EXCL.H82)	0.0263523	12.8929	0.0882894	-0.0062886	12.1066	0.0750871	1.63823	0.85739	68.7083	79.853	94.2652	113.426	135.293	152.904	157.102	172.157	218.233	222.907	198.959	137.651	75.1109	45.9996	27.5726	43.7114	68.4059	104.888	155.782	220.321	289.602	342.709	352.057	303.882	216.544	127.587	62.9369	26.3709	56.3896	74.1502	96.0715	121.809	149.833	176.894	197.931	207.12	200.417	178.424	146.775	112.921	82.5028
VOMITING (EXCL.PREG. W06)	0.0083814	13.2212	0.128961	-8.33078	9.42622	0.152047	4.00072	0.343967	213.321	150.351	127.573	130.651	154.282	160.451	159.042	170.051	222.941	269.11	307.604	279.962	252.055	200.234	32.0842	51.8693	82.9896	130.593	200.151	294.37	406.545	511.945	567.494	535.482	421.295	275.872	152.003	71.5388	136.95	143.984	152.974	163.205	173.867	184.035	192.793	199.588	204.782	210.079	218.189	231.479	251.537
WORMS/PARASITES	-0.0396816	10.614	0.00432882	-0.541163	8	0.00975036	2.37576	0.620633	16.3109	17.6848	12.0218	8.81059	4.50158	4.5449	3.96723	3.79062	3.79195	3.51878					5.80033	7.62945	9.57387	11.2413	12.0348	11.3653	9.10112	5.92404	3.01942	1.17907					11.0585	10.5232	9.92662	9.19041	8.26614	7.14585	5.87409	4.54986	3.3054	2.26054
WRIST SPRAIN	-5.66696e-05	12.1362	0.0193575	-0.511022	10.6848	0.0201699	1.98786	0.981216	25.3725	28.368	31.3275	34.8455	36.0127	35.0607	35.8814	34.5368	27.0667	24.6314	20.0487	12.7397	7.94442		10.0969	15.2213	22.4742	32.1501	43.8599	55.8007	64.2626	64.6082	54.6069	37.6707	20.9716	9.49336	3.5473		24.6173	27.9705	31.3857	34.5072	36.8393	37.7984	36.8611	33.8074	28.9509	23.1445	17.428	12.5469	8.7719
WRIST SYMPTOMS/COMPLAINTS	0.00554743	12.6011	0.1954	-3.01391	10.5101	0.198763	2.37278	0.949123	274.407	267.806	282.159	303.767	390.492	389.807	359.166	354.844	327.285	325.104	250.322	202.592	130.722	127.175	74.9276	116.986	180.129	271.362	395.139	546.086	697.736	795.978	778.861	630.919	415.706	223.754	99.9219	37.6124	245.51	274.319	305.243	335.722	361.968	379.071	381.847	366.686	333.868	288.643	239.226	192.727	153.004
ADJUNCT VASCULAR SYSTEM PROCEDURES	0.112897	14.4198	0.0454992	0.942321	14.4197	0.0454926	5.55075e-05	0.942333	2.29205	4.70789	10.4661	28.4955	53.9371	98.7705	145.729	195.217	280.605	318.067	318.679	243.918	158.166	70.3523	4.85333	8.35175	14.294	24.2421	40.4951	65.9882	103.354	152.311	205.465	246.333	256.445	229.643	177.661	120.378	4.85319	8.35147	14.2935	24.2414	40.4945	65.9884	103.357	152.321	205.485	246.356	256.458	229.641	177.65
ANATOM-PHYSIOL.MEASUREMENTS/MANUAL EXAMIN.-NERVOUS SYSTEM	0.0309953	13.1195	0.0823262	-0.0762231	12.3694	0.0679927	1.7838	0.784013	67.3757	68.0229	70.4337	80.9621	97.4797	131.315	152.694	177.527	210.257	224.896	207.361	173.384	109.055	56.8231	21.9633	35.2778	56.0201	87.3541	132.364	191.852	260.033	319.792	344.525	314.767	239.306	151.335	80.5031	36.5459	46.3226	60.9949	79.3969	101.535	126.573	152.346	175.08	189.893	192.503	181.655	160.212	133.45	106.403
ANATOM.-PHYSIOL.MEASUREMENTS+MANUAL EXAM.GENITOURINARY SYST.	-0.0168809	11.6897	0.784072	-0.289017	8	0.882439	2.35009	0.938795	3889.51	3499.89	3228.71	3054.5	2621.39	2329.18	2417.89	2403.99	2030.79	1630.88	1169.32	764.07	436.943	229.998	584.107	881.667	1318.22	1941.2	2788.78	3844.83	4942.42	5639.35	5305.85	3806.05	2010.02	802.65	253.982	65.7743	2460.59	2652.96	2861.08	3054.26	3186.02	3194.64	3019.1	2635.92	2097.31	1521.84	1025	658.353	413.543
ANGIOCARDIOGRAPHY USING CONTRAST MATERIAL	0.110043	13.8911	0.0961771	0.888051	13.891	0.0961612	0.000100781	0.888071	4.31759	12.494	34.8633	94.2177	173.761	270.341	372.302	490.043	622.011	688.915	567.855	381.569	189.944	78.4699	14.9297	25.015	41.6121	68.4052	110.3	172.433	256.821	355.582	443.825	483.88	450.414	355.507	239.547	139.765	14.929	25.0139	41.6103	68.4028	110.298	172.434	256.832	355.612	443.875	483.931	450.438	355.502	239.528
APPENDECTOMY	0.00695619	13.151	0.075966	-27.3919	9.22871	0.0952552	3.91705	0.47847	104.208	95.6667	86.84	82.7878	92.4052	99.0951	101.649	118.878	116.766	131.419	135.376	132.679	120.611	124.47	19.8236	31.8952	50.7423	79.2874	120.427	175.043	238.075	294.067	318.558	293.032	224.592	143.336	77.0145	35.3408	84.8831	88.4956	93.1535	98.3607	103.577	108.207	111.689	113.708	114.492	115.015	116.75	120.91	128.244
ARTERIOGRAPHY USING CONTRAST MATERIAL	0.062487	14.0993	0.0363574	0.887253	13.962	0.0297398	1.6483	0.988813	9.75455	11.4076	16.5477	24.7649	32.9843	47.1534	66.1204	92.5543	111.143	135.855	148.36	156.294	117.722	102.823	4.86773	8.24045	13.8574	23.0473	37.6449	59.7224	90.5053	127.981	163.99	184.746	178.982	148.048	105.189	65.0867	7.85448	11.7686	17.5022	25.7122	37.0765	52.048	70.419	90.7977	110.39	125.635	133.643	133.41	126.145
ARTHROPLASTY OF KNEE AND ANKLE	0.100731	13.6793	0.0520973	0.908151	13.6791	0.0520879	4.49288e-05	0.908186	8.31536	11.1661	17.1841	27.9399	47.7986	102.179	196.686	331.047	447.974	446.732	303.976	135.165	72.222	32.4703	9.38454	15.5421	25.5229	41.3397	65.4894	100.165	145.114	193.992	231.821	240.023	210.855	156.455	98.8515	53.9323	9.38406	15.5413	25.5216	41.3381	65.4881	100.166	145.121	194.011	231.851	240.051	210.868	156.452	98.8431
ARTHROSCOPY	0.0282023	12.0281	0.0385928	0.920347	11.8821	0.037428	0.580985	0.935165	19.9355	29.032	44.3393	83.5021	115.404	146.573	136.296	118.141	90.3531	52.4757	24.6312	14.2933	10.1111		21.658	32.4208	47.4874	67.2989	90.7829	113.907	128.919	126.811	104.326	69.6911	37.4043	16.2697	5.82612		24.6005	35.7317	50.6349	69.2097	89.8052	108.295	118.146	113.079	92.1827	62.7412	35.5643	17.0265	7.02143
BODY MASS INDEX BETWEEN 30-39, ADULT	0.0474498	13.4005	0.0310711	0.754047	13.0332	0.0260995	1.40837	0.98361	11.3004	15.874	22.7707	34.3692	43.7881	53.4026	61.8887	73.7065	93.099	92.5591	83.0588	75.5059	49.8332	32.4703	6.80433	11.0959	17.9118	28.448	44.0281	65.4434	91.4823	116.934	132.229	128.227	104.606	71.6329	41.5686	20.7265	10.8899	15.8218	22.6776	31.8616	43.5098	57.1241	71.1513	82.8404	88.9169	87.2172	78.1851	64.6111	49.9096
BREAST PAIN	-0.0203601	12.0303	0.22559	-0.0417835	8.44412	0.356342	2.51556	0.934745	567.79	591.564	609.436	575.228	388.446	347.766	320.816	309.567	271.713	288.234	202.396	118.075	67.1664	37.882	127.864	192.661	284.926	409.442	563.062	724.558	845.363	858.88	727.49	496.501	269.886	118.135	42.4289	12.6955	524.87	528.807	529.683	522.478	502.47	466.164	412.805	345.822	272.923	203.749	145.848	101.947	70.7549
BYPASS ANASTOMOSIS FOR HEART REVASCULARIZATION	0.124813	14.5718	0.0191574	0.88549	14.5716	0.0191544	0.000125113	0.885506		0.905363	4.243	9.12809	18.8248	35.0607	55.6293	102.347	139.387	174.715	134.613	89.4885	38.2777			3.17948	5.48461	9.38091	15.8189	26.0591	41.3468	61.9035	85.1534	104.554	111.961	103.536	83.0066			3.17944	5.48453	9.38078	15.8188	26.0593	41.348	61.9069	85.1595	104.56	111.962	103.529	82.996
CARDIAC STRESS TESTS AND PACEMAKER CHECKS	0.043719	12.1094	0.03355	0.943467	12.1091	0.0335409	5.74209e-05	0.943501	12.0999	19.9783	39.7427	64.3728	94.8606	112.568	134.886	133.514	105.913	71.1405	27.4953	14.2933			17.8307	26.8417	39.571	56.5129	76.9504	97.6776	112.161	112.319	94.4218	64.6824	35.7053	16.0088			17.8295	26.8399	39.5687	56.5107	76.9499	97.6813	112.171	112.334	94.4351	64.6874	35.7035	16.0057
CHOLECYSTECTOMY	0.0226612	13.1544	0.202301	-3.55548	11.6931	0.173314	2.54669	0.924719	171.158	199.301	227.425	248.601	278.28	309.784	340.212	388.96	450.589	478.554	454.819	382.19	324.999	305.762	52.8279	85.1827	135.972	213.557	326.882	480.515	663.805	836.346	926.57	871.066	679.48	438.88	237.513	109.441	159.397	188.107	222.074	260.695	302.311	343.777	380.394	406.67	418.272	414.397	398.326	375.002	349.017
CONVERSION OF CARDIAC RHYTHM	0.099522	15.0312	0.0275825	0.992553	15.0311	0.0275794	0.000578873	0.992555	2.77179	2.95752	6.01091	8.41371	17.2697	29.0549	46.2843	80.2348	128.403	171.349	196.286	200.417	161.777	129.881	1.90365	3.37581	5.96429	10.4705	18.1821	31.0001	51.286	80.8833	118.715	157.731	185.155	189.587	169.62	134.409	1.90359	3.37571	5.96411	10.4702	18.1817	30.9999	51.2868	80.8869	118.724	157.743	185.163	189.588	169.615
DIAGN.PROCEDURES ON SPINAL CORD AND SPINAL CANAL STRUCTURES	0.015665	12.8332	0.0206048	-6.45691	10.991	0.0209803	3.07862	0.697084	24.2531	22.2719	22.7	25.3999	24.3085	27.9187	34.2945	37.9062	37.7888	45.2851	40.8611	36.044	29.611		6.69197	10.5573	16.4218	24.985	36.7323	51.2607	66.2351	76.7575	76.9969	64.8258	45.083	25.9544	12.5192		19.6946	21.8226	24.2919	26.9956	29.7665	32.3676	34.5129	35.9417	36.5437	36.4657	36.0638	35.6736	35.5203
DIAGNOSTIC INTERVIEW, CONSULTATION, AND EVALUATION	0.00469218	12.8299	0.365105	-42.0011	8.79471	0.437942	3.57124	0.032923	670.133	584.925	533.203	531.89	537.653	554.559	665.26	737.17	705.957	687.691	671.726	618.962	530.109	487.055	120.169	190.84	299.965	463.795	698.58	1009.6	1368.15	1682.18	1799.99	1607.81	1168.38	690.513	337.315	138.849	522.394	547.805	578.933	612.222	643.417	667.487	679.285	675.203	655.5	625.669	594.508	569.221	553.608
DIAGNOSTIC PHYSICAL THERAPY	0.041479	13.6087	0.0653716	0.386279	13.0563	0.0513658	2.05646	0.927142	34.3808	40.3188	45.8244	50.4029	64.4954	86.3532	117.694	148.045	167.5	193.533	200.869	193.27	173.333	102.823	12.378	20.4249	33.4101	53.8813	84.9394	129.166	185.825	246.27	291.118	297.409	257.132	187.353	116.022	61.935	26.9133	35.8921	47.6043	62.467	80.5872	101.437	123.509	144.202	160.333	169.358	170.505	164.748	154.2
DIAGNOSTIC PROCEDURES OF ABDOMINAL REGION	-0.00161593	12.7573	0.0636144	-10.4083	8.86694	0.0906254	3.33622	0.44197	113.057	109.066	99.7811	85.4071	79.3097	74.1793	81.5485	97.2926	104.606	104.492	80.7676	76.7488	55.6109	45.9996	21.8007	34.2637	53.0901	80.4446	117.75	163.517	210.04	241.538	239.727	198.915	135.764	76.4326	35.9533	14.3311	91.5874	93.8604	96.6471	99.2485	100.931	100.954	98.715	93.9815	87.1416	79.2325	71.5424	64.971	59.8824
DIAGNOSTIC PROCEDURES ON BLADDER	0.0413121	13.0683	0.0280406	0.678648	12.7717	0.0242313	1.56362	0.987106	11.8334	17.3226	26.3773	36.7505	40.5142	48.2896	61.2716	72.9694	75.1853	78.331	67.9746	51.8909	41.1665		7.74093	12.386	19.5764	30.3448	45.6243	65.4558	87.5489	105.908	111.932	100.186	74.6292	46.2823	24.1612		12.5325	17.4864	24.07	32.4797	42.6139	53.8044	64.5773	72.7086	75.8985	72.9861	64.7881	53.5983	41.8953
DIAGNOSTIC PROCEDURES ON HEART AND PERICARDIUM	0.0849192	13.5342	0.116744	0.970252	13.5341	0.116723	5.53896e-05	0.970269	15.4047	30.4202	53.6032	109.696	184.565	276.752	386.408	500.783	597.821	662.754	520.12	373.801	192.11	73.0582	23.3141	38.3388	62.4971	100.443	157.793	239.114	342.735	452.272	531.575	538.54	460.064	329.95	200.435	104.657	23.3126	38.3364	62.4934	100.438	157.788	239.114	342.75	452.315	531.643	538.605	460.095	329.948	200.421
DIAGNOSTIC PROCEDURES ON LARGE INTESTINE	0.0616908	13.028	0.230658	0.970175	12.9447	0.223114	0.524399	0.976657	60.4463	95.2442	172.054	270.747	569.327	655.278	806.846	924.385	941.712	781.321	623.991	423.517	233.999	132.587	65.8456	105.474	167.174	260.529	395.281	575.072	784.415	972.494	1055.12	965.777	729.254	453.797	235.76	103.971	71.834	113.115	176.025	268.876	399.019	566.638	753.532	911.92	971.599	884.608	677.832	438.966	244.205
DIAGNOSTIC PROCEDURES ON LUNG AND BRONCHUS	0.066371	13.605	0.0151547	0.970241	13.5754	0.0141928	0.907156	0.98252	4.05107	6.15647	6.50593	11.9856	18.4156	24.8347	39.4078	49.6992	59.756	63.797	53.0813	49.4051	27.4444		2.87452	4.73963	7.74416	12.4682	19.6054	29.7033	42.5107	55.9555	65.6147	66.4773	57.0521	41.3335	25.494		3.32704	5.29018	8.32334	12.8785	19.422	28.1922	38.7349	49.3499	57.0368	58.7273	53.4373	43.1573	31.3474
DIAGNOSTIC PROCEDURES ON SKIN AND SUBCUTANEOUS TISSUE	0.0305494	13.4095	0.0334695	-0.50757	12.5209	0.0266684	2.25752	0.923084	21.4813	23.0566	27.9331	34.2899	38.9592	48.5331	61.4479	58.8599	68.6474	80.3199	93.3696	69.9129	71.4998	45.9996	7.28378	11.884	19.1958	30.5088	47.2586	70.3216	98.4371	126.042	142.828	138.842	113.567	77.9872	45.3872	22.6989	18.2719	22.9933	28.8257	35.7997	43.7616	52.2641	60.4949	67.3487	71.745	73.1162	71.6717	68.1285	63.3759
DIAGNOSTIC PROCEDURES ON STOMACH	0.0601188	14.2034	0.0740116	0.845955	14.1064	0.0589655	1.91174	0.969715	19.8289	26.5573	35.4997	47.3073	59.0117	81.159	112.669	155.415	216.926	304.757	374.051	377.529	283.11	232.704	9.20786	15.6755	26.5243	44.4297	73.1913	117.352	180.261	259.356	339.615	392.61	391.5	333.854	244.73	156.361	16.5223	24.0686	34.9043	50.1751	71.1022	98.6413	132.873	172.251	213.192	250.71	280.005	297.866	303.915
DIAGNOSTIC PROCEDURES ON URETER	0.0303432	12.8311	0.0166692	0.255278	12.3365	0.0144551	1.68593	0.97877	9.64795	14.0029	16.972	20.8755	27.0095	30.6781	35.1761	40.2227	38.0503	36.7177	36.4695	25.4794	17.3333		5.42078	8.5501	13.2962	20.2226	29.717	41.4452	53.5102	61.9525	62.0809	52.2131	36.2765	20.8664	10.0568		9.74179	12.9303	16.9265	21.7101	27.0585	32.441	36.9772	39.5833	39.3921	36.2841	31.0605	24.9825	19.1466
DIAGNOSTIC ULTRASOUND	-0.000303414	12.8701	0.614497	-10.5209	8	0.681859	4.14789	-0.0820919	2069.67	1377.18	882.473	836.133	881.001	882.766	987.134	1183.41	1414.53	1584.37	1749.2	1861.24	1625.72	1404.34	198.194	317.014	503.442	790.282	1217.47	1819.32	2587.89	3401.91	3959.35	3874.38	3055.09	1917.97	974.853	412.028	898.088	948.584	1014.3	1090.75	1172.41	1251.99	1320.87	1371.46	1401.78	1419.91	1442.65	1485.67	1558.28
EXC.OR DESTRUCT.OF LESION OF SKIN AND SUBCUTANEOUS TISSUE	0.0462232	13.8861	0.0390531	0.580825	13.492	0.0300892	2.20426	0.971515	16.0444	18.7108	21.4978	29.2892	42.7241	45.3679	64.7099	85.6048	96.3679	109.847	125.257	150.701	132.166	94.7051	6.079	10.1776	16.9112	27.7533	44.638	69.5217	102.988	141.554	175.096	189.031	174.332	136.553	91.4907	53.1639	13.3514	17.9541	24.0809	32.0624	42.1384	54.3034	68.1115	82.5446	96.1353	107.443	115.575	120.247	121.829
EXCISION OR DESTRUCTION OF BREAST TISSUE	0.0461689	12.97	0.0806379	0.823512	12.6377	0.0719134	1.063	0.958645	29.2104	44.6042	74.6767	110.807	158.538	170.109	233.626	272.082	275.113	184.353	157.143	94.4601	62.1109	56.8231	23.8669	38.0039	59.7651	92.1518	137.77	196.414	260.764	312.476	326.054	286.801	208.876	126.067	63.8159	27.4864	33.5211	49.4234	71.6383	101.287	138.202	179.423	217.723	241.919	241.248	212.96	166.134	115.775	73.3166
EXTRACAPS.EXTRACT.OF LENS BY FRAGMENT.AND ASPIRATION TECHN.	0.139791	15.0764	0.170129	0.925496	15.0763	0.170111	0.00012636	0.925505	5.54357	9.71756	25.1044	50.4029	105.583	240.799	518.12	997.144	1631.06	2055.73	1811.83	1314.05	806.72	468.114	11.3761	20.2276	35.8491	63.1782	110.27	189.34	316.387	506.068	757.167	1030.74	1244.14	1311.28	1206.15	980.321	11.3761	20.2275	35.8489	63.1778	110.27	189.341	316.393	506.089	757.209	1030.79	1244.17	1311.26	1206.07
INCISION OF CHEST WALL AND PLEURA	0.0612017	14.2262	0.0191972	0.862645	14.1288	0.0153285	1.85325	0.982979	4.31759	7.60505	8.55671	10.4775	17.106	21.9941	31.5615	46.751	58.5791	63.185	81.3404	86.0705	83.7775	59.5289	2.34877	4.00168	6.77536	11.353	18.7006	29.9618	45.9487	65.936	86.0404	99.1066	98.5588	83.9726	61.6357	39.5119	4.09731	6.02439	8.8111	12.7622	18.2015	25.3774	34.2935	44.502	54.9983	64.4077	71.4416	75.2972	75.9663
INCISION OF SKIN AND SUBCUTANEOUS TISSUE	0.032019	13.3859	0.0396525	-0.680816	12.4682	0.0317191	2.26261	0.988742	23.6668	28.7302	31.186	40.5604	53.6098	62.8982	74.5838	77.4971	87.3457	90.7232	80.9585	77.0595	74.3886	67.6465	8.77427	14.2982	23.0648	36.6047	56.6078	84.071	117.41	149.9	169.246	163.776	133.229	90.9138	52.5417	26.0777	22.1994	27.8358	34.7729	43.0321	52.4127	62.3652	71.9125	79.7444	84.6029	85.8585	83.8096	79.3438	73.5291
INCISION OR EXCISION OF PERIANAL TISSUE	-0.0123192	12.3473	0.0123153	-10.6383	8	0.0230549	3.61492	0.699317	20.6285	20.0387	20.7907	24.7649	18.743	18.5854	20.3651	15.8995	13.8602	11.0153	13.9386	14.9147	11.5555		5.57204	8.52077	12.7897	18.6567	26.0632	34.1461	40.7851	42.8908	38.27	28.118	16.7955	8.20416	3.32361		19.9088	19.8785	19.9712	20.0363	19.9344	19.5414	18.7711	17.613	16.1658	14.6315	13.2385	12.1309	11.3538
INFERTILITY/SUBFERTILITY	-0.209131	10	0.0192582	0.180784	8	0.177947	0.15826	0.849424	792.144	689.585	396.084	73.2628	11.786	3.571	1.58689	2.1059							35.253	42.8309	48.8178	50.9763	47.3029	37.578	24.4959	12.5544							412.408	304.189	191.544	99.6258	41.3014	13.1479	3.09994	0.525479
INJECT.OR INFUSION OF THERAPEUTIC OR PROPHYLACTIC SUBSTANCE	0.0257969	13.8711	0.0930342	-0.446076	11.5225	0.0858245	4.62283	0.712637	124.144	90.9588	55.0882	42.7829	52.2184	79.0489	108.526	155.205	210.911	270.487	313.905	349.564	371.943	308.468	14.6471	24.5151	40.7324	66.8693	107.653	167.968	249.56	344.461	428.284	464.778	430.363	337.76	226.237	131.18	59.5339	65.3077	72.7569	81.9154	92.8414	105.616	120.424	137.806	159.179	187.584	228.111	286.951	370.584
INSERTION OF PROSTHETIC LENS (PSEUDOPHAKOS)	0.135729	15.4124	0.150939	0.955382	15.4123	0.150926	5.53121e-05	0.955388	5.81009	8.57077	15.5577	36.3536	76.7725	169.46	361.018	712.952	1195.12	1608.23	1556.73	1281.43	926.608	641.289	7.93764	14.3406	25.8403	46.3473	82.4631	144.707	248.076	409.354	636.509	908.39	1159.7	1302.88	1286.1	1129.47	7.93766	14.3405	25.8402	46.3471	82.4629	144.708	248.08	409.367	636.537	908.429	1159.73	1302.86	1286.03
LAPAROTOMY	0.0390622	13.8976	0.0450991	0.280743	13.2667	0.0343919	2.75476	0.95277	22.121	25.5312	31.3275	35.8773	36.0127	48.5331	65.4151	82.3407	102.513	124.687	142.059	174.316	168.277	124.47	6.964	11.667	19.4004	31.8663	51.3086	80.0205	118.751	163.591	202.925	219.793	203.424	159.924	107.543	62.7242	18.9967	23.7664	29.8587	37.4926	46.8171	57.8261	70.2723	83.6563	97.3932	111.151	125.02	139.142	153.682
LOCAL EXCISION OF LESION OF SKIN AND SUBCUTANEOUS TISSUE	0.0258839	13.6971	0.0773206	-0.89911	12.0415	0.0651793	3.55017	0.980969	45.6812	57.2793	67.7465	73.8184	83.3202	94.5502	120.251	143.201	135.203	138.915	164.208	231.179	249.166	273.292	13.7593	22.8151	37.5218	60.8879	96.694	148.379	215.913	290.291	349.32	364.497	322.736	241.261	153.487	84.2893	48.9541	55.6884	63.9967	73.9104	85.374	98.1955	112.053	126.643	142.039	159.153	179.775	205.69	238.341
LYSIS OF ADHESIONS + DECOMPRESS.OF CRANIAL/PERIPHERAL NERVES	0.0402232	12.9065	0.0415226	0.745277	12.6587	0.0370686	1.23637	0.902792	13.8056	23.9619	41.2985	64.611	102.063	100.231	90.2764	89.3955	99.1138	106.634	96.0427	75.8166	41.1665		12.8281	20.3353	31.8093	48.7241	72.2349	101.874	133.394	157.138	160.72	138.311	98.4817	58.1099	28.7553		18.1617	26.2513	37.3111	51.7609	69.3987	88.785	106.697	118.351	119.184	107.83	87.6648	64.7293	44.1118
MEDICAL INDUCTION OF LABOR	-0.127013	10	0.00663614	0.101084	8	0.0226857	1.16112	0.44204	282.296	174.976	55.5125	6.90559	1.2277	1.62318	1.32241	1.89531	1.94209	1.98887					12.1053	14.6887	16.7169	17.4276	16.1459	12.8089	8.34149	4.27267	2.37784	0.483008					35.981	30.5743	24.7045	18.7015	13.0402	8.21769	4.5874	2.2268	1.27968	0.332554
MYRINGOTOMY	0.0270036	12.374	0.00408752	0.390205	12.0228	0.00377025	1.54785	0.878873	3.14491	4.52681	4.17228	5.23873	7.28438	8.60285	8.99238	9.37126	13.0757	8.56746	5.7282	4.35013			1.81566	2.78085	4.18125	6.11126	8.55691	11.2417	13.4739	14.2322	12.7705	9.44838	5.69007	2.80496			2.87564	3.78799	4.90266	6.18908	7.55052	8.8015	9.67482	9.89141	9.2981	7.99543	6.31815	4.64644
NONOP.IRRIGAT.,CLEAN.,LOCAL INSTILL.OF DIGEST-GENITOUR.ORGANS	-0.102263	11.5612	0.0113981	-0.687184	8	0.02512	2.5243	0.244821	236.028	210.587	118.662	18.3355	5.07451	3.24636	3.87907	3.36944	3.79195	5.81363	3.8188	4.97158	10.1111		8.65868	12.4921	17.5155	23.5428	29.753	34.4336	35.2816	30.7766	21.995	12.531	5.65199	2.04257	0.601722		27.7532	26.644	25.4203	23.8721	21.8525	19.3037	16.2929	13.0311	9.83915	7.04303	4.84425	3.2601	2.18247
NONOPERATIVE PROCEDURES RELATED TO HEARING	0.0253009	13.197	0.183857	-1.7491	12.0173	0.152896	2.3505	0.879896	154.101	156.567	185.56	215.423	250.779	279.836	312.617	362.004	409.792	446.273	435.534	416.37	345.943	221.88	46.5801	75.2651	120.401	189.532	290.815	428.653	594.03	751.398	836.868	792.418	623.968	407.65	223.499	104.466	128.249	156.093	189.591	228.458	271.301	315.091	354.919	384.636	398.861	395.713	377.91	350.656	319.32
OPERATIONS ON SKIN AND SUBCUTANEOUS TISSUE	0.0184034	13.0064	0.0464965	-5.26757	11.4648	0.0411457	2.39784	0.849331	47.1737	47.7428	48.0166	52.3079	65.232	73.4489	84.4578	95.292	91.7914	88.1224	73.3209	57.4839	49.8332	51.4113	13.4067	21.3805	33.672	51.9878	77.814	111.047	147.572	177.073	185.219	163.638	119.995	73.0893	37.4062	16.3116	39.5433	46.1947	53.7866	62.0149	70.3003	77.7386	83.1665	85.4397	83.9215	78.9228	71.626	63.4105	55.3526
OPERATIONS ON VITREOUS	0.097911	14.3819	0.0291269	0.98762	14.3817	0.0291226	8.98295e-05	0.987629	3.19821	4.64753	7.92026	14.4462	21.8531	43.0954	81.1077	124.143	165.669	177.469	172.61	145.108	93.8886	62.2348	3.19142	5.48084	9.35978	15.8339	26.3703	42.8112	66.7337	97.7416	130.835	155.408	160.109	141.805	108.48	72.6649	3.19129	5.48061	9.35939	15.8333	26.3697	42.8111	66.7357	97.7482	130.847	155.423	160.118	141.805	108.474
PARTIAL EXCISION OF LARGE INTESTINE	0.0805884	14.4898	0.0331471	0.980996	14.4772	0.0302109	1.039	0.990846	4.90393	7.30326	9.47603	16.5099	27.9098	44.7998	59.6847	88.7637	121.343	158.804	182.157	182.084	171.166	97.4109	3.36401	5.80881	9.97786	16.9884	28.5019	46.6783	73.5475	109.179	148.614	180.147	190.007	172.704	135.84	93.7288	4.02362	6.66492	10.9748	17.887	28.6699	44.773	67.2563	95.5967	126.201	152.106	165.601	162.725	145.639
PROCEDURES AUXILIARY TO OPEN HEART SURGERY	0.0974178	13.6051	0.0130665	0.899595	13.6048	0.0130639	4.84226e-05	0.899626	1.81232	1.93144	6.36449	10.16	18.4156	27.0259	44.5211	71.0741	90.8761	104.951	72.1753	27.6544	10.1111		2.47827	4.08619	6.67625	10.7482	16.8994	25.6001	36.6313	48.2046	56.5094	57.2356	49.1086	35.5724	21.9384		2.47818	4.08603	6.676	10.7479	16.8992	25.6005	36.6332	48.2091	56.5158	57.2408	49.1094	35.5696	21.9349
PROCEDURES OF BLOOD VESSELS	0.123571	14.6086	0.0415761	0.913979	14.6084	0.0415704	5.07338e-05	0.913991	1.22598	3.25931	8.91029	25.1618	51.4817	93.414	141.674	190.479	268.836	315.925	309.323	251.376	167.555	67.6465	3.87786	6.73617	11.6448	19.9662	33.7678	55.8323	89.0091	134.09	185.911	230.446	249.421	233.25	189.126	134.779	3.87778	6.73601	11.6445	19.9657	33.7674	55.8325	89.0117	134.098	185.927	230.465	249.432	233.247	189.113
PSYCHIATRIC INTERVIEWS, CONSULTATIONS, AND EVALUATIONS	0.00883834	13.3115	0.0298704	-8.54277	9.92815	0.0336157	3.91663	0.692191	28.8905	29.213	35.2169	38.5761	40.0232	41.6346	33.9418	37.3797	39.8809	51.2517	55.9454	73.6416	62.8331	51.4113	6.9615	11.2955	18.1333	28.6172	43.9573	64.7391	89.4657	112.729	125.247	118.939	94.7464	63.2172	35.6812	17.2734	28.7999	30.5164	32.6665	35.1093	37.6815	40.1911	42.4455	44.3282	45.9201	47.6003	49.9772	53.5922	58.8299
PUNCTURE OF VESSEL	0.0611257	13.8922	0.0258076	0.87356	13.6958	0.0215106	1.47797	0.973123	7.88893	9.29506	13.6483	17.7799	24.5541	33.1129	52.4555	70.8635	89.6993	99.1377	96.2337	94.4601	54.8887	59.5289	3.99943	6.69726	11.1299	18.2668	29.3787	45.7458	67.7367	93.0401	114.994	124.057	114.371	89.6043	60.0812	34.9563	6.12775	9.2335	13.7794	20.2561	29.1201	40.5547	54.0779	68.1348	80.0805	87.0187	87.2595	81.1835	70.8691
REMOVAL OF CORONARY ARTERY OBSTRUCTION	0.127855	14.6697	0.0504435	0.901368	14.6696	0.0504368	4.97213e-05	0.901379	1.17268	3.44038	11.739	30.1624	64.9046	114.11	171.384	242.073	336.83	399.764	399.064	293.634	204.388	89.2934	4.50491	7.84946	13.614	23.4273	39.7866	66.1116	106.047	161.002	225.41	282.741	310.24	294.508	242.621	175.821	4.50483	7.8493	13.6137	23.4269	39.7862	66.1119	106.05	161.011	225.428	282.763	310.253	294.504	242.604
REMOVAL OF INTERNAL FIXATION DEVICE	0.048841	13.7284	0.0221618	0.622452	13.3311	0.0175209	1.88081	0.99232	7.14268	11.2265	12.9411	19.4468	28.2372	35.223	43.904	50.331	59.6252	59.9722	56.5182	61.834	51.2776	54.1172	3.85448	6.39841	10.5324	17.1012	27.1604	41.6535	60.525	81.1953	97.467	101.535	89.9352	67.4346	43.1418	23.8755	7.499	10.4189	14.3674	19.5624	26.1288	33.9618	42.558	50.9163	57.684	61.6426	62.2603	59.8213	55.2142
REPAIR OF UMBILICAL HERNIA	0.0167955	12.7276	0.0258103	-3.97689	11.4432	0.0242006	2.48224	0.719299	22.7606	29.3338	33.449	37.5442	36.913	37.6578	38.438	45.5927	54.9179	54.3116	48.3078	43.1906	26.7221		9.01574	14.133	21.8268	32.9329	47.9367	66.083	84.097	95.6274	93.7268	76.7745	51.7548	28.7981	13.3942		23.0745	26.7641	30.9759	35.5424	40.1509	44.318	47.4253	48.8659	48.3009	45.8906	42.2507	38.0914	33.9683
REPLACEMENT OF HEART VALVE	0.0984764	14.4726	0.0195973	0.988867	14.4725	0.0195945	8.30012e-05	0.988873	1.81232	2.71609	5.0916	11.8268	18.4156	26.7013	42.846	69.7053	101.729	131.572	134.994	100.985	65.722	45.9996	2.01304	3.47277	5.95899	10.1335	16.9759	27.749	43.6134	64.5318	87.477	105.513	110.679	100.033	78.2418	53.6891	2.01296	3.47263	5.95875	10.1331	16.9756	27.749	43.6146	64.536	87.4852	105.523	110.686	100.033	78.2378
REPLACEMENT, REVISION, AND REMOVAL OF CARDIAC PACEMAKER SYSTEM	0.132788	16.6073	0.0264554	0.986793	16.6073	0.0264546	0.000114419	0.986794		1.20715	2.19221	2.93686	5.56559	12.9043	28.7403	57.9123	115.066	195.522	281.254	355.468	324.999	270.586		1.12873	2.15349	4.10056	7.7797	14.6609	27.2917	49.7068	87.2142	144.161	218.675	297.994	362.895	400.427		1.12874	2.1535	4.10058	7.77973	14.6609	27.2918	49.7073	87.2151	144.163	218.675	297.991	362.888
RESPIRATORY THERAPY	0.0552776	15.0673	0.0317845	0.674552	16.5032	0.0262431	4.58636	0.905913	18.4963	9.95899	6.15234	6.82622	12.1134	19.3158	32.3549	45.698	75.5776	112.601	176.428	255.726	307.666	305.762	2.13785	3.79782	6.72241	11.8253	20.5816	35.1854	58.4004	92.4812	136.438	182.422	215.712	222.67	200.948	160.698	7.05084	8.63913	10.8014	13.7421	17.7575	23.2872	31.0181	42.1112	58.703	84.9001	128.215	200.187	315.61
SCREENING FOR SKIN CONDITIONS	0.0120579	12.1899	0.0230618	0.178718	11.2875	0.0218193	1.61152	0.674982	29.5302	36.2749	39.177	29.8449	25.6181	30.4346	43.7276	75.0753	59.1022	36.7177	28.45	12.7397	7.94442		11.6067	17.5651	26.0522	37.4715	51.4619	66.0175	76.8139	78.2001	67.0812	47.0641	26.6914	12.3245	4.70261		23.1346	28.4464	34.3085	40.2636	45.5286	49.0214	49.5894	46.4927	39.9679	31.3958	22.6928	15.3209	9.82903
SIMPLE EXCISION OF LYMPHATIC STRUCTURE	0.0570314	12.6242	0.040246	0.96577	12.624	0.0402363	5.66122e-05	0.9658	11.3004	21.5476	35.0754	57.7054	82.1744	97.5531	141.41	172.473	177.83	122.545	89.9327	42.2584	12.2777		15.0998	23.5255	36.0843	54.0176	77.8958	106.167	133.209	148.81	142.678	113.818	74.4209	40.0386	17.9597		15.0986	23.5237	36.0818	54.0148	77.8942	106.17	133.219	148.829	142.701	113.832	74.4232	40.0354	17.9566
SKELETAL X-RAY OF EXTREMITIES AND PELVIS	0.0746087	15.3856	0.0280332	0.907931	16.418	0.0229933	2.91109	0.992036	4.05107	4.8286	6.29378	8.09621	13.2592	20.3709	28.4759	40.5386	67.7321	108.011	173.564	240.5	278.777	324.703	1.50219	2.70967	4.87355	8.72107	15.4693	27.029	46.0491	75.3067	115.637	162.356	203.298	223.7	216.331	186.365	3.25076	4.65004	6.71981	9.78484	14.317	20.9904	30.7567	44.9706	65.6339	95.8073	139.854	202.57	288.336
SOFT TISSUE X-RAY OF ABDOMEN	0.0411273	13.9982	0.156969	0.405406	13.4846	0.120381	2.94967	0.974472	74.0387	80.9998	99.0032	121.126	144.705	176.115	219.961	261.342	361.412	469.374	591.914	695.089	681.053	597.995	22.6061	38.1075	63.8263	105.77	172.245	272.692	412.875	583.973	748.691	842.555	812.052	664.287	463.834	280.429	63.7632	79.4542	99.7206	125.504	157.678	196.822	242.979	295.603	354.041	418.583	490.897	572.276	663.298
SOFT TISSUE X-RAY OF FACE, HEAD, AND NECK	0.0574338	14.472	0.241838	0.787327	14.7227	0.19014	2.814	0.985779	70.414	83.7762	101.69	136.921	181.291	242.747	310.325	436.343	645.286	913.199	1290.56	1575.99	1548.44	1550.46	24.8957	43.0015	73.9412	126.179	212.594	350.712	559.082	844.524	1177.09	1468.02	1594.68	1487.59	1193.13	833.514	59.5308	79.7035	107.542	145.728	197.598	267.033	358.199	475.283	622.69	805.968	1031.5	1301.36	1611.28
SPEECH AND READING REHABILITATION AND REHABIL.OF THE BLIND	0.0484647	13.0492	0.00195829	0.805549	13.0549	0.00178635	1.5955	0.905341	1.01277	1.26751	1.41433	1.74624	2.6191	3.08404	3.7909	6.00182	8.62996	6.57858	6.49195	3.41796			0.547448	0.87459	1.37965	2.13321	3.19678	4.56634	6.07326	7.29604	7.65027	6.79098	5.01817	3.08876			0.794828	1.12673	1.57801	2.1704	2.90892	3.76222	4.6411	5.39273	5.83658	5.84731	5.43049	4.71435
SUBMUCOUS RESECTION OF NASAL SEPTUM	-0.0274731	11.0174	0.00962583	0.285186	8.55217	0.0180717	2.2982	0.986184	23.9866	21.1855	20.5785	20.3199	20.5436	16.1506	15.1636	11.4772	7.58391	6.73157	3.8188				10.2386	14.0645	18.5978	23.2779	26.9502	28	25.1502	18.7399	11.1493	5.16849	1.86254				22.6762	22.2373	21.5994	20.5821	19.0486	16.9411	14.3234	11.4053	8.51018	5.96852	3.98504
SUTURE OF SKIN AND SUBCUTANEOUS TISSUE	0.0263822	14.0419	0.0104821	-0.25574	12.0914	0.00930719	4.69734	0.975679	5.97	7.18254	6.29378	9.28683	10.6401	9.9014	11.1964	14.3201	15.4293	22.1836	32.6507	35.1118	49.1109	54.1172	1.46108	2.46558	4.13153	6.84322	11.1219	17.534	26.358	36.8887	46.6641	51.7812	49.3374	40.1093	28.0014	17.0185	5.90086	6.52598	7.33382	8.33578	9.54824	10.994	12.7129	14.7928	17.4334	21.0461	26.3291	34.1933	45.702
TONSILLECTOMY WITH ADENOIDECTOMY	-0.0239681	10.1918	0.00113593	-0.815331	8	0.00257516	2.60621	0.260788	5.33036	2.71609	2.1215	1.26999	1.96433	1.70434	2.29217	1.47413							1.89289	2.35998	2.77553	3.01151	2.92872	2.46297	1.71843	0.953096							2.74749	2.64523	2.53435	2.3937	2.20786	1.96951	1.68309	1.36723
TONSILLECTOMY WITHOUT ADENOIDECTOMY	-0.0262014	11.2301	0.00575299	-1.56857	8	0.0124595	2.88533	0.72451	21.6413	15.1497	10.1832	8.88996	8.83947	9.82024	6.87652	7.16006	5.88407	5.35466	4.39162				5.37661	7.53501	10.2053	13.1514	15.7817	17.1354	16.2408	12.9038	8.27128	4.16897	1.64531				12.5296	12.218	11.9015	11.4795	10.8696	10.0166	8.91003	7.60226	6.21009	4.88372	3.74728
TOTAL HIP REPLACEMENT	0.128455	15.5221	0.0871605	0.977084	15.522	0.0871529	7.32893e-05	0.977087	2.9317	5.31146	10.0418	21.4312	46.0798	105.263	211.674	358.951	516.882	631.391	640.412	679.242	654.331	522.231	4.23691	7.69337	13.9342	25.1248	44.9504	79.3426	136.887	227.484	356.58	513.662	662.941	754.276	755.677	675.407	4.23689	7.6933	13.934	25.1246	44.95	79.3426	136.889	227.491	356.596	513.685	662.958	754.271	755.648
TRANSFUSION OF BLOOD AND BLOOD COMPONENTS	0.0438439	14.496	0.20632	0.525766	14.7912	0.176623	4.98719	0.955398	101.597	98.3224	95.6089	123.348	115.568	129.449	207.53	311.568	477.525	712.323	1016.56	1317.16	1465.38	1585.63	20.8741	36.0903	62.1139	106.079	178.835	295.103	470.347	709.935	988.152	1230.35	1334.77	1244.91	999.93	700.79	75.3716	87.7182	104.151	125.733	153.97	191.026	240.211	307.081	401.827	543.59	765.05	1108.56	1607.65
TRANSURETHRAL EXCISION OR DESTRUCTION OF BLADDER TISSUE	0.0877712	14.6322	0.00914588	0.9922	14.6297	0.00868046	0.764648	0.99494	0.799554	1.69001	3.18225	4.12748	7.61177	12.742	17.8084	24.3231	32.0355	47.427	54.4179	54.066	41.8887	32.4703	0.838659	1.45829	2.52339	4.33052	7.32979	12.1266	19.3394	29.1359	40.3887	50.0574	54.1996	50.7536	41.2582	29.5162	0.921683	1.56856	2.65579	4.45652	7.36707	11.8882	18.4789	27.1727	36.9842	45.5916	50.1229	48.9421	42.7711
TURBINECTOMY	-0.0300911	10.8863	0.011198	0.615897	9.22056	0.0168836	1.80484	0.982565	28.1976	24.7466	23.9729	25.8761	23.0808	21.2637	15.6926	11.5825	10.0683	6.42559	2.8641				12.8713	17.4502	22.7128	27.8855	31.5291	31.8197	27.592	19.7173	11.1784	4.91042	1.66947				25.6973	26.1127	26.0057	25.1273	23.2894	20.4455	16.7729	12.6976	8.79648	5.57912	3.27844
UNILATERAL REPAIR OF INGUINAL HERNIA	0.0426467	13.4386	0.0133693	0.567857	13.1945	0.0111563	2.2108	0.956357	6.82286	7.84648	9.68818	11.3506	13.7503	18.91	24.0678	31.1673	35.3044	41.4604	46.5893	43.5013	28.8888		2.8497	4.65582	7.5307	11.9856	18.5922	27.7063	38.8461	49.8365	56.6228	55.2507	45.4294	31.4061	18.4237		5.69761	7.51177	9.87118	12.8642	16.5271	20.7874	25.4021	29.9357	33.8421	36.665	38.2155	38.5519	37.9289
URETERAL CATHETERIZATION	0.0328324	13.4373	0.0284771	-0.381628	12.6017	0.0225967	2.22421	0.988431	14.7118	19.5558	22.5586	30.9561	36.913	46.4229	50.8686	58.3334	59.4944	61.1961	67.5927	60.2804	49.1109	54.1172	6.07753	9.93057	16.0661	25.5801	39.7051	59.2253	83.1501	106.861	121.651	118.925	97.9257	67.7555	39.76	20.0633	14.9318	18.9472	23.9425	29.9614	36.8907	44.3609	51.6753	57.8614	61.942	63.3669	62.2677	59.2462	55.0861
[truncated: 1 more columns]
