# Supplementary material for: Senescent cells and the incidence of age‐related diseases
Source: Aging Cell. 2021 Feb 8;20(3):e13314. doi: 10.1111/acel.13314 (PMC7963340; doi:10.1111/acel.13314)
Supplement: Supplementary file 4 — File S3 [file ACEL-20-e13314-s005.xls]

## Sheet: Sheet1
ICD10	Xc_2p_model	s_2p_model	R2_2p_model	Xc_3p_model	s_3p_model	sigma_3p_model	R2_3p_model	rate_exp_38_5	rate_exp_43_5	rate_exp_48_5	rate_exp_53_5	rate_exp_58_5	rate_exp_63_5	rate_exp_68_5	rate_2p_38_5	rate_2p_43_5	rate_2p_48_5	rate_2p_53_5	rate_2p_58_5	rate_2p_63_5	rate_2p_68_5	rate_3p_38_5	rate_3p_43_5	rate_3p_48_5	rate_3p_53_5	rate_3p_58_5	rate_3p_63_5	rate_3p_68_5
hypertension	13.2467	0.893325	0.95245	13.2467	0.893294	0.000245993	0.95245	232.548	729.507	1086.74	1893.24	2695.12	3876.95	4958.71	363.84	593.924	964.454	1552.8	2465.27	3825.38	5718.16	363.839	593.922	964.45	1552.79	2465.27	3825.4	5718.24
angina	14.57	0.264916	0.937566	14.57	0.26487	0.000264051	0.937563	26.216	83.1908	168.475	298.505	436.601	588.937	701.814	44.1555	76.3262	131.008	222.211	369.529	595.007	910.389	44.1558	76.3261	131.007	222.209	369.527	595.009	910.403
heart attack/myocardial infarction	13.7027	0.165816	0.968648	13.7027	0.165772	0.000247006	0.968645	36.217	80.7424	158.287	247.204	362.713	452.544	566.517	48.8625	80.5059	131.002	208.917	322.607	473.69	644.645	48.8631	80.506	131.001	208.915	322.604	473.691	644.65
heart arrhythmia	14.6439	0.0360717	0.993519	14.6439	0.0546973	1.75546	0.994366	5.43943	10.8544	18.7549	25.1568	46.0267	73.4001	123.175	5.70901	9.88703	16.9854	28.7889	47.7188	76.3002	115.362	5.92833	9.97573	16.7545	27.9899	46.2947	75.3522	119.817
heart valve problem/heart murmur	14.5517	0.024489	0.984033	14.5517	0.0456961	2.31024	0.993101	4.85348	7.21189	11.7652	18.6699	27.8882	50.3128	95.4856	4.11903	7.09809	12.1274	20.4258	33.6025	53.2308	79.543	4.49294	7.30782	11.927	19.483	31.7554	51.4619	82.6267
stroke	15.7402	0.174907	0.990832	15.7402	0.17489	0.000510982	0.990831	10.9783	24.5335	50.9663	93.0459	146.834	259.854	385.915	13.3487	24.4423	44.592	80.828	144.86	254.606	433.159	13.3487	24.4422	44.5918	80.8276	144.859	254.607	433.164
pulmonary embolism +/- dvt	13.2658	0.0277307	0.988919	13.2658	0.0401735	1.86525	0.99387	10.7861	19.115	28.6424	36.6625	55.4936	82.2071	114.06	10.7974	17.2832	27.1841	41.5888	60.9496	83.7117	104.671	11.6119	17.6025	26.4951	39.3994	57.5122	81.7702	112.27
deep venous thrombosis (dvt)	13.0971	0.0530204	0.987142	13.0971	0.0676174	1.50025	0.99027	22.0062	42.5047	57.5846	78.7632	110.537	167.639	216.07	23.0194	36.4744	56.7162	85.6217	123.491	166.304	202.888	24.2964	37.0178	55.6986	82.2249	118.069	163.121	214.109
asthma	11.4959	0.0994714	0.748818	11.4959	0.143145	2.68918	0.964442	134.93	186.992	184.048	241.343	261.643	313.825	335.614	114.43	160.356	215.585	272.66	315.719	323.072	280.315	141.08	167.903	199.186	234.123	270.874	306.4	336.853
emphysema/chronic bronchitis	14.3361	0.0568018	0.977941	14.3361	0.056788	0.00142419	0.977941	8.73159	25.452	30.2874	52.8534	84.3935	132.625	190.023	11.0204	18.7788	31.6966	52.6656	85.2902	132.596	193.625	11.0205	18.7788	31.6964	52.6651	85.2895	132.596	193.626
sleep apnoea	12.9727	0.016029	0.949383	12.9727	0.0160236	0.000181766	0.949379	5.43742	11.9975	21.7099	31.2106	43.9705	52.7586	49.4143	7.51891	11.8053	18.1565	27.0407	38.3389	50.5257	60.0074	7.51903	11.8053	18.1563	27.0404	38.3388	50.5258	60.0073
gastro-oesophageal reflux (gord) / gastric reflux	13.1613	0.138406	0.985049	13.1613	0.272595	2.70523	0.997741	63.0736	99.0702	142.337	200.653	276.511	439.608	620.486	57.8741	92.274	144.636	220.679	322.82	442.89	553.073	65.4765	94.8304	138.116	201.705	294.403	427.97	617.604
gastric/stomach ulcers	11.8562	0.0138924	0.493729	11.8562	0.0371231	6	0.935425	18.8358	20.9378	22.8701	24.5379	29.8153	40.6454	61.7523	12.8776	18.561	25.7939	33.9607	41.3459	45.0917	42.4216	17.1386	19.7994	23.2944	27.8577	33.8523	41.8817	53.0452
irritable bowel syndrome	11.5141	0.0227406	0.698896	11.5141	0.0319943	2.50757	0.911833	28.0462	41.4473	48.9516	50.6448	57.7993	59.3666	78.6449	25.6228	35.7866	47.8803	60.1718	69.1526	70.2319	60.5852	31.2312	37.3523	44.374	52.0283	59.7867	66.8445	72.2501
cholelithiasis/gall stones	13.6687	0.0329295	0.981183	13.6687	0.075255	2.88443	0.994993	10.6819	18.2712	25.304	36.6496	57.3344	81.5632	145.516	9.88621	16.2195	26.2388	41.4989	63.3306	91.4754	121.812	11.1866	16.7011	25.1491	38.1065	57.956	88.2755	134.463
kidney stone/ureter stone/bladder stone	11.8964	0.0225047	0.793716	11.8964	0.0609209	5.85922	0.991052	25.3764	33.4017	37.6744	44.8876	52.5655	69.3711	89.808	20.3968	29.5166	41.2208	54.6041	66.9834	73.7305	70.1312	26.7231	31.1976	37.1052	44.8787	55.1843	69.1173	88.649
diabetes	15.153	0.397114	0.976454	15.153	0.397072	0.000383274	0.976453	32.3576	86.8315	160.001	304.21	490.579	726.738	1010.9	44.9402	80.0496	141.947	249.75	433.585	735.954	1203.84	44.9403	80.0494	141.946	249.748	433.583	735.957	1203.86
type 2 diabetes	15.8851	0.0863386	0.938787	15.8851	0.0863327	0.000305012	0.938786	3.36128	13.8745	23.019	47.7514	89.333	120.804	143.268	5.97828	11.0208	20.2463	36.9655	66.7615	118.329	203.206	5.97825	11.0208	20.2462	36.9653	66.7614	118.33	203.21
hypothyroidism/myxoedema	13.6701	0.0637681	0.988419	13.6701	0.0700245	0.850916	0.988603	16.8207	37.607	51.7254	80.6313	116.217	167.579	252.384	19.1436	31.4266	50.8875	80.5981	123.261	178.579	238.755	19.4014	31.5552	50.6822	79.7891	121.788	177.515	242.269
eye/eyelid problem	13.66	0.0228507	0.940203	13.66	0.0509149	2.99466	0.976412	9.31113	11.5002	17.2386	23.3496	32.3025	66.1386	105.079	6.89734	11.3081	18.2778	28.8757	44.0016	63.4325	84.2578	8.10509	11.9154	17.6845	26.4357	39.7079	59.8113	90.2583
epilepsy	12.0802	0.00936808	0.388016	12.0802	0.0275518	6	0.789098	12.72	11.4336	15.0277	16.1801	17.2963	21.8798	55.6335	7.60958	11.1786	15.8926	21.5155	27.1131	30.8597	30.59	10.1498	12.0003	14.4743	17.7852	22.2673	28.4789	37.4361
migraine	10.7323	0.00942193		10.7323	0.024586	3.62905	0.0174519	20.8461	24.4353	20.7268	19.816	19.9648	18.7812	20.6118	15.7729	20.1239	24.1122	26.4604	25.7485	21.369	14.5016	21.1665	21.2764	21.3599	21.2687	20.8704	20.0727	18.8631
head injury	11.4994	0.00339861		11.4994	0.00872612	6	0.510537	6.14948	6.69897	5.59369	5.38125	9.54785	6.64506	15.691	3.85034	5.36301	7.15037	8.94669	10.2277	10.3245	8.84858	5.24871	5.76638	6.42837	7.25024	8.26095	9.51626	11.1316
glaucoma	14.813	0.0774882	0.988833	14.813	0.0774727	0.00138004	0.988833	8.90093	22.2349	37.6626	58.3488	89.6549	156.031	236.695	10.9679	19.1686	33.2651	57.0427	95.8861	156.024	241.211	10.968	19.1686	33.2649	57.0421	95.8854	156.025	241.213
cataract	17	0.211027	0.974441	17	0.211027	0.000222129	0.974441	4.8476	12.528	22.7996	43.9743	97.4911	244.044	533.229	6.91662	13.4412	26.0872	50.5052	97.3127	185.803	348.79	6.91662	13.4412	26.0872	50.5052	97.3127	185.803	348.79
depression	11.2863	0.0690429	0.907966	11.2863	0.0748767	1.09072	0.961579	89.6848	135.095	156.229	187.452	190.148	195.007	190.107	88.6982	121.433	158.639	193.611	214.5	207.992	169.323	96.2553	124.17	154.205	181.944	200.587	202.587	183.523
anxiety/panic attacks	11.3222	0.0168151	0.780727	11.3222	0.0202034	1.68552	0.963997	23.5917	30.7763	35.3689	42.3903	46.1647	43.1134	48.2958	21.0145	28.7687	37.5641	45.8118	50.7359	49.2478	40.2417	24.3179	29.7653	35.5573	41.0752	45.3793	47.3481	46.066
back problem	11.2991	0.024887		11.2991	0.0680559	6	0.788035	45.7584	51.1089	48.8557	46.3655	55.7179	66.3862	86.3274	31.528	43.0814	56.1291	68.2692	75.3503	72.8199	59.1684	43.0043	46.1085	50.0792	54.9033	60.6317	67.4498	75.8553
muscle/soft tissue problem	12.5031	0.0150005	0.964485	12.5031	0.0214849	2.11464	0.984332	9.89702	16.191	21.7396	25.4521	34.1105	51.8577	59.1031	9.43596	14.333	21.2057	30.1382	40.335	49.4704	53.7487	10.62	14.7417	20.3099	27.6203	36.8336	47.8082	59.9395
spine arthritis/spondylitis	12.6328	0.0192507	0.858237	12.6328	0.0518583	4.32833	0.964625	14.6464	17.5541	27.343	28.4682	38.7972	52.672	99.2772	11.179	17.1449	25.6565	36.9724	50.3375	63.0714	70.3558	14.1552	18.2226	23.8718	31.7672	42.9057	58.8486	82.2108
prolapsed disc/slipped disc	10.8348	0.0261518		10.8348	0.068291	4.03741		52.76	70.9353	60.251	55.9538	50.2435	55.6321	67.0397	41.9015	54.2592	66.2036	74.2768	74.2299	63.5713	44.7299	56.3271	57.4022	58.6219	59.6227	60.0602	59.6649	58.3517
allergy/hypersensitivity/anaphylaxis	11.9357	0.00739642	0.588925	11.9357	0.0206285	6	0.914673	8.91491	11.6035	11.7679	11.3171	18.8913	20.8671	32.5517	6.54138	9.4911	13.2944	17.6731	21.7743	24.1014	23.092	8.65192	10.096	12.0068	14.5283	17.8843	22.448	28.8979
allergy or anaphylactic reaction to drug	12.2099	0.00628096	0.35348	12.2099	0.0192356	6	0.687438	7.6362	8.89606	10.7114	5.66599	13.4067	18.676	34.9929	4.72006	7.00674	10.0864	13.864	17.8022	20.7399	21.1555	6.37965	7.61249	9.27308	11.5176	14.5925	18.9118	25.2327
hayfever/allergic rhinitis	11.3417	0.0331367		11.3417	0.0874579	6	0.842058	64.095	61.7213	60.5414	65.7287	75.7423	90.8019	116.693	41.0845	56.4263	73.9777	90.6769	101.035	98.7591	81.3176	55.9551	60.4139	66.1075	73.0631	81.4012	91.4372	103.936
enlarged prostate	17	0.31686	0.833995	17	0.31686	5.98525e-05	0.833995	2.07594	8.13609	33.8108	120.148	318.188	611.397	995.82	10.3854	20.1822	39.1703	75.8343	146.116	278.986	523.713	10.3854	20.1822	39.1703	75.8343	146.116	278.986	523.713
pneumonia	12.8299	0.0236503	0.828553	12.8299	0.060786	4.06969	0.950544	16.9477	22.741	24.5649	31.12	42.8078	68.7802	127.04	12.1447	18.8885	28.7344	42.2399	58.9405	76.1497	88.2325	15.5126	20.3531	27.1481	36.7451	50.4097	70.1015	99.0411
muscle or soft tissue injuries	12.1491	0.015099	0.690469	12.1491	0.0468568	6	0.957569	16.6727	19.3839	22.7596	25.8137	31.268	43.4258	73.7561	11.7776	17.4044	24.9216	34.0374	43.3641	50.0275	50.41	15.5928	18.6144	22.6862	28.1927	35.7392	46.3402	61.8429
bronchitis	12.868	0.0070725	0.761309	12.868	0.0179423	4.07447	0.892766	5.36294	7.1273	5.36455	10.499	13.2452	18.3942	39.9347	3.5429	5.52191	8.41959	12.4087	17.3662	22.5177	26.211	4.5754	5.99765	7.99198	10.8052	14.806	20.5661	29.0303
ear/vestibular disorder	12.751	0.0187749	0.958052	12.751	0.0367198	3.00932	0.987971	10.912	17.383	24.5422	30.6471	39.2264	54.9602	84.8588	10.1273	15.6625	23.6696	34.516	47.6855	60.8472	69.4251	11.8736	16.2136	22.289	30.7468	42.4201	58.3594	79.913
chronic sinusitis	11.4614	0.00589088		11.4614	0.0152012	6	0.767821	10.0088	10.1463	11.6585	11.4705	14.1393	12.9811	24.14	6.8168	9.46028	12.5577	15.6278	17.7464	17.7673	15.0754	9.22264	10.1076	11.2387	12.6398	14.3569	16.481	19.2028
nasal polyps	12.1456	0.0125134	0.654986	12.1456	0.0388862	6	0.936246	13.761	18.0829	16.294	21.6656	25.9083	37.0899	60.4814	9.77895	14.4451	20.6736	28.2172	35.9197	41.3979	41.6662	12.9278	15.4309	18.8037	23.3642	29.6134	38.392	51.2322
headaches (not migraine)	11.478	0.00803602	0.0211634	11.478	0.0205892	6	0.622504	11.3941	17.4621	14.5046	19.0972	13.0238	24.3363	30.1169	9.21785	12.8156	17.0495	21.2758	24.2414	24.3688	20.7763	12.4243	13.663	15.2473	17.216	19.6397	22.6535	26.5349
eczema/dermatitis	12.5357	0.0336453	0.878141	12.5357	0.0925902	4.50508	0.98508	26.4438	34.9973	45.548	52.3614	70.495	100.783	163.584	20.7689	31.645	46.9992	67.1243	90.3954	111.733	122.532	26.3391	33.5409	43.4933	57.3341	76.7773	104.521	145.113
psoriasis	11.3703	0.013154		11.3703	0.0348808	6	0.85524	23.4928	22.812	26.9053	28.1935	27.3356	34.3837	47.3111	16.0103	22.0233	28.9237	35.5265	39.6938	38.9517	32.253	21.7065	23.5105	25.8137	28.6366	32.0396	36.1665	41.3501
duodenal ulcer	11.4724	0.00623015	0.164707	11.4724	0.0159983	6	0.911954	10.3073	10.8815	11.0706	12.897	13.4267	19.9834	20.5784	7.16626	9.95658	13.2348	16.4984	18.7744	18.8446	16.0386	9.64101	10.5986	11.8234	13.3449	15.2173	17.5447	20.5414
diverticular disease/diverticulitis	14.5979	0.0505839	0.997466	14.5979	0.0505725	0.000633632	0.997466	7.71353	13.986	25.4071	45.3882	67.1991	110.933	156.157	8.25494	14.2633	24.4439	41.3207	68.2874	108.813	163.846	8.25504	14.2633	24.4438	41.3203	68.2869	108.813	163.847
ulcerative colitis	10.7973	0.00680651	0.065623	10.7973	0.00802664	1.38744	0.245175	12.2805	17.4599	14.3913	16.8481	13.4098	22.8011	10.8646	11.052	14.2178	17.2082	19.1193	18.8892	15.9671	11.0742	12.8146	14.711	16.2606	17.1012	16.871	15.3644	12.7099
rheumatoid arthritis	12.7404	0.0195268	0.986421	12.7404	0.026551	1.82506	0.995641	11.7771	15.6711	25.0781	35.6745	44.2944	60.2889	79.9515	10.6035	16.3872	24.744	36.0468	49.7396	63.3718	72.1688	11.5734	16.7513	23.9845	33.768	46.3975	61.6581	78.4821
osteoarthritis	13.4034	0.221321	0.994273	13.4034	0.221263	0.000249644	0.994272	70.2553	140.03	208.855	339.953	496.617	660.983	901.238	79.3848	128.683	205.707	321.547	485.065	692.382	909.557	79.3858	128.683	205.705	321.544	485.062	692.383	909.563
gout	11.9867	0.0611827	0.889832	11.9867	0.0942708	2.74804	0.969596	59.9403	80.9678	111.945	135.71	150.775	173.228	258.939	52.7892	77.141	109.047	146.675	183.393	206.618	201.969	63.411	80.3296	101.776	128.339	160.224	196.988	237.431
atrial fibrillation	16.7941	0.186506	0.992351	16.7941	0.186505	0.000616717	0.992351	5.63634	15.3403	28.2548	51.1855	102.123	181.759	295.804	7.02014	13.5124	25.9678	49.755	94.7963	178.728	330.593	7.02011	13.5124	25.9677	49.7549	94.7964	178.728	330.595
high cholesterol	15.0612	1	0.965393	15.0612	1	0.000109565	0.965393	70.6318	214.077	401.467	795.627	1406.52	2563.34	4225.1	120.899	215.151	382.039	675.746	1187.14	2061.22	3508.87	120.899	215.151	382.039	675.746	1187.14	2061.22	3508.87
hiatus hernia	12.6028	0.0551597	0.972485	12.6028	0.0844167	2.29604	0.993434	35.0683	53.5989	77.6362	96.7841	128.512	168.901	240.281	32.7048	50.1131	74.9416	107.955	146.967	184.144	205.316	37.0771	51.6064	71.5785	98.4671	133.598	177.659	230.116
sciatica	12.6245	0.0246885	0.790361	12.6245	0.0662836	4.45143	0.931774	18.616	27.9165	32.1173	32.7216	43.3649	78.568	128.07	14.4152	22.0992	33.0564	47.6151	64.7957	81.1387	90.4368	18.6144	23.7749	30.9145	40.8543	54.83	74.7855	103.997
cervical spondylosis	11.8541	0.0119523	0.934207	11.8541	0.0140991	1.51541	0.96641	11.078	18.273	23.2881	25.6157	32.3342	34.8698	42.338	11.0902	15.9801	22.1991	29.2141	35.5464	38.74	36.4177	12.2575	16.3942	21.4211	27.0996	32.8247	37.57	40.0679
appendicitis	10.7741	0.00239506		10.7741	0.00638198	3.81494		6.86916	5.46429	5.37911	3.55806	5.35374	4.77464	6.07039	3.92695	5.03458	6.06813	6.70791	6.58699	5.52835	3.80297	5.25001	5.30381	5.36009	5.38341	5.34141	5.21025	4.98451
inguinal hernia	13.1129	0.0216248	0.987588	13.1129	0.0331647	2.07855	0.994799	9.90589	16.5211	20.3453	31.4603	48.2152	66.1382	87.4636	9.28248	14.7115	22.8747	34.5178	49.7384	66.8861	81.4587	10.1658	15.0349	22.1288	32.2622	46.3255	65.0775	88.8134
back pain	11.5969	0.00829566	0.000723535	11.5969	0.0209496	6	0.706085	12.2778	15.8876	17.4778	12.597	17.2551	22.1569	36.2065	8.90897	12.5323	16.9111	21.475	25.0018	25.8073	22.7166	12.036	13.4252	15.2115	17.4615	20.2847	23.8735	28.6
arthritis (nos)	14.2104	0.0323088	0.99757	14.2104	0.0400122	1.2617	0.997941	6.52774	12.5262	19.7108	30.6863	48.2757	76.3903	116.262	6.80656	11.5161	19.2829	31.7405	50.819	77.8818	111.68	6.96485	11.588	19.135	31.1942	49.8272	77.1856	114.449
tonsiltis	10	0.000357507		10	0.000969738	1.63757	0.143415	2.78414	0.629589	0.715974	0.284046	1.10513			0.789452	0.897793	0.935211	0.865751	0.686358			1.19179	1.04236	0.875941	0.697679	0.518875
