# Supplementary material for: Senescent cells and the incidence of age‐related diseases
Source: Aging Cell. 2021 Feb 8;20(3):e13314. doi: 10.1111/acel.13314 (PMC7963340; doi:10.1111/acel.13314)
Supplement: Supplementary file 5 — File S4 [file ACEL-20-e13314-s006.xls]

## Sheet: Sheet1
ICD10	Xc_2p_model	s_2p_model	R2_2p_model	Xc_3p_model	s_3p_model	sigma_3p_model	R2_3p_model	rate_exp_38_5	rate_exp_43_5	rate_exp_48_5	rate_exp_53_5	rate_exp_58_5	rate_exp_63_5	rate_exp_68_5	rate_2p_38_5	rate_2p_43_5	rate_2p_48_5	rate_2p_53_5	rate_2p_58_5	rate_2p_63_5	rate_2p_68_5	rate_3p_38_5	rate_3p_43_5	rate_3p_48_5	rate_3p_53_5	rate_3p_58_5	rate_3p_63_5	rate_3p_68_5
hypertension	13.9613	0.905195	0.972228	13.9613	0.905179	0.000305562	0.972227	161.927	431.442	739.431	1359.59	1893.29	2827.21	4136.64	228.733	386.463	650.437	1087.64	1799.15	2923.47	4614.63	228.732	386.462	650.435	1087.64	1799.15	2923.48	4614.69
essential hypertension	13.8624	0.0191942	0.97582	13.8624	0.0191887	0.000347512	0.975819	4.32998	8.33242	16.7492	25.496	33.3326	40.7745	75.276	5.07821	8.42402	13.7971	22.135	34.361	50.6821	69.2743	5.07827	8.42402	13.797	22.1347	34.3607	50.6823	69.275
gestational hypertension/pre-eclampsia	10	0.00132421		10	0.00387331	7.22327e-05	0.566557	14.5767	4.59035	0.504438					2.92521	3.32703	3.46612					5.61068	3.44818	1.74399
angina	16.5522	0.274445	0.966786	16.5522	0.274446	0.000887152	0.966785	7.82779	26.32	52.3159	108.382	178.69	289.638	408.998	12.1534	23.1315	43.9422	83.1793	156.422	290.654	528.666	12.1533	23.1314	43.942	83.1792	156.422	290.656	528.674
heart attack/myocardial infarction	15.798	0.0879528	0.978379	15.798	0.0879447	0.000405348	0.978378	4.57965	13.2442	25.6817	44.7092	77.2015	129.155	176.216	6.45564	11.8509	21.6749	39.3845	70.7486	124.609	212.366	6.45565	11.8508	21.6748	39.3843	70.7484	124.61	212.369
heart arrhythmia	13.9812	0.022664	0.975529	13.9812	0.0487296	2.64135	0.983747	5.49771	12.1961	13.7453	21.0012	35.0956	57.6424	90.5678	5.54858	9.26738	15.2954	24.7592	38.852	58.0783	80.7249	6.13852	9.49385	14.7757	23.0841	36.1031	56.369	87.6659
heart valve problem/heart murmur	13.9563	0.0200128	0.968926	13.9563	0.0424672	2.71896	0.988317	6.35008	8.3612	11.8732	21.1818	28.0267	48.8676	87.2653	4.97971	8.3052	13.6849	22.1097	34.6132	51.5907	71.4443	5.64913	8.63618	13.2952	20.5609	31.857	49.3239	76.1668
stroke	14.9538	0.0715078	0.996996	14.9538	0.119586	1.9268	0.997731	9.49739	17.1159	25.5983	50.6757	82.8863	128.372	228.453	9.21763	16.2257	28.3765	49.0802	83.3258	137.213	215.271	9.58958	16.3621	27.9423	47.633	80.7649	135.587	224.135
pulmonary embolism +/- dvt	12.4823	0.0187034	0.819416	12.4823	0.0519917	4.74371	0.966535	18.3563	17.6778	21.9316	30.4453	42.4047	55.2442	89.9712	11.9197	18.0803	26.7064	37.8829	50.5811	61.856	66.9592	15.4088	19.3422	24.7375	32.1828	42.5701	57.322	78.8824
deep venous thrombosis (dvt)	12.2991	0.034039	0.803938	12.2991	0.0993795	5.28513	0.97647	34.4687	38.9403	43.7023	63.244	71.1713	105.995	160.176	24.291	36.3575	52.8707	73.5978	96.0149	114.073	119.123	31.7195	38.8425	48.5203	61.7393	80.0161	105.815	143.46
asthma	11.3482	0.136919	0.603477	11.3482	0.197733	2.75047	0.925359	200.542	288.602	270.505	340.094	356.314	435.571	447.225	171.932	238.092	315.614	392.327	444.444	442.143	370.017	214.735	250.061	290.328	333.961	378.014	418.098	449.111
emphysema/chronic bronchitis	14.5416	0.0472962	0.984667	14.5416	0.0472853	0.000785679	0.984667	6.84471	17.8521	21.028	39.7082	65.6002	109.373	147.886	8.01074	13.7999	23.5719	39.6971	65.3128	103.506	154.791	8.01084	13.7999	23.5717	39.6967	65.3123	103.506	154.792
gastro-oesophageal reflux (gord) / gastric reflux	14.2983	0.220265	0.996292	14.2983	0.220218	0.000444876	0.996292	39.3044	82.742	132.195	209.646	337.839	528.758	791.424	43.9255	74.8298	126.392	210.473	342.403	536.5	792.874	43.926	74.8299	126.392	210.471	342.4	536.5	792.881
gastric/stomach ulcers	12.9667	0.01607	0.944118	12.9667	0.0412812	3.63635	0.981153	9.08186	11.8511	17.771	25.6424	34.1729	39.6089	78.8427	7.56711	11.8761	18.2569	27.175	38.5029	50.6983	60.1481	9.06864	12.3616	17.0921	23.9223	33.8373	48.3371	69.8144
irritable bowel syndrome	11.6563	0.0583315	0.802172	11.6563	0.0914611	3.06567	0.987857	73.8035	90.6124	114.464	133.548	146.655	171.8	214.198	60.9638	86.5099	118.037	151.997	180.018	189.606	170.695	75.7808	90.6331	108.601	129.717	153.659	179.643	206.558
cholelithiasis/gall stones	12.7023	0.0653793	0.967947	12.7023	0.11905	2.80555	0.994008	41.1206	60.0594	79.7415	114.436	156.389	188.074	297.514	36.452	56.2689	84.8893	123.605	170.541	217.299	247.373	42.3457	58.1643	80.2489	110.821	152.596	208.713	282.68
urinary tract infection/kidney infection	14.0648	0.0181173	0.930322	14.0648	0.0367256	2.71523	0.960274	5.59135	8.79051	8.64326	15.3195	23.915	44.0098	83.4695	4.19881	7.04561	11.6885	19.0331	30.0778	45.3518	63.7163	4.87236	7.45255	11.4784	17.7587	27.5251	42.6297	65.8453
kidney stone/ureter stone/bladder stone	11.843	0.00720474	0.675152	11.843	0.0194095	6	0.971637	8.75314	11.1542	12.0521	13.2478	18.0562	19.9237	29.7853	6.72486	9.67789	13.4234	17.6309	21.4008	23.2557	21.7878	8.88042	10.2615	12.0756	14.4447	17.5582	21.7314	27.5404
bladder problem (not cancer)	13.8015	0.0324987	0.962749	13.8015	0.071038	2.8455	0.987915	11.25	16.069	21.0902	32.0944	53.4018	78.0712	149.396	8.94903	14.7962	24.1461	38.5805	59.6063	87.4185	118.651	10.2955	15.4553	23.3927	35.6137	54.3992	83.1748	127.098
urinary frequency / incontinence	13.4598	0.0158302	0.966486	13.4598	0.0376181	3.06023	0.981892	5.66339	10.0896	13.4447	22.7073	25.2009	40.4435	72.7472	5.43828	8.80819	14.0408	21.821	32.593	45.8302	59.0099	6.22551	9.07132	13.3516	19.8037	29.5339	44.2031	66.3498
diabetes	15.8326	0.276869	0.997652	15.8326	0.276846	0.000694654	0.997652	18.1086	37.9918	66.322	134.154	228.98	386.096	639.427	19.87	36.5555	67.0353	122.224	220.594	391.178	673.307	19.8701	36.5554	67.0351	122.223	220.594	391.178	673.312
type 2 diabetes	15.348	0.0400224	0.983548	15.348	0.0400164	0.000351609	0.983547	3.33014	6.57659	14.3362	26.4458	41.4118	76.9599	87.1018	3.96697	7.12195	12.7202	22.5167	39.2533	66.7018	108.746	3.96699	7.12194	12.7201	22.5165	39.2531	66.702	108.748
hyperthyroidism/thyrotoxicosis	11.3535	0.0178808	0.850737	11.3535	0.0198151	1.22411	0.91091	23.4692	31.1718	40.8205	46.6481	42.3829	57.4904	46.8041	21.9779	30.1891	39.581	48.5162	54.0665	52.8806	43.6036	24.1488	30.9393	38.2712	45.1664	50.1116	51.3727	47.7826
hypothyroidism/myxoedema	12.3046	0.186589	0.973053	12.3046	0.189456	0.398225	0.973147	119.718	219.296	309.87	475.79	520.272	589.261	789.693	134.287	202.391	297.295	419.771	558.184	679.11	728.207	135.151	202.836	296.77	417.717	554.813	676.992	733.482
eye/eyelid problem	14.7577	0.048122	0.984234	14.7577	0.0859528	2.17175	0.990296	7.42158	15.0223	19.3909	31.7333	53.384	93.4883	176.79	7.06383	12.3075	21.2845	36.3494	60.7943	98.2875	150.683	7.58935	12.6049	20.9878	34.9444	57.9931	95.563	155.701
multiple sclerosis	10	0.00658583	0.853992	10	0.00790556	0.623634	0.893573	15.2551	20.558	20.5008	15.4442	12.5284	5.0536	4.76077	14.5771	16.5897	17.2949	16.0229	12.7112	8.27786	4.24007	17.8142	18.5512	17.7648	15.2928	11.5254	7.38733	3.91543
epilepsy	11.1563	0.00587761		11.1563	0.0184634	5.99997	0.632598	10.8768	12.3414	11.8929	12.8032	14.1919	12.2205	19.0983	7.99911	10.7454	13.7098	16.2513	17.3811	16.1739	12.5717	10.8534	11.4026	12.1189	12.9786	13.9707	15.1106	16.4743
migraine	10.1392	0.0269132	0.509685	10.1392	0.0649383	2.17831	0.806308	63.2446	86.0522	73.5179	59.5196	39.198	31.4328	32.8367	57.4282	67.1406	72.3047	69.6352	57.8204	39.689	21.5762	75.892	70.6746	64.2932	56.5067	47.4208	37.5498	27.7652
glaucoma	16.3999	0.133214	0.992407	16.3999	0.157154	1.04756	0.992442	5.6623	14.8245	25.6862	40.706	74.4132	143.541	285.803	6.53317	12.3443	23.2713	43.6877	81.3941	149.586	268.409	6.5844	12.3634	23.2043	43.453	80.9419	149.238	270.228
cataract	17	0.218379	0.923617	17	0.218379	6.85398e-05	0.923617	3.91512	9.82716	18.0599	46.6343	108.521	316.399	882.388	7.15761	13.9096	26.9961	52.2649	100.703	192.276	360.942	7.15761	13.9096	26.9961	52.2649	100.703	192.276	360.942
depression	11.4413	0.108056	0.691537	11.4413	0.143584	2.27167	0.884988	140.337	201.126	241.878	277.75	285.038	278.126	395.699	128.314	178.964	239.24	300.474	344.888	349.022	298.647	154.767	186.727	223.077	262.036	300.19	332.414	352.748
anxiety/panic attacks	12.036	0.0316665	0.926636	12.036	0.0426777	2.10011	0.973805	27.8358	43.5325	56.4573	66.4167	81.1165	90.9276	127.057	26.4614	38.7708	54.9622	74.1631	93.0853	105.404	103.763	30.4399	40.0655	52.1983	66.8914	83.689	101.366	117.867
back problem	11.8958	0.0284189	0.551119	11.8958	0.0773329	6	0.899598	33.9982	43.8883	49.6138	53.3578	63.0824	70.4257	139.287	25.7818	37.3192	52.1372	69.1007	84.8221	93.4351	88.9373	34.1626	39.7365	47.0961	56.7756	69.6013	86.9392	111.256
joint disorder	12.9682	0.0144345	0.957447	12.9682	0.0260932	2.62878	0.976351	6.91537	11.8484	18.0629	21.9775	29.7323	37.4179	67.8047	6.78991	10.657	16.3835	24.3875	34.5543	45.5001	53.9832	7.73767	10.9758	15.6092	22.1748	31.3417	43.8892	60.6784
muscle/soft tissue problem	12.5337	0.0231149	0.979513	12.5337	0.024051	0.625419	0.979911	12.7515	23.7097	35.5508	47.6624	57.6269	68.1513	90.6056	14.2757	21.7401	32.2648	46.0337	61.9088	76.3919	83.6117	14.4729	21.8373	32.1345	45.5499	61.1285	75.9202	84.9012
osteoporosis	17	0.433916	0.949227	17	0.433916	0.00020061	0.949227	6.57832	22.8946	50.5824	140.03	288.895	469.608	829.499	14.222	27.638	53.6408	103.849	200.096	382.05	717.186	14.222	27.638	53.6408	103.849	200.096	382.05	717.186
spine arthritis/spondylitis	12.5435	0.025633	0.91102	12.5435	0.0526556	3.36101	0.95655	17.5902	25.6581	35.8001	47.88	61.3967	61.8958	125.865	15.7384	23.987	35.6342	50.903	68.5621	84.7632	92.9901	18.913	24.947	33.2271	44.553	59.9747	80.8808	109.208
prolapsed disc/slipped disc	11.2943	0.0245707		11.2943	0.0672042	6	0.602539	39.1138	54.1407	55.541	51.2634	46.5488	60.5287	91.1544	31.2049	42.6172	55.4883	67.4359	74.3573	71.7745	58.2364	42.4508	45.5193	49.4442	54.2131	59.8768	66.6192	74.9333
iron deficiency anaemia	12.0311	0.015254	0.387934	12.0311	0.0448101	6	0.568804	12.1765	26.9761	38.0775	30.0201	20.3203	35.9374	90.4471	12.7643	18.6792	26.4364	35.5943	44.5526	50.2836	49.3252	16.8187	19.8614	23.9256	29.3577	36.6992	46.852	61.4534
pernicious anaemia	13.0138	0.0137708	0.912469	13.0138	0.034679	3.6603	0.975193	7.74484	11.1417	14.7459	18.0869	27.7821	34.4595	71.4779	6.29331	9.90739	15.2845	22.8469	32.5379	43.1192	51.566	7.68946	10.456	14.4239	20.1437	28.435	40.5467	58.4759
ovarian cyst or cysts	11.025	0.019187		11.025	0.054578	5.05683	0.151408	37.2686	46.6554	45.3387	39.9813	32.8603	45.08	60.2141	27.9795	37.0608	46.4857	53.958	56.2281	50.6716	37.8861	37.6993	39.1861	41.0613	43.1649	45.3549	47.5408	49.7692
uterine fibroids	10	0.0393434	0.707292	10	0.0534695	0.515663	0.815194	91.3539	151.344	181.339	116.256	50.9798	25.4287	25.7476	88.1726	100.741	105.473	98.1283	78.129	51.012	26.1686	128.379	129.75	119.236	97.0865	67.9904	39.6708	18.715
uterine polyps	11.7194	0.0117507	0.910922	11.7194	0.0118951	0.396882	0.911322	10.4948	18.6934	22.59	33.9134	35.661	29.4998	38.2195	11.7806	16.7686	22.9534	29.665	35.2956	37.418	34.0137	11.8916	16.82	22.8883	29.4472	34.988	37.2644	34.378
vaginal prolapse/uterine prolapse	13.4428	0.0400479	0.948831	13.4428	0.0940817	3.14384	0.982028	19.5814	20.2911	31.5603	50.417	74.1476	105.956	186.464	13.9207	22.5344	35.906	55.7898	83.3337	117.216	150.998	16.3521	23.5807	34.3776	50.5522	74.817	111.25	166.099
breast cysts	10.2275	0.00833651	0.600722	10.2275	0.0102885	1.13384	0.701369	15.3558	27.7079	25.7746	19.0183	12.4049	12.2334	9.56057	17.146	20.3011	22.2065	21.8058	18.5473	13.1107	7.3796	19.9634	20.9826	20.8876	19.4009	16.5193	12.6443	8.5339
allergy/hypersensitivity/anaphylaxis	11.9474	0.0116871	0.884924	11.9474	0.0179474	2.7515	0.974771	11.949	15.3192	20.9379	26.1917	28.2083	32.7803	46.5594	10.2697	14.9191	20.9295	27.8765	34.4275	38.2175	36.7418	12.3676	15.5336	19.4961	24.3291	30.0244	36.4484	43.338
allergy or anaphylactic reaction to food	11.3178	0.0065291	0.181415	11.3178	0.0123669	3.94074	0.782002	10.3456	11.3394	14.9741	13.8626	17.7335	14.5682	21.4367	8.16563	11.1652	14.5561	17.718	19.5779	18.9565	15.451	10.6603	11.7806	13.0957	14.5733	16.1673	17.8264	19.5237
allergy or anaphylactic reaction to drug	11.5901	0.0101887		11.5901	0.0256836	6	0.771312	17.8442	18.631	16.1586	17.3516	21.5733	30.1478	41.842	10.9864	15.4463	20.8301	26.4313	30.7426	31.6947	27.8559	14.8963	16.5872	18.76	21.4922	24.9123	29.2481	34.9417
hayfever/allergic rhinitis	11.3028	0.0402496		11.3028	0.106858	6	0.899698	68.4488	83.8796	74.866	84.4397	94.5164	118.769	126.348	51.015	69.8151	91.139	111.124	123.004	119.241	97.177	69.058	74.3557	81.123	89.3691	99.2107	110.99	125.573
pneumonia	12.9805	0.0209748	0.831003	12.9805	0.052198	3.85884	0.943495	14.9271	17.4125	19.3147	24.7354	38.8583	60.9037	111.901	9.79276	15.3855	23.682	35.3064	50.1247	66.1695	78.7502	12.4592	16.6345	22.5559	31.0016	43.1311	60.7243	86.6651
endometriosis	10	0.00849226	0.305633	10	0.0379347	0.000127302	0.986138	60.4804	63.675	43.946	16.1757	6.71814	1.79462		18.8103	21.4123	22.3279	20.6907	16.4176	10.6931		76.993	56.1778	34.5437	17.2159	6.6685	1.92583
muscle or soft tissue injuries	13.0079	0.0131921	0.951094	13.0079	0.0336584	3.5813	0.986231	6.58619	11.3289	14.1581	19.4367	24.8656	37.4253	61.876	6.05125	9.52245	14.6836	21.936	31.2182	41.3331	49.3749	7.22714	9.90563	13.7668	19.3599	27.5021	39.4354	57.1339
bronchitis	12.9996	0.00960788	0.79542	12.9996	0.0237223	3.86992	0.914047	6.6912	8.98823	7.86057	10.8533	16.6433	30.4218	50.2032	4.42959	6.96605	10.7332	16.0186	22.7684	30.0979	35.8836	5.67668	7.56915	10.2499	14.0688	19.5468	27.4849	39.1859
ear/vestibular disorder	13.3005	0.0202061	0.930958	13.3005	0.0487383	3.27879	0.967025	8.34874	14.9529	19.6157	27.2719	29.6674	56.3437	99.2823	7.69244	12.3379	19.4494	29.832	43.853	60.4543	75.9406	9.09655	12.896	18.5004	26.7965	39.1083	57.4302	84.8563
chronic sinusitis	11.6232	0.00784927	0.412164	11.6232	0.0199155	6	0.919859	11.5242	14.2551	11.977	15.2235	19.7173	23.2311	28.6365	8.30555	11.7128	15.8531	20.2064	23.6331	24.5328	21.7432	11.0983	12.4578	14.2114	16.4342	19.2466	22.8565	27.6585
headaches (not migraine)	11.5066	0.010429	0.312833	11.5066	0.0265073	6	0.751115	13.6211	19.9858	21.237	25.5658	21.6575	24.0901	41.6751	11.7793	16.4265	21.9339	27.4957	31.504	31.8859	27.4065	15.7472	17.4252	19.5758	22.2637	25.6004	29.7894	35.2358
tuberculosis (tb)	10.4372	0.000869375	0.115284	10.4372	0.00160583	2.20412	0.614139	2.08979	2.28958	2.11527	1.46337	2.28619	1.49416	1.20008	1.64809	2.01515	2.29246	2.36147	2.12854	1.61243	0.983821	2.13043	2.11789	2.06343	1.95083	1.7707	1.52617	1.23696
eczema/dermatitis	12.4783	0.0305827	0.889049	12.4783	0.0853096	4.61343	0.989705	25.0192	34.0151	36.5223	52.7605	67.4361	94.6782	140.787	19.5537	29.6644	43.8308	62.2062	83.1198	101.743	110.243	24.7734	31.3404	40.3852	52.9209	70.4775	95.4763	132.027
psoriasis	12.065	0.00976104	0.841203	12.065	0.0204809	4.09464	0.95031	10.2173	12.5288	13.0118	22.6968	24.6608	26.8612	40.663	8.0013	11.7393	16.6648	22.5197	28.3145	32.1368	31.7465	10.0759	12.3126	15.2371	19.0405	23.9739	30.3883	38.8347
malabsorption/coeliac disease	11.937	0.0113353	0.877419	11.937	0.0160278	2.37189	0.950277	10.4997	17.0334	21.6913	21.9998	28.9594	32.4342	44.1491	10.021	14.5445	20.3814	27.1096	33.4241	37.0267	35.5072	11.8123	15.092	19.1588	24.0253	29.565	35.4507	41.1498
diverticular disease/diverticulitis	16.3242	0.18843	0.996264	16.3242	0.188421	0.000669881	0.996264	8.41158	19.304	36.4419	68.2302	125.441	220.671	358.215	9.72326	18.3076	34.3892	64.3179	119.352	218.389	389.939	9.72327	18.3076	34.3891	64.3177	119.352	218.389	389.941
ulcerative colitis	11.3632	0.00662173		11.3632	0.0178595	6	0.700414	13.1825	12.7486	10.7589	13.0187	13.6778	19.9436	22.6644	8.08279	11.105	14.5623	17.8528	19.9017	19.4788	16.0833	11.0334	11.908	13.025	14.3903	16.0286	18.0051	20.4762
rheumatoid arthritis	12.31	0.0323884	0.961591	12.31	0.0442155	2.01907	0.986237	25.55	35.2167	48.1849	66.3483	87.5014	90.9806	134.945	22.9585	34.3897	50.054	69.7518	91.1177	108.433	113.469	25.8858	35.3933	47.9111	63.8253	83.0643	104.724	126.799
osteoarthritis	13.4314	0.355861	0.991438	13.4314	0.355782	0.000334405	0.991437	112.53	199.373	339.794	597.734	861.893	1098.53	1476.86	125.89	204.975	329.738	520.17	795.21	1156.79	1559.1	125.891	204.975	329.736	520.165	795.205	1156.79	1559.11
atrial fibrillation	17	0.0774959	0.964774	17	0.0774959	0.000186	0.964774	1.41525	5.17303	8.52078	16.2531	41.0752	89.7335	186.184	2.54001	4.93606	9.58006	18.5472	35.7364	68.2328	128.087	2.54001	4.93606	9.58006	18.5472	35.7364	68.2328	128.087
high cholesterol	16.2276	1	0.925585	16.2276	1	0.000209602	0.925585	24.4972	77.562	189.728	475.922	1012.78	2049.44	3478.79	55.1437	103.482	193.882	362.172	672.803	1237.25	2234.32	55.1437	103.482	193.882	362.172	672.803	1237.25	2234.32
hiatus hernia	13.9056	0.114579	0.996663	13.9056	0.114548	0.000236363	0.996662	26.5934	50.5458	85.9966	135.927	207.266	310.621	405.997	29.5317	49.179	80.9533	130.762	204.899	306.134	425.614	29.5321	49.1791	80.9527	130.76	204.897	306.134	425.617
sciatica	13.128	0.0287999	0.880392	13.128	0.0702983	3.5901	0.959831	17.0106	21.1796	26.7353	37.225	51.6309	71.2079	160.013	12.2472	19.4328	30.2584	45.7405	66.0587	89.0885	108.886	15.169	20.7801	28.8696	40.5907	57.6606	82.6882	119.81
cervical spondylosis	11.7913	0.0179791	0.811848	11.7913	0.0226194	1.86789	0.872696	17.8307	27.6659	33.9814	46.6465	47.1752	41.8123	71.8098	17.3098	24.8104	34.2491	44.7265	53.9054	58.0562	53.7839	19.8111	25.6184	32.585	40.4613	48.6045	55.9024	60.9138
chronic fatigue syndrome	10.2592	0.00996309	0.891368	10.2592	0.0103963	0.549511	0.903739	18.7462	27.4838	26.9249	27.8478	20.6691	13.3816	10.717	20.2703	24.1293	26.5665	26.2935	22.576	16.1361	9.1988	21.2644	24.4417	26.102	25.3106	21.6782	15.8978	9.67619
varicose veins	10.6125	0.00487516		10.6125	0.0125426	3.24893	0.224831	13.2602	10.459	11.1588	11.6833	9.6148	7.45214	10.7504	8.59914	10.789	12.6657	13.5565	12.7985	10.2447	6.66518	11.4843	11.3776	11.2137	10.9107	10.4019	9.65185	8.67615
appendicitis	11.0148	0.00233108		11.0148	0.00680434	5.04843	0.0190644	6.28746	5.21164	3.53598	5.50259	4.58367	4.19258	8.40326	3.40547	4.49903	5.62478	6.50318	6.74602	6.04957	4.50062	4.56424	4.73583	4.95322	5.19687	5.44957	5.70055	5.95571
back pain	12.3875	0.0101277	0.744745	12.3875	0.0288905	5.09445	0.928245	8.8372	12.3841	15.2656	14.463	21.1395	27.0571	53.6308	6.83652	10.2925	15.0672	21.1391	27.8415	33.4738	35.4892	8.97551	11.0692	13.9185	17.8177	23.2178	30.8502	41.9996
arthritis (nos)	13.795	0.0362604	0.995945	13.795	0.0362499	0.000174781	0.995944	9.33116	16.2399	27.2146	46.5809	72.0536	98.2723	123.535	10.0284	16.5755	27.041	43.1909	66.7046	97.7885	132.661	10.0286	16.5756	27.0408	43.1904	66.7041	97.7887	132.662
menorrhagia (unknown cause)	10	0.00406891	0.460913	10	0.0180076	1.00226	0.790437	18.9216	23.9012	24.3387	10.4759	3.0987	1.19296	2.38951	8.9976	10.2369	10.6686	9.88076	7.83647	5.10231	2.6132	24.6803	19.2454	13.8926	9.11394	5.3223	2.70702	1.17533
tonsiltis	10	0.000283051		10	0.000717617	2.1271	0.282387	0.754511	1.32457	0.605853	0.366532	0.326932	0.597297		0.62502	0.710789	0.740406	0.685408	0.54338	0.353691		0.806695	0.745141	0.67171	0.584355	0.484775	0.378873
osteopenia	17	0.0756264	0.965822	17	0.0756264	0.000104103	0.965822	1.41519	3.68228	10.123	24.4975	42.8562	78.6967	134.556	2.47873	4.81699	9.34896	18.0997	34.8743	66.5868	124.997	2.47873	4.81699	9.34896	18.0997	34.8743	66.5868	124.997
benign breast lump	10.169	0.00624269	0.364964	10.169	0.0155233	2.23302	0.738485	15.5138	17.6711	17.9063	14.2521	8.48175	6.86125	8.3688	13.0938	15.3493	16.5877	16.0514	13.4154	9.28951	5.10628	17.2914	16.1328	14.7263	13.0106	10.9995	8.79651	6.58808
