# Supplementary material for: Senescent cells and the incidence of age‐related diseases
Source: Aging Cell. 2021 Feb 8;20(3):e13314. doi: 10.1111/acel.13314 (PMC7963340; doi:10.1111/acel.13314)
Supplement: Supplementary file 6 — File S5 [file ACEL-20-e13314-s003.xls]

## Sheet: Sheet1
Cancer_Site	Slope	Xc_2p_model	s_2p_model	R2_2p_model	Xc_3p_model	s_3p_model	sigma_3p_model	R2_3p_model	rate_exp_32	rate_exp_37	rate_exp_42	rate_exp_47	rate_exp_52	rate_exp_57	rate_exp_62	rate_exp_67	rate_exp_72	rate_exp_77	rate_exp_82	rate_exp_87	rate_2p_32	rate_2p_37	rate_2p_42	rate_2p_47	rate_2p_52	rate_2p_57	rate_2p_62	rate_2p_67	rate_2p_72	rate_2p_77	rate_2p_82	rate_2p_87	rate_3p_32	rate_3p_37	rate_3p_42	rate_3p_47	rate_3p_52	rate_3p_57	rate_3p_62	rate_3p_67	rate_3p_72	rate_3p_77	rate_3p_82	rate_3p_87
Oral Cavity and Pharynx	5.69326	13.5895	0.0127472	0.971736	13.5983	0.012689	0.308036	0.97183	1.7937	3.1667	6.2706	12.6884	20.7857	30.2311	37.5606	43.1443	45.9267	45.1305	44.495	43.1088	2.32448	3.83208	6.26247	10.0902	15.892	24.1488	34.7302	46.0514	54.5455	55.9381	48.6289	35.6622	2.35323	3.8666	6.29731	10.1101	15.8636	24.0129	34.4101	45.5072	53.8834	55.4698	48.7004	36.3459
Lip	6.94519	14.1812	0.00144342	0.992715	14.4408	0.00141231	1.19049	0.999343	0.1891	0.3176	0.5531	0.8789	1.3537	2.022	2.9272	4.3382	5.6328	6.4256	7.4996	7.5382	0.172835	0.293896	0.496678	0.830812	1.36649	2.18706	3.35277	4.8141	6.29316	7.2689	7.25052	6.19201	0.198599	0.323934	0.525196	0.842703	1.32974	2.04517	3.02947	4.25803	5.58628	6.74117	7.41775	7.44153
Tongue	5.37477	13.4465	0.00299699	0.960906	13.4462	0.0029963	0.000178394	0.960903	0.4248	0.7642	1.53	3.1834	5.3943	8.1077	10.0167	10.7538	11.0438	10.1202	9.1875	8.3426	0.60451	0.988721	1.6017	2.55497	3.9766	5.95565	8.4117	10.9041	12.5609	12.4633	10.437	7.34892	0.60449	0.988683	1.60164	2.55488	3.97653	5.95568	8.41204	10.905	12.5621	12.4641	10.4368	7.34797
Salivary Gland	5.06422	13.5972	0.00146287	0.830656	14.2461	0.00139211	2.59062	0.999461	0.4667	0.6718	0.8477	1.1428	1.5754	2.0381	2.6062	3.3704	4.3542	5.2179	6.1829	7.4717	0.265263	0.437436	0.715053	1.15234	1.81516	2.75825	3.96634	5.25809	6.22667	6.38589	5.55428	4.07766	0.479756	0.641296	0.860596	1.15476	1.5424	2.04059	2.66019	3.40161	4.25557	5.21267	6.27104	7.42179
Floor of Mouth	6.72153	13.7424	0.000834738	0.839963	13.7421	0.000834548	2.92712e-05	0.83997	0.0323	0.1164	0.4319	1.1034	1.8382	2.8408	3.6096	3.773	3.5421	3.3874	2.6695	1.9809	0.136562	0.226962	0.374176	0.608823	0.969836	1.49383	2.18439	2.95694	3.59316	3.80082	3.42546	2.61525	0.13656	0.226957	0.374167	0.608809	0.969822	1.49383	2.18446	2.95712	3.59343	3.80099	3.42533	2.61487
Gum and Other Mouth	7.06894	14.1667	0.00212952	0.984576	14.2404	0.00210926	0.648962	0.985367	0.2226	0.4087	0.6567	1.548	2.5697	3.8429	5.0913	6.4853	7.8866	8.7063	9.9357	11.1744	0.257648	0.437792	0.739273	1.23553	2.03014	3.2454	4.96806	7.12074	9.2879	10.6992	10.6389	9.05413	0.268869	0.451348	0.75295	1.24289	2.01644	3.18267	4.81504	6.84368	8.91983	10.4086	10.6949	9.63873
Nasopharynx	2.1832	12.5658	0.000710053	0.829849	12.4374	0.00065667	1.26074	0.980507	0.3219	0.4694	0.7737	1.0247	1.3917	1.6413	1.7474	1.9717	1.7841	1.5485	1.3347	1.0569	0.264788	0.411182	0.628439	0.937109	1.34567	1.82597	2.28123	2.53921	2.42869	1.93479	1.26339	0.67801	0.357116	0.506079	0.704347	0.955485	1.25084	1.56025	1.82605	1.97127	1.93189	1.70163	1.34773	0.970386
Tonsil	4.58424	13.0241	0.00124269	0.797084	13.0238	0.00124238	5.68009e-05	0.797093	0.0885	0.2897	1.0186	2.3905	3.9266	5.2489	5.5908	5.1846	4.3738	3.4042	2.7233	1.7815	0.337219	0.538472	0.849357	1.31401	1.97219	2.8256	3.77696	4.57147	4.84124	4.34717	3.24934	2.02027	0.337207	0.53845	0.849323	1.31397	1.97216	2.82564	3.77716	4.57188	4.84173	4.34742	3.2492	2.01992
Oropharynx	7.06918	13.8672	0.000315623	0.851436	13.8669	0.000315545	2.91008e-05	0.851442	0.0132	0.0367	0.1211	0.3746	0.6872	1.0792	1.3839	1.5871	1.4123	1.2203	1.0654	0.8043	0.0472579	0.0790613	0.131282	0.215338	0.346255	0.539375	0.79976	1.10156	1.36761	1.48444	1.37816	1.08725	0.0472567	0.0790587	0.131277	0.215329	0.346244	0.539366	0.799766	1.1016	1.36767	1.48446	1.37806	1.08705
Hypopharynx	8.4213	14.3101	0.00076996	0.817567	14.3098	0.000769801	6.38862e-05	0.817574	0.0144	0.0582	0.2314	0.7798	1.5469	2.532	3.3779	4.2969	4.3347	3.7914	2.8131	1.9544	0.0840924	0.143934	0.244959	0.412941	0.685244	1.10834	1.72114	2.51134	3.3491	3.96297	4.06526	3.58131	0.084093	0.143934	0.244957	0.412937	0.685239	1.10834	1.72117	2.51145	3.34927	3.96307	4.06508	3.58081
Other Oral Cavity and Pharynx	7.26334	14.0274	0.000312011	0.916673	14.0271	0.000311936	7.78189e-05	0.916679	0.0203	0.0342	0.1063	0.2624	0.5019	0.8781	1.2096	1.3833	1.5623	1.3087	1.0833	1.0038	0.0416865	0.0703261	0.117839	0.195253	0.317655	0.501813	0.757035	1.06544	1.35859	1.52286	1.46727	1.20598	0.0416854	0.0703238	0.117835	0.195245	0.317644	0.501804	0.757038	1.06547	1.35865	1.52288	1.46718	1.20578
Digestive System	8.53853	14.7213	0.10407	0.992235	14.7211	0.104054	0.00021558	0.992234	6.4521	12.8517	25.8926	50.9154	96.4235	149.485	223.45	319.365	428.242	538.162	635.643	672.271	8.47418	14.8117	25.7835	44.5724	76.156	127.605	207.115	319.7	457.735	590.555	669.156	656.734	8.47412	14.8115	25.783	44.5716	76.1549	127.605	207.117	319.711	457.758	590.58	669.157	656.693
Esophagus	9.24866	14.8838	0.00487098	0.927115	14.8836	0.00487018	8.47208e-05	0.927117	0.1209	0.3568	1.0523	2.698	5.5447	9.6179	14.5553	19.2263	22.541	24.3305	24.6895	22.2756	0.352808	0.621315	1.08988	1.89899	3.27125	5.52871	9.05714	14.1246	20.4634	26.7806	30.8901	30.9981	0.35281	0.621314	1.08987	1.89897	3.27122	5.5287	9.05726	14.125	20.4643	26.7814	30.8896	30.9955
Stomach	8.23601	14.7066	0.0104637	0.997609	14.8668	0.0104442	0.826712	0.998486	0.7993	1.5511	2.7855	4.9369	8.0559	12.9957	19.9208	29.3556	40.6331	52.1115	63.1034	69.22	0.860592	1.5025	2.61167	4.50587	7.67675	12.8091	20.6623	31.6133	44.726	56.863	63.4027	61.2589	0.910158	1.56267	2.67216	4.53591	7.60334	12.4854	19.8491	30.0583	42.4953	54.9237	63.8489	66.3427
Small Intestine	6.51476	13.9608	0.00211535	0.990112	14.0537	0.00207903	0.78311	0.992143	0.2644	0.4656	0.9554	1.6106	2.5697	3.6184	4.8277	6.4492	7.8866	9.0724	9.9716	9.0272	0.29635	0.49823	0.831741	1.37246	2.22224	3.4907	5.22952	7.29639	9.20445	10.1843	9.66602	7.81309	0.316934	0.52278	0.85607	1.38498	2.19753	3.38286	4.97594	6.85591	8.64693	9.76982	9.75607	8.6012
Colon and Rectum	8.59513	14.7938	0.0615622	0.994786	14.7936	0.0615527	0.00034087	0.994785	3.865	7.4772	14.7279	28.3124	54.659	80.4414	122.082	180.446	248.322	318.771	382.361	403.102	4.75767	8.34371	14.5741	25.2834	43.3571	72.9288	118.861	184.317	265.301	344.49	393.497	390.111	4.75763	8.3436	14.5739	25.2829	43.3565	72.9284	118.863	184.323	265.314	344.504	393.498	390.087
Colon excluding Rectum	9.0649	15.0416	0.0453276	0.99724	15.0414	0.0453212	0.000139295	0.997239	2.5045	4.7393	9.2916	17.4824	33.7989	51.8157	82.1086	126.522	181.512	241.601	297.998	322.236	2.93206	5.20389	9.20428	16.1836	28.1679	48.1955	80.1654	127.456	189.232	255.217	304.877	317.923	2.93204	5.20384	9.20414	16.1833	28.1675	48.1952	80.1661	127.459	189.24	255.227	304.877	317.906
Cecum	10.1942	15.6296	0.0107511	0.99662	15.6294	0.0107499	0.000218018	0.99662	0.3506	0.7566	1.5677	3.0027	5.73	9.7221	15.9987	26.4884	41.6116	59.5596	77.7674	84.9013	0.455571	0.831463	1.51399	2.74552	4.94314	8.78948	15.3002	25.7153	40.8979	60.0009	79.143	92.2508	0.455572	0.83146	1.51398	2.74549	4.94309	8.78943	15.3003	25.7158	40.8991	60.0024	79.143	92.2472
Appendix	3.06273	12.8762	0.000680379	0.728966	12.8257	0.000618548	1.79466	0.992084	0.3051	0.4378	0.5867	0.8221	1.14	1.3019	1.5008	1.6465	1.7874	1.7421	1.7896	1.622	0.204676	0.323974	0.506009	0.773929	1.1458	1.61429	2.11323	2.49229	2.55723	2.2122	1.5852	0.941234	0.324888	0.441007	0.592677	0.784082	1.0138	1.26986	1.5251	1.7373	1.85971	1.8622	1.74862	1.55266
Ascending Colon	10.115	15.5919	0.00750304	0.997393	15.5917	0.00750221	0.00022298	0.997394	0.2656	0.5605	1.055	2.0013	4.2037	6.6981	11.509	18.9656	29.4621	41.1834	54.2032	58.4843	0.32668	0.59516	1.0817	1.95773	3.51714	6.23844	10.8276	18.132	28.7062	41.8787	54.8745	63.491	0.32668	0.595157	1.08169	1.95771	3.51711	6.23841	10.8276	18.1323	28.7071	41.8798	54.8745	63.4885
Hepatic Flexure	9.65171	15.3888	0.00230967	0.999209	15.3886	0.00230939	0.003089	0.999208	0.1089	0.1936	0.4158	0.6894	1.2746	2.189	3.4863	5.7937	9.0477	12.8091	16.2801	18.121	0.116388	0.210008	0.377879	0.676644	1.20145	2.10269	3.59178	5.8981	9.11233	12.9007	16.3173	18.149	0.116388	0.210006	0.377875	0.676634	1.20143	2.10267	3.5918	5.89823	9.11265	12.9011	16.3173	18.1482
Transverse Colon	9.21375	15.1851	0.00438294	0.999347	15.2984	0.00440185	0.643089	0.99952	0.2812	0.4352	0.7966	1.4284	2.6647	4.3331	7.0853	11.5461	17.1756	23.7624	30.7167	32.8052	0.255696	0.456902	0.813826	1.44154	2.52915	4.36606	7.33707	11.8083	17.7923	24.429	29.8062	31.8452	0.263139	0.466047	0.823091	1.44597	2.51642	4.30982	7.19013	11.5105	17.3314	23.9888	29.906	33.2087
Splenic Flexure	8.58211	14.8316	0.00162735	0.997195	14.8314	0.00162709	0.000800422	0.997194	0.0993	0.2125	0.3929	0.7026	1.2967	1.9448	3.161	4.7175	6.5167	8.6348	10.1212	10.0842	0.122363	0.214938	0.376014	0.653238	1.12156	1.88819	3.07864	4.77288	6.864	8.9024	10.1612	10.0788	0.122362	0.214934	0.376006	0.653223	1.12154	1.88817	3.07867	4.77303	6.86433	8.90274	10.1611	10.0781
Descending Colon	8.29042	14.6569	0.00286218	0.992988	14.6567	0.00286168	0.000192071	0.992988	0.1819	0.3682	0.771	1.4459	2.576	4.0081	6.2094	8.9396	12.218	14.5007	16.3459	15.6946	0.24393	0.424816	0.736468	1.26691	2.15125	3.57523	5.73887	8.72615	12.2499	15.427	17.0137	16.2422	0.243927	0.424809	0.736452	1.26688	2.15122	3.5752	5.73894	8.72647	12.2505	15.4276	17.0135	16.241
Sigmoid Colon	8.39442	14.6519	0.0129299	0.983842	14.6516	0.0129277	0.000135137	0.983843	0.7216	1.522	3.3103	6.6029	13.607	19.5393	29.6526	43.1237	55.9626	67.8703	72.255	65.4974	1.10599	1.92575	3.3379	5.74111	9.74759	16.1993	26.0047	39.5498	55.5401	69.9745	77.1983	73.707	1.10598	1.92573	3.33784	5.74101	9.74745	16.1992	26.0051	39.5513	55.5431	69.9775	77.1978	73.7013
Large Intestine, NOS	9.49398	15.472	0.00264788	0.97981	17	0.00303437	2.29198	0.996705	0.1903	0.253	0.3956	0.7871	1.3062	2.0795	3.5054	5.3008	7.73	11.5383	18.5186	35.0255	0.125681	0.227674	0.411356	0.739825	1.31998	2.32288	3.99397	6.61151	10.3174	14.7872	18.9755	21.449	0.172765	0.280092	0.456561	0.746775	1.22259	1.99725	3.24425	5.22129	8.30038	12.9994	19.9635	29.7757
Rectum and Rectosigmoid Junction	7.45716	14.2789	0.0167398	0.985941	14.2787	0.0167366	0.000211613	0.985939	1.3605	2.7378	5.4363	10.83	20.8601	28.6257	39.9733	53.9239	66.8107	77.17	84.3633	80.8663	1.86965	3.19539	5.42992	9.13899	15.1399	24.4432	37.8805	55.1419	73.327	86.4566	88.2867	77.3427	1.86962	3.19532	5.42978	9.13877	15.1397	24.4431	37.8813	55.1447	73.332	86.4613	88.2863	77.3361
Rectosigmoid Junction	8.02028	14.4855	0.00502709	0.981769	14.4853	0.00502618	0.000134547	0.98177	0.3099	0.6566	1.456	2.8933	5.5558	8.4776	12.083	17.1591	21.7777	24.9953	26.3115	23.778	0.484367	0.83641	1.43699	2.44776	4.11042	6.74265	10.6529	15.8824	21.7564	26.5949	28.3289	26.0186	0.484363	0.836397	1.43696	2.44771	4.11036	6.74263	10.6531	15.8831	21.7576	26.5961	28.3287	26.0164
Rectum	7.24123	14.2078	0.0117531	0.985619	14.2075	0.0117509	0.00173964	0.985616	1.0506	2.0812	3.9804	7.9366	15.3043	20.148	27.8904	36.7648	45.033	52.1746	58.0518	57.0884	1.38104	2.35173	3.98062	6.67051	10.9951	17.6446	27.1414	39.1416	51.447	59.8109	60.0943	51.7156	1.38102	2.35167	3.98051	6.67034	10.9948	17.6445	27.1421	39.1436	51.4506	59.8142	60.0941	51.7112
Anus, Anal Canal and Anorectum	5.38238	13.5406	0.00158178	0.930423	13.6463	0.0015182	1.04515	0.943331	0.2094	0.4757	1.0994	1.8118	2.6394	3.3257	3.7988	4.4337	4.8989	4.8602	5.7878	6.2818	0.298536	0.490795	0.799577	1.28365	2.01296	3.04229	4.34555	5.71279	6.69568	6.78263	5.81645	4.20413	0.343479	0.542331	0.847793	1.30452	1.95952	2.84054	3.91421	5.03401	5.92584	6.28275	5.95588	5.06756
Liver and Intrahepatic Bile Duct	7.67045	14.2838	0.00613055	0.955347	14.2836	0.00612936	0.000111911	0.955347	0.3817	0.835	1.6659	4.1542	8.6654	14.6424	18.8643	20.8779	24.0772	27.8315	28.3585	26.3306	0.682269	1.16627	1.98214	3.33647	5.5275	8.92344	13.826	20.1184	26.7389	31.5089	32.1629	28.174	0.682262	1.16625	1.9821	3.33639	5.52742	8.92343	13.8263	20.1194	26.7406	31.5104	32.1624	28.1713
Liver	7.49264	14.1883	0.00519329	0.946015	14.1881	0.00519226	0.000100818	0.946017	0.3339	0.7047	1.4614	3.7679	7.9609	13.4105	17.0658	18.3153	20.7177	23.4384	22.9119	20.1883	0.618708	1.05249	1.77945	2.97805	4.90119	7.85032	12.0464	17.319	22.6761	26.2414	26.2297	22.4491	0.618702	1.05247	1.77941	2.97799	4.90111	7.85033	12.0467	17.3199	22.6776	26.2427	26.2293	22.4467
Intrahepatic Bile Duct	8.63815	14.8561	0.000902021	0.992255	14.8559	0.000901874	0.000353466	0.992254	0.0479	0.1303	0.2045	0.3863	0.7046	1.2319	1.7984	2.5626	3.3595	4.3931	5.4467	6.1423	0.0666455	0.117206	0.205299	0.357143	0.614118	1.03571	1.69227	2.63044	3.79523	4.94185	5.66687	5.65014	0.0666446	0.117204	0.205294	0.357134	0.614105	1.0357	1.69229	2.63052	3.7954	4.94204	5.66684	5.64976
Gallbladder	10.4107	15.6908	0.00166444	0.987397	15.6907	0.00166427	6.9642e-05	0.987398	0.0383	0.1113	0.2489	0.4562	0.9183	1.6664	2.6466	4.3356	6.4873	9.1187	11.001	12.803	0.0674855	0.123522	0.225585	0.410362	0.741326	1.32315	2.31339	3.90876	6.25696	9.25217	12.3174	14.5073	0.0674857	0.123521	0.225584	0.410358	0.741319	1.32314	2.3134	3.90882	6.25712	9.25239	12.3174	14.5067
Other Biliary	9.58553	15.3092	0.00202201	0.994711	15.309	0.00202174	0.00055644	0.994711	0.0814	0.1708	0.397	0.6501	1.235	2.2052	3.6394	5.4298	7.7757	10.2085	13.3174	15.5617	0.107896	0.193946	0.3476	0.6198	1.0954	1.9069	3.2367	5.27359	8.06846	11.2872	14.0776	15.4143	0.107895	0.193944	0.347595	0.619789	1.09539	1.90689	3.23671	5.2737	8.06874	11.2876	14.0775	15.4136
Pancreas	9.75295	15.2955	0.0145658	0.981036	15.2953	0.0145639	6.01243e-05	0.981036	0.4607	1.0843	2.406	5.3771	10.738	18.7438	29.7866	44.3211	59.5569	74.5316	88.972	98.6084	0.784955	1.41011	2.52568	4.50065	7.94911	13.8289	23.457	38.1924	58.3908	81.6185	101.697	111.22	0.784956	1.4101	2.52566	4.5006	7.94902	13.8289	23.4572	38.1933	58.3929	81.621	101.697	111.214
Retroperitoneum	4.66259	13.382	0.000465127	0.921386	13.6023	0.000430802	1.69538	0.992266	0.1556	0.1948	0.2974	0.3965	0.5225	0.7991	1.0395	1.2078	1.546	1.8178	1.8136	1.4226	0.0981811	0.160005	0.258172	0.409947	0.634604	0.944166	1.3226	1.69698	1.93033	1.88689	1.55351	1.07378	0.13994	0.203394	0.293173	0.416963	0.581289	0.787718	1.02719	1.27471	1.4901	1.6302	1.66859	1.60645
Peritoneum, Omentum and Mesentery	7.5313	14.2712	0.000437493	0.987171	14.271	0.000437397	0.000245549	0.987176	0.0383	0.0708	0.1238	0.2565	0.4275	0.7201	1.1862	1.7729	2.1885	2.4112	2.1188	1.5688	0.0491261	0.0839194	0.14252	0.239694	0.396693	0.639595	0.989376	1.43664	1.90438	2.23707	2.27551	1.98597	0.0491251	0.0839169	0.142515	0.239685	0.396681	0.639584	0.989379	1.43668	1.90446	2.23712	2.27542	1.98571
Other Digestive Organs	9.20535	15.1893	0.000658938	0.992517	15.4883	0.000667864	1.0425	0.993861	0.0371	0.0582	0.1332	0.2551	0.4481	0.7093	1.1033	1.5097	2.3288	3.0971	4.1478	6.0691	0.0383253	0.0684965	0.122028	0.216192	0.37938	0.655053	1.10103	1.77237	2.67116	3.66847	4.47737	4.78556	0.0413286	0.0721405	0.125645	0.217769	0.37406	0.632747	1.0443	1.66018	2.50164	3.51127	4.52247	5.30248
Respiratory System	9.34927	14.8961	0.0691759	0.939959	14.8959	0.0691649	8.18306e-05	0.939962	1.9636	5.2682	14.1211	33.7041	70.082	125.008	200.938	292.095	369.266	405.312	385.204	287.23	4.968	8.75627	15.3758	26.8274	46.3021	78.4716	129.072	202.453	295.621	390.689	455.605	462.229	4.96804	8.75628	15.3757	26.8272	46.3018	78.4715	129.074	202.459	295.633	390.7	455.596	462.19
Nose, Nasal Cavity and Middle Ear	5.51408	13.6701	0.000828728	0.954007	13.987	0.000781676	1.62434	0.996462	0.1711	0.3226	0.4293	0.6311	0.9706	1.3504	1.8622	2.2839	2.5995	3.1434	3.4655	3.6229	0.142711	0.236265	0.387872	0.62811	0.995014	1.52237	2.20775	2.9578	3.54857	3.69657	3.27337	2.45113	0.192249	0.289528	0.432866	0.639433	0.927415	1.30991	1.78372	2.31524	2.83333	3.24382	3.46709	3.47212
Larynx	7.47748	14.0358	0.0037027	0.880612	14.0355	0.00370192	2.91679e-05	0.88062	0.14	0.4555	1.3914	3.1936	6.6483	10.8947	15.2228	18.5269	18.9891	17.097	13.8979	9.4062	0.491789	0.830041	1.39154	2.30705	3.75599	5.93877	8.96939	12.6417	16.1491	18.1403	17.5193	14.435	0.491789	0.830034	1.39152	2.30702	3.75595	5.9388	8.96966	12.6424	16.1502	18.141	17.5187	14.4331
Lung and Bronchus	9.70387	15.0539	0.0647141	0.933727	15.0537	0.0647044	8.07949e-05	0.93373	1.4754	4.3307	12.1457	29.6957	62.224	112.412	183.409	270.585	346.966	384.284	366.967	273.31	4.14956	7.36959	13.0443	22.9549	39.9955	68.5256	114.19	182.004	271.116	367.179	440.739	461.943	4.14961	7.36962	13.0443	22.9548	39.9952	68.5255	114.191	182.009	271.125	367.188	440.731	461.905
Pleura	7.37613	14.46	4.10364e-05	0.929814	15.4883	4.2032e-05	2.18979	0.955455	0.0108	0.0076	0.0081	0.0189	0.0222	0.0485	0.0723	0.1213	0.1663	0.2062	0.2514	0.2593	0.00402662	0.00694417	0.0119137	0.0202619	0.0339633	0.055591	0.0875907	0.130138	0.177498	0.21584	0.228538	0.208539	0.00583385	0.00884894	0.0134446	0.0203985	0.0307878	0.0460088	0.0677031	0.0975488	0.136958	0.186812	0.247105	0.316075
Trachea, Mediastinum and Other Respiratory Organs	3.22656	13.0187	0.000204588	0.299252	12.8909	0.000197786	3.0793	0.9148	0.1663	0.1518	0.1467	0.1647	0.2169	0.3017	0.372	0.5781	0.5447	0.5807	0.6225	0.6315	0.0557255	0.0889528	0.140256	0.216888	0.325347	0.465812	0.622113	0.752177	0.795544	0.713303	0.532305	0.33039	0.122945	0.147191	0.177529	0.214646	0.258892	0.309981	0.366781	0.427522	0.490805	0.557278	0.630288	0.713458
Bones and Joints	2.4706	12.8063	0.000691227	-0.509287	12.0064	0.000721955	3.48666	0.976968	0.5839	0.6111	0.6459	0.809	0.8803	0.9392	1.2266	1.3368	1.6406	1.7505	1.9213	1.9012	0.218286	0.344063	0.534838	0.813507	1.19642	1.67191	2.16656	2.52323	2.5496	2.16618	1.5209	0.883215	0.534746	0.606621	0.695	0.799871	0.920191	1.05333	1.1951	1.34128	1.49128	1.65302	1.84386	2.08202
Soft Tissue including Heart	4.12989	13.3056	0.00309857	0.620063	13.6742	0.00297463	3.04482	0.997027	1.497	1.7915	2.2755	2.7228	3.4437	4.3995	5.3506	6.6066	8.1018	10.5578	11.9527	12.8296	0.690241	1.12013	1.79894	2.84138	4.3711	6.4543	8.95699	11.3591	12.7367	12.2379	9.87866	6.68094	1.44619	1.79537	2.24695	2.82241	3.54259	4.42346	5.47206	6.68705	8.07158	9.65934	11.5277	13.7554
Skin excluding Basal and Squamous	3.64611	13.1184	0.0230892	0.557357	13.2248	0.0216704	2.73404	0.999323	11.5089	15.1189	18.9411	23.6131	28.7956	35.2645	42.8219	51.5264	60.343	68.2617	78.1385	83.1398	5.86836	9.42523	14.9661	23.3367	35.3656	51.2848	69.6032	85.8533	93.0118	85.7291	65.936	42.2516	11.8378	14.7918	18.5623	23.2824	29.041	35.829	43.483	51.6735	60.001	68.2093	76.3203	84.4341
Melanoma of the Skin	3.44141	13.0443	0.0210039	0.543007	13.0695	0.0195244	2.57054	0.999408	10.7479	14.1497	17.8767	22.2969	27.2709	33.2766	40.1583	47.547	54.6841	60.4685	66.5689	68.6882	5.62226	8.99111	14.208	22.0312	33.1651	47.7013	64.0814	78.0419	83.2414	75.3238	56.7387	35.5428	11.0334	13.8868	17.5136	22.0232	27.465	33.767	40.6754	47.7416	54.4266	60.3283	65.3457	69.5443
Other Non-Epithelial Skin	5.53148	13.8765	0.00201911	0.699148	16.0119	0.00239335	4.72352	0.993117	0.761	0.9691	1.0644	1.3162	1.5247	1.9879	2.6636	3.9795	5.6589	7.7932	11.5697	14.4516	0.300335	0.502707	0.835213	1.37084	2.20592	3.43941	5.10571	7.04268	8.75948	9.52815	8.86731	7.01364	0.736004	0.882926	1.08097	1.34645	1.7027	2.18389	2.84276	3.76822	5.12439	7.22976	10.6785	16.4218
Breast	4.8335	13.3352	0.0769475	0.926909	13.4456	0.072717	1.24374	0.95741	13.5133	31.7256	62.3054	98.0717	119.886	144.023	180.792	217.19	244.474	269.352	276.481	266.749	16.8122	27.3545	44.0798	69.9372	108.255	161.205	226.264	291.109	331.974	324.696	266.546	182.944	20.7679	31.7483	48.0148	71.4258	103.682	145.302	193.905	242.415	279.146	292.159	276.577	238.071
Female Genital System	4.53637	13.287	0.0329636	0.94445	13.4137	0.0307566	1.41692	0.995337	9.6171	14.1927	20.6487	30.99	46.9451	66.4203	84.447	96.3843	102.803	107.038	109.615	107.556	7.44418	12.0727	19.3788	30.5984	47.0697	69.5247	96.5522	122.563	137.536	132.144	106.513	71.8143	9.76591	14.5711	21.5063	31.2225	44.2477	60.6048	79.2364	97.4906	111.313	116.762	112.262	99.5326
Cervix Uteri	0.659828	12.3126	0.00498476	-23.096	9.03455	0.00779445	4.11572	0.802088	5.6635	7.0306	7.5234	7.5139	7.1312	7.3284	7.9313	8.5292	8.3889	8.5801	8.7146	9.2666	2.21097	3.37759	5.06646	7.39008	10.3325	13.5666	16.2702	17.2186	15.4939	11.4927	6.92603	3.4068	6.32506	6.53645	6.83097	7.17211	7.52279	7.84408	8.10068	8.27469	8.38618	8.50907	8.75832	9.23724
Corpus and Uterus, NOS	5.94703	13.625	0.0149379	0.963962	13.6247	0.0149346	0.000249414	0.963963	1.6812	3.5767	6.8425	12.8808	24.9149	39.7143	51.4717	57.7485	58.0501	55.6967	52.2041	44.0727	2.65648	4.38791	7.18614	11.6066	18.3329	27.9553	40.38	53.8356	64.1957	66.3639	58.2201	43.1218	2.65641	4.38777	7.18591	11.6063	18.3326	27.9555	40.3815	53.8394	64.2014	66.368	58.2191	43.1165
Corpus Uteri	5.905	13.6018	0.0144866	0.962212	13.6015	0.0144833	5.7324e-05	0.962214	1.6298	3.4653	6.6824	12.5966	24.5001	39.2187	50.7894	56.9563	57.0651	54.409	50.3606	40.4631	2.61881	4.32027	7.06564	11.3942	17.9645	27.333	39.3727	52.3125	62.1151	63.8877	55.7227	41.0093	2.61875	4.32014	7.06542	11.3939	17.9642	27.3331	39.3741	52.3162	62.1207	63.8916	55.7216	41.0042
Uterus, NOS	6.64905	14.1793	0.000381887	0.899257	15.1884	0.000381918	2.39038	0.970129	0.0515	0.1113	0.1601	0.2842	0.4148	0.4956	0.6824	0.7923	0.985	1.2876	1.8435	3.6096	0.0457899	0.0778547	0.131557	0.22003	0.361838	0.578998	0.887365	1.27369	1.66428	1.92133	1.91538	1.63478	0.0728828	0.105416	0.15295	0.221884	0.320576	0.459164	0.648684	0.89952	1.22006	1.61675	2.09351	2.64474
Ovary	5.33102	13.5689	0.00880273	0.957905	13.7671	0.00832476	1.37314	0.987925	1.7758	2.8213	5.069	8.7369	12.2485	15.7485	20.1334	23.7916	27.9422	31.6019	34.6252	35.0454	1.62868	2.68189	4.37713	7.04196	11.0712	16.786	24.0737	31.8091	37.514	38.2773	33.0883	24.1194	2.05078	3.14834	4.78866	7.17805	10.5269	14.9593	20.3485	26.1213	31.1943	34.2785	34.5291	32.0217
Vagina	6.99731	14.2546	0.000501656	0.968872	14.8317	0.000492718	1.7313	0.992845	0.061	0.1253	0.183	0.325	0.475	0.6878	0.9353	1.2826	1.471	2.2471	2.6276	3.4168	0.0570045	0.0972953	0.165086	0.27737	0.458522	0.738281	1.14014	1.65213	2.18441	2.55805	2.59263	2.2537	0.074832	0.116978	0.182219	0.281795	0.430459	0.645237	0.941284	1.32386	1.77837	2.26507	2.72503	3.09574
Vulva	6.74138	14.2364	0.00164585	0.915096	15.4584	0.00168344	2.60282	0.990833	0.2501	0.458	0.7549	1.1019	1.4297	1.9017	2.4957	3.2723	4.8533	6.8085	9.2833	13.3547	0.189464	0.323081	0.547654	0.919152	1.51761	2.44004	3.7616	5.43901	7.17206	8.3715	8.45245	7.31626	0.315736	0.449259	0.643035	0.922945	1.32366	1.8893	2.67263	3.7335	5.14006	6.9766	9.34339	12.3127
Other Female Genital Organs	5.28246	13.5764	0.000593378	0.947569	13.8215	0.000558479	1.51048	0.983792	0.1855	0.1809	0.2759	0.4314	0.7457	1.0397	1.4795	1.76	2.0972	2.104	2.1607	2.3997	0.109186	0.179851	0.293627	0.472522	0.743068	1.12684	1.6163	2.13592	2.51954	2.57201	2.22529	1.62429	0.143192	0.216699	0.325127	0.481171	0.697633	0.982108	1.32763	1.70171	2.04266	2.2756	2.34683	2.25026
Male Genital System	8.75221	14.704	0.0644533	0.934422	14.7037	0.0644423	8.67444e-05	0.934428	6.7668	5.9893	7.5046	18.0874	54.0826	119.8	213.85	331.683	402.166	399.298	334.347	247.851	5.31269	9.27637	16.1287	27.8412	47.4789	79.3491	128.328	197.102	280.343	358.744	402.787	391.659	5.31275	9.27639	16.1286	27.841	47.4786	79.3492	128.33	197.109	280.355	358.755	402.777	391.621
Prostate	15.0056	17	0.0651854	0.779782	17	0.0651855	0.000227133	0.779782	0.0455	0.2897	3.0411	14.6999	51.5921	117.724	211.703	329.28	399.465	395.974	331.013	244.174	1.02797	1.9991	3.88526	7.54195	14.6063	28.1614	53.8356	101.289	185.159	322.298	520.348	760.493	1.02797	1.9991	3.88526	7.54195	14.6063	28.1614	53.8356	101.289	185.159	322.298	520.348	760.493
Testis	-6.01692	10.9268	0.0012346	0.0324545	8	0.00292241	2.13028	0.816426	6.6663	5.5971	4.232	3.0406	1.957	1.2211	0.9141	0.6865	0.4631	0.4629	0.3771	0.3191	1.33981	1.82889	2.40183	2.98399	3.42751	3.53186	3.14602	2.32433	1.37007	0.627861	0.222819	0.0622082	3.53221	3.31173	3.06607	2.77347	2.42411	2.02313	1.59274	1.16991	0.796377	0.503244	0.298971	0.170359
Penis	7.50286	14.377	0.000433771	0.989481	14.5133	0.000429704	0.824996	0.990866	0.0407	0.0658	0.179	0.2565	0.399	0.6231	0.8822	1.2749	1.6308	2.1461	2.1787	2.5061	0.045165	0.0775662	0.132486	0.224226	0.373774	0.6078	0.950047	1.39757	1.88276	2.25537	2.3468	2.10038	0.0481118	0.0811173	0.136037	0.226029	0.369809	0.590341	0.907384	1.31928	1.77634	2.16887	2.36613	2.29775
Other Male Genital Organs	7.28231	14.2921	0.000154525	0.991759	14.4489	0.000152553	0.903306	0.993912	0.0144	0.0367	0.0525	0.0904	0.1346	0.2316	0.3508	0.4413	0.6067	0.7154	0.7781	0.8509	0.0170948	0.0292329	0.0497023	0.0836951	0.138713	0.224026	0.347257	0.505536	0.672269	0.792768	0.810015	0.710475	0.0184806	0.030891	0.0513429	0.0844999	0.13684	0.216014	0.32803	0.470919	0.626215	0.756335	0.818818	0.792592
Urinary System	8.27453	14.6272	0.0391381	0.993562	14.627	0.0391315	0.00016895	0.993563	2.5368	5.3049	10.609	19.6251	34.6491	56.7575	87.421	127.278	165.8	203.013	225.605	216.395	3.40804	5.92758	10.2631	17.6337	29.9092	49.6588	79.6513	121.053	169.882	213.854	235.611	224.455	3.40801	5.9275	10.2629	17.6334	29.9087	49.6586	79.6525	121.058	169.892	213.864	235.61	224.439
Urinary Bladder	9.67913	15.2805	0.0250295	0.990505	15.2803	0.0250262	0.000281351	0.990506	0.9848	2.0331	4.01	8.1422	16.2131	29.6438	49.8243	78.4407	108.383	138.4	160.904	161.367	1.36355	2.44782	4.38128	7.80161	13.769	23.935	40.5649	65.9863	100.779	140.699	175.061	191.127	1.36356	2.44781	4.38124	7.80153	13.7689	23.9349	40.5652	65.9878	100.782	140.703	175.06	191.117
Kidney and Renal Pelvis	6.2733	13.8121	0.0133728	0.98703	13.8118	0.01337	0.000341818	0.987027	1.5209	3.1984	6.4658	11.2089	17.8391	25.968	35.4943	45.165	52.189	57.6324	56.4537	47.1238	2.08266	3.47453	5.75239	9.40498	15.068	23.3736	34.4834	47.204	58.1578	62.5318	57.3991	44.6933	2.08261	3.47442	5.7522	9.4047	15.0678	23.3736	34.4845	47.2071	58.1627	62.5357	57.3986	44.6887
Ureter	11.7816	16.3584	0.00077683	0.970164	16.3583	0.000776779	0.00120299	0.970165	0.0132	0.0266	0.0444	0.1152	0.3119	0.6572	1.3244	2.4439	3.4573	4.6077	5.4287	4.5336	0.0194658	0.0367555	0.0693142	0.13041	0.244316	0.454193	0.832804	1.49074	2.56326	4.13849	6.11211	8.08536	0.0194661	0.0367559	0.0693147	0.13041	0.244316	0.454193	0.832805	1.49075	2.56328	4.13849	6.11203	8.08507
Other Urinary Organs	9.39899	15.2196	0.000448716	0.994509	15.2194	0.000448649	0.000664147	0.994508	0.0179	0.0468	0.0888	0.1589	0.285	0.4884	0.778	1.2284	1.7711	2.3733	2.8191	3.3703	0.0255366	0.0457064	0.0815507	0.144715	0.254407	0.440179	0.741697	1.19759	1.81176	2.49978	3.06766	3.29882	0.0255361	0.0457051	0.0815481	0.14471	0.254399	0.440169	0.74169	1.1976	1.8118	2.49984	3.06762	3.29862
Eye and Orbit	4.9225	13.4514	0.000880538	0.951118	13.6547	0.000822921	1.51968	0.99735	0.2573	0.3353	0.4844	0.7536	1.1289	1.5479	1.9281	2.6246	2.9485	3.1265	3.4116	2.9648	0.176993	0.289556	0.469193	0.748641	1.16555	1.74619	2.46727	3.19988	3.68834	3.66257	3.07016	2.16436	0.236035	0.352862	0.522598	0.762735	1.08934	1.50858	2.00305	2.51765	2.95885	3.2234	3.24899	3.04547
Brain and Other Nervous System	3.50258	13.0268	0.00652136	0.759562	13.0733	0.0059393	1.96887	0.976186	3.4558	3.9764	4.8147	6.1219	8.257	10.9432	13.9983	17.2133	20.1437	21.3891	20.3741	15.5418	1.76655	2.82151	4.45189	6.89018	10.3472	14.8356	19.8497	24.0538	25.5074	22.9358	17.1659	10.6853	2.90767	3.92311	5.25799	6.96355	9.05435	11.4684	14.024	16.4037	18.2133	19.133	19.0668	18.1518
Brain	3.57699	13.0471	0.00617766	0.780839	13.1082	0.00562811	1.93211	0.97589	3.2057	3.6779	4.4567	5.7036	7.8152	10.4008	13.3776	16.5114	19.2924	20.5139	19.572	14.8039	1.64986	2.63825	4.16822	6.46094	9.72011	13.9673	18.7394	22.7859	24.2641	21.9264	16.5033	10.3366	2.67328	3.63333	4.90319	6.53558	8.54853	10.8858	13.3725	15.697	17.4668	18.3575	18.2667	17.329
Cranial Nerves Other Nervous System	2.24695	12.7014	0.000338592	-0.218551	12.2171	0.000323456	2.63494	0.976502	0.2501	0.2986	0.3579	0.4183	0.4417	0.5423	0.6207	0.702	0.8513	0.8753	0.802	0.7379	0.114982	0.180074	0.27789	0.419099	0.610089	0.841881	1.074	1.22676	1.21072	1.00058	0.68094	0.382235	0.24358	0.29128	0.348842	0.416049	0.491199	0.570396	0.647232	0.713604	0.76228	0.790466	0.801169	0.799899
Endocrine System	0.143205	12.1188	0.00939454	-5.84046	10.9153	0.00991365	2.38817	0.973594	10.1101	12.3	13.7981	15.3267	16.7213	16.7703	16.9213	17.7295	16.5298	15.0729	13.048	10.4232	4.75248	7.16563	10.5874	15.169	20.7521	26.5251	30.7672	31.2498	26.7617	18.7393	10.5879	4.85686	10.5656	11.9392	13.4389	14.963	16.3551	17.4054	17.8799	17.5911	16.4962	14.7621	12.712	10.6631
Thyroid	-0.043369	12.0745	0.00877477	-6.38895	10.7577	0.0094908	2.42067	0.97116	9.8361	11.8952	13.272	14.6285	15.8679	15.6785	15.5565	16.1656	14.8762	13.4571	11.5517	9.3264	4.5732	6.87376	10.1193	14.4354	19.6439	24.9441	28.6986	28.8595	24.4222	16.8681	9.38649	4.23572	10.3513	11.5734	12.8934	14.2108	15.3781	16.2043	16.4845	16.0649	14.9294	13.2494	11.3266	9.44454
Other Endocrine including Thymus	2.88305	12.808	0.000584696	0.790319	12.735	0.000532989	1.61368	0.994749	0.274	0.4049	0.5261	0.6982	0.8534	1.0918	1.3648	1.5639	1.6536	1.6159	1.4963	1.0968	0.18443	0.290728	0.45198	0.687565	1.01136	1.41356	1.83219	2.13443	2.1575	1.83382	1.28817	0.748454	0.276571	0.38233	0.5218	0.698759	0.910909	1.14461	1.37023	1.54312	1.61657	1.56551	1.40396	1.17665
Lymphoma	5.01228	13.5596	0.0243461	0.839432	14.151	0.0230672	2.49824	0.98903	9.2581	11.069	13.6649	17.5801	24.204	32.9408	44.48	61.186	79.8017	98.0162	110.022	103.627	4.53539	7.46578	12.1816	19.5941	30.8036	46.7098	67.012	88.5904	104.534	106.686	92.1883	67.1222	8.0367	10.8151	14.5945	19.6695	26.3537	34.9192	45.5024	58.0111	72.1204	87.4313	103.632	120.336
Hodgkin Lymphoma	0.608818	12.3429	0.00214442	-10.7827	8	0.00403904	4.73478	0.206878	3.9955	3.2022	2.8393	2.4633	2.5428	2.672	2.8783	3.6414	4.0737	4.5152	4.495	3.563	0.9316	1.42593	2.14366	3.13491	4.39676	5.79506	6.98303	7.43381	6.73759	5.04047	3.06717	1.52475	2.78569	2.83379	2.92177	3.03368	3.15526	3.27327	3.37765	3.46694	3.55678	3.68725	3.91957	4.31482
Hodgkin - Nodal	0.554273	12.3274	0.00207883	-11.2095	8	0.00391883	4.6847	0.157273	3.9189	3.1389	2.768	2.3905	2.4684	2.5948	2.8082	3.5175	3.9596	4.3426	4.2795	3.3636	0.912699	1.39556	2.0955	3.06016	4.28457	5.63525	6.77262	7.18653	6.48817	4.83199	2.92549	1.4464	2.72646	2.77163	2.85511	2.96101	3.07511	3.18412	3.2778	3.35427	3.42808	3.53699	3.7383	4.08816
Hodgkin - Extranodal	2.19674	12.8032	6.40779e-05	-1.75082	9.09172	0.00010705	5.99996	0.866459	0.0766	0.0633	0.0713	0.0729	0.0744	0.0772	0.0702	0.1239	0.1142	0.1725	0.2155	0.1994	0.0202781	0.0319561	0.0496636	0.0755195	0.111029	0.15509	0.200869	0.233787	0.236049	0.200376	0.140552	0.0815382	0.0617298	0.0644869	0.0686047	0.0739366	0.0804172	0.0880677	0.0970857	0.108077	0.122517	0.14348	0.17638	0.228898
Non-Hodgkin Lymphoma	5.74559	13.7799	0.0217554	0.939422	14.3004	0.0206913	1.96408	0.997524	5.2627	7.8669	10.8256	15.1168	21.6612	30.2688	41.6017	57.5447	75.728	93.5011	105.527	100.064	3.46682	5.77436	9.54349	15.5741	24.8997	38.5311	56.6822	77.3187	94.8431	101.422	92.4857	71.4645	5.11583	7.48357	10.9113	15.7925	22.5724	31.6548	43.2214	56.9854	72.0145	86.8369	99.8484	109.706
NHL - Nodal	5.84621	13.8052	0.0148402	0.955099	14.2552	0.0141191	1.79753	0.998364	3.3325	5.0278	7.2207	10.2265	15.0414	21.2883	29.3316	39.7687	52.401	64.5124	71.2195	66.9798	2.32258	3.87343	6.4104	10.4765	16.7771	26.0107	38.3492	52.4545	64.563	69.3346	63.5513	49.4013	3.24903	4.85668	7.22374	10.6458	15.4587	21.9613	30.2612	40.0591	50.4884	60.2121	67.8362	72.3675
NHL - Extranodal	5.54986	13.7495	0.00698513	0.897088	14.4261	0.00667341	2.33056	0.994919	1.9301	2.8391	3.6049	4.8902	6.6198	8.9804	12.2701	17.7759	23.327	28.9887	34.3079	33.0844	1.13712	1.89068	3.11861	5.07744	8.0945	12.4805	18.2743	24.7796	30.1742	31.9939	28.9066	22.1244	1.87604	2.6212	3.66636	5.11406	7.08097	9.67994	12.987	17.0009	21.6221	26.6828	31.9952	37.3282
Myeloma	8.97505	14.8967	0.00695832	0.975973	14.8965	0.00695722	0.000239844	0.975974	0.2633	0.6908	1.6592	3.3277	6.1385	10.3003	15.3631	22.9761	30.1372	36.8155	41.9692	36.694	0.499357	0.879956	1.54462	2.69331	4.64345	7.85564	12.8848	20.1247	29.2126	38.3213	44.3233	44.6128	0.499357	0.87995	1.5446	2.69327	4.6434	7.85561	12.885	20.1253	29.214	38.3227	44.323	44.6096
Leukemia	6.84517	14.2218	0.0150087	0.959881	15.0406	0.0149078	2.08042	0.996274	2.9149	3.8525	5.1538	7.667	12.0696	18.0524	27.3036	39.4719	54.8928	68.935	84.3334	93.4766	1.74606	2.97549	5.04046	8.4542	13.95	22.4157	34.5371	49.9107	65.7723	76.7038	77.3398	66.8098	2.52708	3.79885	5.70891	8.54771	12.6959	18.6062	26.7347	37.4094	50.6724	66.1862	83.2237	100.633
Lymphocytic Leukemia	7.82773	14.529	0.00702557	0.995953	14.7012	0.00698276	0.888343	0.997398	0.761	1.0805	1.7991	3.3233	6.0197	9.8011	14.8635	20.8212	27.5704	33.0031	39.186	43.6206	0.656166	1.13555	1.95547	3.33947	5.62419	9.25771	14.6885	22.0151	30.3567	37.4062	40.2168	37.3178	0.702813	1.19173	2.01139	3.36664	5.5567	8.96696	13.9745	20.6873	28.5161	35.876	40.5987	41.1414
Acute Lymphocytic Leukemia	2.72699	12.9037	0.000578853	-0.4055	11.9379	0.000646828	4.11623	0.966975	0.5265	0.5061	0.4764	0.5626	0.7172	0.8081	1.0204	1.1329	1.2818	1.4475	1.8136	1.8812	0.170834	0.270852	0.423822	0.649619	0.964239	1.36278	1.791	2.12258	2.19085	1.90857	1.37851	0.825619	0.446326	0.496367	0.559693	0.63662	0.727331	0.8317	0.949672	1.08282	1.23781	1.43137	1.69269	2.05654
Chronic Lymphocytic Leukemia	10.3113	15.5117	0.00595378	0.959282	15.5116	0.00595306	0.000108959	0.959282	0.1209	0.3049	0.911	2.166	4.5742	8.0646	12.8164	18.2843	24.6643	29.6367	35.0501	39.1868	0.27462	0.498421	0.902317	1.62624	2.90824	5.13153	8.85135	14.7102	23.0691	33.2653	42.9943	48.9884	0.274622	0.498421	0.902312	1.62623	2.90821	5.13151	8.8514	14.7105	23.0698	33.2661	42.9941	48.9859
Other Lymphocytic Leukemia	4.99818	13.5149	0.000573096	0.873619	13.8598	0.000533105	1.90963	0.968154	0.1137	0.2695	0.4118	0.5947	0.7283	0.9284	1.0268	1.4039	1.6243	1.9188	2.3223	2.5526	0.11014	0.180815	0.294115	0.471337	0.737584	1.11191	1.5832	2.07309	2.41794	2.43517	2.07455	1.48871	0.165828	0.237687	0.3389	0.478495	0.665123	0.903688	1.18998	1.50497	1.81356	2.07295	2.24835	2.32343
Myeloid and Monocytic Leukemia	5.98428	13.9506	0.00691614	0.876719	15.0884	0.00694249	2.82271	0.988989	2.0211	2.543	3.1272	3.9967	5.5717	7.4972	11.222	16.6094	23.8032	31.0506	38.1984	38.861	0.976068	1.64017	2.73668	4.51336	7.30363	11.4652	17.1638	23.9268	30.1515	33.3156	31.5655	25.4607	1.77172	2.40259	3.28343	4.50657	6.18935	8.47295	11.5175	15.5	20.6341	27.2242	35.6917	46.4203
Acute Myeloid Leukemia	6.19329	14.0127	0.00418475	0.905539	15.0401	0.00416119	2.56681	0.986517	1.138	1.4094	1.7439	2.2928	3.2632	4.6042	7.0109	10.5009	15.3426	19.4913	23.3907	22.7609	0.565006	0.952482	1.59476	2.64021	4.29135	6.77201	10.2033	14.338	18.2482	20.4066	19.6061	16.0617	0.956193	1.33758	1.88025	2.64692	3.71716	5.18465	7.14924	9.70602	12.9425	16.9545	21.8508	27.6724
Acute Monocytic Leukemia	5.86051	13.8766	0.000257047	0.903503	14.6956	0.000249365	2.41981	0.994413	0.0658	0.0873	0.1359	0.1662	0.2454	0.2999	0.4443	0.6194	0.8024	1.1572	1.3587	1.3295	0.0382313	0.0639916	0.106316	0.174491	0.280769	0.43773	0.649714	0.896038	1.11422	1.21172	1.12744	0.891621	0.0635501	0.0890371	0.125072	0.175504	0.244955	0.338379	0.460134	0.612785	0.796432	1.00951	1.24966	1.51118
Chronic Myeloid Leukemia	5.43825	13.7803	0.00218421	0.79168	14.9691	0.00222309	3.31023	0.992353	0.7491	0.9957	1.1707	1.4372	1.9063	2.3847	3.3673	4.8595	6.5852	8.9756	11.3243	12.3909	0.347882	0.579339	0.957231	1.56141	2.49455	3.85594	5.66324	7.70832	9.43057	10.0568	9.14803	7.05564	0.715102	0.915215	1.18553	1.54875	2.03352	2.67504	3.5164	4.61388	6.05272	7.97756	10.6166	14.2411
Other Myeloid/Monocytic Leukemia	7.68073	14.688	0.000285419	0.908219	17	0.000337791	3.27966	0.976703	0.0682	0.0506	0.0767	0.1006	0.1567	0.2083	0.3996	0.6297	1.0731	1.4265	2.1248	2.3798	0.0237884	0.0414918	0.0720464	0.124153	0.211227	0.351834	0.566284	0.863925	1.2178	1.54136	1.70993	1.64324	0.0436443	0.0608785	0.0861489	0.123376	0.178409	0.259965	0.381151	0.562279	0.836545	1.26064	1.9277	2.96576
Other Leukemia	8.19418	14.9261	0.00100526	0.931583	17	0.00116242	3.00057	0.991798	0.1328	0.229	0.2274	0.3469	0.4782	0.7542	1.2181	2.0413	3.5193	4.8812	6.949	10.9949	0.0706311	0.12464	0.219107	0.382651	0.660851	1.12018	1.84152	2.88421	4.20084	5.5334	6.43124	6.50916	0.123254	0.178639	0.262034	0.3881	0.579032	0.86818	1.30554	1.96714	2.97287	4.51805	6.90668	10.5284
Other Acute Leukemia	7.93195	14.8011	0.000512913	0.923147	17	0.000600879	3.13569	0.98673	0.0814	0.1253	0.1211	0.1851	0.2375	0.3825	0.676	1.1149	1.9439	2.5122	3.4894	4.9989	0.0394204	0.0691404	0.120763	0.209437	0.358893	0.602839	0.980207	1.51443	2.16862	2.79796	3.17419	3.12725	0.0703831	0.100076	0.144186	0.209998	0.308459	0.45594	0.677003	1.00933	1.5134	2.29012	3.50101	5.3608
Aleukemic, Subleukemic and NOS	8.49124	15.0675	0.000491078	0.939132	17	0.000560413	2.84881	0.993307	0.0515	0.1037	0.1063	0.1618	0.2407	0.3717	0.5421	0.9265	1.5754	2.3691	3.4595	5.996	0.0311746	0.0553907	0.0980753	0.172613	0.300695	0.514822	0.856595	1.36174	2.0205	2.72243	3.24922	3.3873	0.0526856	0.0781136	0.117043	0.17684	0.268769	0.40987	0.625708	0.954822	1.45678	2.22585	3.4037	5.16368
Mesothelioma	9.14908	15.0653	0.00115857	0.994922	15.0651	0.00115839	0.000339555	0.994924	0.067	0.1202	0.1978	0.4125	0.7267	1.336	2.2214	3.5743	5.3295	7.0105	8.1879	6.1888	0.0736643	0.130872	0.231699	0.407744	0.710212	1.21579	2.0226	3.21475	4.76888	6.42384	7.66439	7.98712	0.073664	0.130871	0.231695	0.407737	0.7102	1.21578	2.02261	3.21482	4.76905	6.42402	7.6643	7.98656
Kaposi Sarcoma	-1.92821	11.8866	0.00111024	-2.60912	8	0.00216652	3.65079	-0.0220679	3.889	4.6293	3.5753	2.3278	1.3046	0.835	0.6569	0.5987	0.8708	1.275	1.8315	2.5792	0.655659	0.971951	1.40786	1.96958	2.61697	3.22624	3.57874	3.44241	2.76383	1.79746	0.935956	0.393317	1.83419	1.82948	1.83807	1.84605	1.84063	1.81028	1.74658	1.64759	1.52111	1.38481	1.25993	1.16089
